# Supplementary material for: Transcriptome Analysis of the Effect of Nickel on Lipid Metabolism in Mouse Kidney
Source: Biology (Basel). 2024 Aug 24;13(9):655. doi: 10.3390/biology13090655 (PMC11429462; doi:10.3390/biology13090655)
Supplement: Supplementary file 1 [file biology-13-00655-s001.zip]

Archive with 4 entries (4 files):
- Supplementary Table S1.xlsx
- Supplementary Table S2.xlsx
- Supplementary Table S3.xlsx
- WB.pdf
