# Supplementary material for: Transcriptome Analysis of the Effect of Nickel on Lipid Metabolism in Mouse Kidney
Source: Biology (Basel). 2024 Aug 24;13(9):655. doi: 10.3390/biology13090655 (PMC11429462; doi:10.3390/biology13090655)
Supplement: Supplementary file 1 [file biology-13-00655-s001.zip › Supplementary Table S1.xlsx]

## Sheet: ES-vs-NS-diff-q-val-0.05-FC-2.g
gene_id	BaseMean	lfcSE	stat	FoldChange	log2FoldChange	p-value	q-value	Regulation	Expression_N1S	Expression_N2S	Expression_N3S	Expression_N4S	Expression_E1S	Expression_E2S	Expression_E3S	Expression_E4S	Expression_E5S	gene_Dbxref	description	GO_id	GO_term	pathway	pathway_description	TF_family
1700010I14Rik	21.5216	0.322632	3.10691	2.00331	1.00239	0.00189056	0.0299638	Up	0.374816	0.359087	0.37861	0.649482	1.00787	0.774986	0.864182	0.805941	0.579637	66931	RIKEN cDNA 1700010I14 gene
2300002M23Rik	27.8693	0.331991	3.25319	2.11408	1.08003	0.00114116	0.0209077	Up	0.737572	0.540358	0.701213	1.33274	2.13279	1.88387	1.57909	1.39937	1.00996	69542	RIKEN cDNA 2300002M23 gene	GO:0001968,GO:0005518,GO:0005539,GO:0005540,GO:0005576,GO:0005614,GO:0008201,GO:0030198,GO:0031012,GO:0043236,GO:0070052	fibronectin binding|collagen binding|glycosaminoglycan binding|hyaluronic acid binding|extracellular region|interstitial matrix|heparin binding|extracellular matrix organization|extracellular matrix|laminin binding|collagen V binding
4930579F01Rik	10.1138	0.540519	3.37778	3.54493	1.82576	0.000730724	0.0153178	Up	0.196896	0.153265	0.0745836	0.025201	0.349519	0.407111	0.421541	0.423373	0.234379	67741	RIKEN cDNA 4930579F01 gene
4933417A18Rik	44.1248	0.350161	3.02303	2.08283	1.05855	0.00250256	0.0355927	Up	0.92337	0.996676	1.34312	1.2102	0.927992	3.05472	2.76762	2.18401	1.68048	66761	RIKEN cDNA 4933417A18 gene
6430571L13Rik	18.9182	0.341922	-3.36422	0.450532	-1.1503	0.00076761	0.0158366	Down	0.509214	0.660625	0.578666	0.803824	0.39402	0.219349	0.204411	0.319355	0.1796	235599	RIKEN cDNA 6430571L13 gene	GO:0016020,GO:0016021	membrane|integral component of membrane
A530016L24Rik	53.3135	0.306438	-4.45807	0.387933	-1.36612	8.27e-06	0.000513901	Down	1.1347	1.36169	2.07747	1.72462	0.949024	0.56821	0.303664	0.457476	0.544035	319942	RIKEN cDNA A530016L24 gene	GO:0005886,GO:0016020,GO:0016021	plasma membrane|membrane|integral component of membrane
A930033H14Rik	21.9556	0.361834	-2.96462	0.475428	-1.0727	0.00303058	0.0403805	Down	0.60183	0.359632	0.607923	0.933683	0.298835	0.339374	0.156179	0.235286	0.328048	320700	RIKEN cDNA A930033H14 gene
Abca1	839.852	0.271262	4.47286	2.3187	1.21331	7.72e-06	0.000487336	Up	2.85582	2.30652	2.23961	3.73229	6.88601	2.88263	5.80842	4.86231	8.90045	11303	ATP-binding cassette, sub-family A (ABC1), member 1	GO:0000166,GO:0002790,GO:0005102,GO:0005319,GO:0005515,GO:0005524,GO:0005548,GO:0005768,GO:0005794,GO:0005886,GO:0005887,GO:0006497,GO:0006869,GO:0006911,GO:0007040,GO:0007186,GO:0007189,GO:0008035,GO:0008203,GO:0008320,GO:0009306,GO:0009897,GO:0009986,GO:0010875,GO:0015914,GO:0016020,GO:0016021,GO:0016197,GO:0016323,GO:0016887,GO:0019905,GO:0023061,GO:0030139,GO:0030301,GO:0031210,GO:0031267,GO:…	nucleotide binding|peptide secretion|signaling receptor binding|lipid transporter activity|protein binding|ATP binding|phospholipid transporter activity|endosome|Golgi apparatus|plasma membrane|integral component of plasma membrane|protein lipidation|lipid transport|phagocytosis, engulfment|lysosome organization|G protein-coupled receptor signaling pathway|adenylate cyclase-activating G protein-c…	mmu02010,mmu04975,mmu04979,mmu05417	ABC transporters|Fat digestion and absorption|Cholesterol metabolism|Lipid and atherosclerosis
Abcd2	72.8573	0.294333	-4.09278	0.433878	-1.20464	4.26e-05	0.00184377	Down	0.858419	0.890931	0.981454	1.71928	0.587372	0.370585	0.615972	0.365104	0.259513	26874	ATP-binding cassette, sub-family D (ALD), member 2	GO:0000038,GO:0000166,GO:0005324,GO:0005515,GO:0005524,GO:0005739,GO:0005777,GO:0005778,GO:0006635,GO:0007031,GO:0009617,GO:0015910,GO:0016020,GO:0016021,GO:0016887,GO:0032000,GO:0042626,GO:0042760,GO:0042803,GO:0043217,GO:0055085,GO:0140603,GO:1900016,GO:1903427,GO:1990535,GO:2001280	very long-chain fatty acid metabolic process|nucleotide binding|long-chain fatty acid transporter activity|protein binding|ATP binding|mitochondrion|peroxisome|peroxisomal membrane|fatty acid beta-oxidation|peroxisome organization|response to bacterium|long-chain fatty acid import into peroxisome|membrane|integral component of membrane|ATPase|positive regulation of fatty acid beta-oxidation|ATPas…	mmu02010,mmu04146	ABC transporters|Peroxisome
Acaca	1197.62	0.291062	-5.45618	0.332612	-1.58809	4.86e-08	8.02e-06	Down	8.76328	6.56393	9.64331	19.2882	5.20296	2.41879	3.53876	3.24533	2.32088	107476	acetyl-Coenzyme A carboxylase alpha	GO:0000166,GO:0001650,GO:0001894,GO:0003824,GO:0003989,GO:0005515,GO:0005524,GO:0005737,GO:0005739,GO:0005829,GO:0006084,GO:0006629,GO:0006631,GO:0006633,GO:0008152,GO:0009374,GO:0014070,GO:0015629,GO:0016874,GO:0019538,GO:0019900,GO:0042802,GO:0046872,GO:0051289,GO:0055088,GO:0071380	nucleotide binding|fibrillar center|tissue homeostasis|catalytic activity|acetyl-CoA carboxylase activity|protein binding|ATP binding|cytoplasm|mitochondrion|cytosol|acetyl-CoA metabolic process|lipid metabolic process|fatty acid metabolic process|fatty acid biosynthetic process|metabolic process|biotin binding|response to organic cyclic compound|actin cytoskeleton|ligase activity|protein metabol…	mmu00061,mmu00620,mmu00640,mmu04152,mmu04910,mmu04922	Fatty acid biosynthesis|Pyruvate metabolism|Propanoate metabolism|AMPK signaling pathway|Insulin signaling pathway|Glucagon signaling pathway
Acnat1	641.719	0.44602	2.96538	2.5012	1.32262	0.00302309	0.0403569	Up	2.29635	3.56179	2.23401	5.10172	7.10904	4.94077	4.51722	5.32032	15.3766	230161	acyl-coenzyme A amino acid N-acyltransferase 1	GO:0005777,GO:0006629,GO:0006631,GO:0006637,GO:0016410,GO:0016740,GO:0016746,GO:0016790,GO:0047617	peroxisome|lipid metabolic process|fatty acid metabolic process|acyl-CoA metabolic process|N-acyltransferase activity|transferase activity|acyltransferase activity|thiolester hydrolase activity|acyl-CoA hydrolase activity	mmu00120,mmu00430,mmu01040,mmu04146,mmu04976	Primary bile acid biosynthesis|Taurine and hypotaurine metabolism|Biosynthesis of unsaturated fatty acids|Peroxisome|Bile secretion
Acnat2	4856.18	0.405375	3.73078	2.85277	1.51237	0.000190884	0.0059901	Up	42.1267	52.5987	41.9501	67.3747	76.3829	95.7458	82.1695	149.956	251.794	209186	acyl-coenzyme A amino acid N-acyltransferase 2	GO:0005777,GO:0006629,GO:0006631,GO:0006637,GO:0016740,GO:0016746,GO:0016790,GO:0047617	peroxisome|lipid metabolic process|fatty acid metabolic process|acyl-CoA metabolic process|transferase activity|acyltransferase activity|thiolester hydrolase activity|acyl-CoA hydrolase activity	mmu00120,mmu00430,mmu01040,mmu04146,mmu04976	Primary bile acid biosynthesis|Taurine and hypotaurine metabolism|Biosynthesis of unsaturated fatty acids|Peroxisome|Bile secretion
Acsm3	29288.1	0.260395	5.89754	2.89927	1.53569	3.69e-09	7.7e-07	Up	322.496	213.002	346.707	166.447	552.135	671.192	778.959	975.571	515.275	20216	acyl-CoA synthetase medium-chain family member 3	GO:0000166,GO:0004321,GO:0005524,GO:0005739,GO:0005759,GO:0006629,GO:0006631,GO:0006633,GO:0006637,GO:0015645,GO:0016874,GO:0018729,GO:0031956,GO:0046872,GO:0047760,GO:0050218	nucleotide binding|fatty-acyl-CoA synthase activity|ATP binding|mitochondrion|mitochondrial matrix|lipid metabolic process|fatty acid metabolic process|fatty acid biosynthetic process|acyl-CoA metabolic process|fatty acid ligase activity|ligase activity|propionate CoA-transferase activity|medium-chain fatty acid-CoA ligase activity|metal ion binding|butyrate-CoA ligase activity|propionate-CoA lig…	mmu00650	Butanoate metabolism
Adamtsl3	6.2388	0.842248	-2.91979	0.181849	-2.45919	0.00350266	0.0442681	Down	0.0996124	0.0812312	0.136557	0.0364271	0.0388629	0.0294233	0	0.00764964	0	269959	ADAMTS-like 3	GO:0004222,GO:0030198,GO:0031012,GO:0043231	metalloendopeptidase activity|extracellular matrix organization|extracellular matrix|intracellular membrane-bounded organelle
Alb	334.341	1.01926	-2.87194	0.131465	-2.92725	0.00407954	0.0487645	Down	7.04088	0.899809	6.07718	63.8889	3.18563	1.0321	3.31854	0.903853	2.83544	11657	albumin	GO:0003677,GO:0005504,GO:0005515,GO:0005576,GO:0005604,GO:0005615,GO:0005737,GO:0005783,GO:0005794,GO:0006810,GO:0008270,GO:0008289,GO:0009267,GO:0015643,GO:0019825,GO:0019899,GO:0030170,GO:0032991,GO:0042802,GO:0043066,GO:0043209,GO:0046010,GO:0046872,GO:0051087,GO:0051659,GO:0070062,GO:0072341,GO:0140272,GO:1903981	DNA binding|fatty acid binding|protein binding|extracellular region|basement membrane|extracellular space|cytoplasm|endoplasmic reticulum|Golgi apparatus|transport|zinc ion binding|lipid binding|cellular response to starvation|toxic substance binding|oxygen binding|enzyme binding|pyridoxal phosphate binding|protein-containing complex|identical protein binding|negative regulation of apoptotic proc…	mmu04918	Thyroid hormone synthesis
Aldh1l2	81.4418	0.268631	-4.28172	0.450562	-1.1502	1.85e-05	0.000974938	Down	0.645648	0.487347	0.776694	1.13589	0.250062	0.273063	0.301591	0.29659	0.43474	216188	aldehyde dehydrogenase 1 family, member L2	GO:0003824,GO:0004029,GO:0005654,GO:0005737,GO:0005739,GO:0006730,GO:0009058,GO:0009258,GO:0016155,GO:0016491,GO:0016620,GO:0016742	catalytic activity|aldehyde dehydrogenase (NAD+) activity|nucleoplasm|cytoplasm|mitochondrion|one-carbon metabolic process|biosynthetic process|10-formyltetrahydrofolate catabolic process|formyltetrahydrofolate dehydrogenase activity|oxidoreductase activity|oxidoreductase activity, acting on the aldehyde or oxo group of donors, NAD or NADP as acceptor|hydroxymethyl-, formyl- and related transfera…	mmu00670	One carbon pool by folate
Alkal2	61.3356	0.245942	6.59733	3.0792	1.62256	4.19e-11	1.52e-08	Up	1.00471	1.41517	0.942386	1.13897	2.82224	4.22894	2.38147	3.6263	2.77161	100294583	ALK and LTK ligand 2	GO:0005576,GO:0010976,GO:0030298,GO:0030971,GO:0070374,GO:0070378	extracellular region|positive regulation of neuron projection development|receptor signaling protein tyrosine kinase activator activity|receptor tyrosine kinase binding|positive regulation of ERK1 and ERK2 cascade|positive regulation of ERK5 cascade
Ambp	12.9131	1.01493	-3.45219	0.0881594	-3.50374	0.000556057	0.0128616	Down	0.341887	0.0887091	0.30218	4.41962	0.0466846	0.176726	0.0914948	0.0459461	0.135657	11699	alpha 1 microglobulin/bikunin precursor	GO:0004867,GO:0005576,GO:0005615,GO:0005886,GO:0009986,GO:0010466,GO:0018298,GO:0019862,GO:0020037,GO:0030163,GO:0030414,GO:0042803,GO:0043231,GO:0051604,GO:0062023	serine-type endopeptidase inhibitor activity|extracellular region|extracellular space|plasma membrane|cell surface|negative regulation of peptidase activity|protein-chromophore linkage|IgA binding|heme binding|protein catabolic process|peptidase inhibitor activity|protein homodimerization activity|intracellular membrane-bounded organelle|protein maturation|collagen-containing extracellular matrix
Angptl4	1259.77	0.67512	3.0233	4.11556	2.04109	0.00250033	0.0355927	Up	14.3404	11.6942	13.4797	18.4419	22.3792	32.0924	12.9447	56.6231	144.812	57875	angiopoietin-like 4	GO:0001525,GO:0004857,GO:0005102,GO:0005576,GO:0005615,GO:0006629,GO:0009267,GO:0042802,GO:0043066,GO:0043335,GO:0045834,GO:0051005,GO:0062023,GO:0070328,GO:2000352	angiogenesis|enzyme inhibitor activity|signaling receptor binding|extracellular region|extracellular space|lipid metabolic process|cellular response to starvation|identical protein binding|negative regulation of apoptotic process|protein unfolding|positive regulation of lipid metabolic process|negative regulation of lipoprotein lipase activity|collagen-containing extracellular matrix|triglyceride…	mmu03320,mmu04979	PPAR signaling pathway|Cholesterol metabolism
Ankrd1	49.2939	0.366619	2.89816	2.08858	1.06252	0.00375357	0.0464275	Up	1.07373	0.764154	1.14657	1.16224	1.77616	3.64728	1.08371	2.27578	1.16857	107765	ankyrin repeat domain 1 (cardiac muscle)	GO:0000122,GO:0001650,GO:0002039,GO:0003677,GO:0003713,GO:0003714,GO:0005515,GO:0005634,GO:0005654,GO:0005667,GO:0005737,GO:0005829,GO:0006357,GO:0008134,GO:0010976,GO:0030016,GO:0031432,GO:0031674,GO:0032991,GO:0035690,GO:0035914,GO:0035994,GO:0042826,GO:0043065,GO:0043517,GO:0050714,GO:0055008,GO:0061629,GO:0070412,GO:0070528,GO:0071222,GO:0071260,GO:0071347,GO:0071356,GO:0071560,GO:2000279	negative regulation of transcription by RNA polymerase II|fibrillar center|p53 binding|DNA binding|transcription coactivator activity|transcription corepressor activity|protein binding|nucleus|nucleoplasm|transcription regulator complex|cytoplasm|cytosol|regulation of transcription by RNA polymerase II|transcription factor binding|positive regulation of neuron projection development|myofibril|tit…
Anxa13	291.029	0.251444	6.85255	3.3013	1.72303	7.25e-12	3.44e-09	Up	5.49925	6.865	5.788	3.30763	13.9892	11.132	19.7598	19.8456	16.3577	69787	annexin A13	GO:0001786,GO:0005509,GO:0005544,GO:0005654,GO:0005737,GO:0005886,GO:0016020,GO:0019898,GO:0031410,GO:1901611	phosphatidylserine binding|calcium ion binding|calcium-dependent phospholipid binding|nucleoplasm|cytoplasm|plasma membrane|membrane|extrinsic component of membrane|cytoplasmic vesicle|phosphatidylglycerol binding
Apoa1	29.1039	0.84525	-4.22011	0.0843746	-3.56705	2.44e-05	0.0012109	Down	1.91814	0.227519	1.66077	10.9986	0.179603	0.679893	0.234664	0.176762	0.115977	11806	apolipoprotein A-I	GO:0001540,GO:0001932,GO:0001935,GO:0002719,GO:0005102,GO:0005319,GO:0005515,GO:0005543,GO:0005576,GO:0005615,GO:0005634,GO:0005829,GO:0006629,GO:0006644,GO:0006656,GO:0006695,GO:0006869,GO:0007186,GO:0007229,GO:0008035,GO:0008104,GO:0008202,GO:0008203,GO:0008211,GO:0008289,GO:0009986,GO:0010804,GO:0010873,GO:0010875,GO:0010898,GO:0010903,GO:0015485,GO:0015914,GO:0018158,GO:0018206,GO:0019899,GO:…	amyloid-beta binding|regulation of protein phosphorylation|endothelial cell proliferation|negative regulation of cytokine production involved in immune response|signaling receptor binding|lipid transporter activity|protein binding|phospholipid binding|extracellular region|extracellular space|nucleus|cytosol|lipid metabolic process|phospholipid metabolic process|phosphatidylcholine biosynthetic pr…	mmu03320,mmu04975,mmu04977,mmu04979,mmu05143,mmu05417	PPAR signaling pathway|Fat digestion and absorption|Vitamin digestion and absorption|Cholesterol metabolism|African trypanosomiasis|Lipid and atherosclerosis
Apoa2	22.1585	0.597561	-4.28104	0.16979	-2.55818	1.86e-05	0.000974938	Down	2.19825	0.660437	1.5193	6.33793	0.315969	0.418638	0.309626	0.435359	0.55089	11807	apolipoprotein A-II	GO:0002719,GO:0005102,GO:0005319,GO:0005543,GO:0005576,GO:0005615,GO:0005829,GO:0006656,GO:0006869,GO:0008035,GO:0008203,GO:0008289,GO:0009395,GO:0009749,GO:0010873,GO:0010903,GO:0015485,GO:0018158,GO:0018206,GO:0030300,GO:0030301,GO:0031072,GO:0031100,GO:0031210,GO:0031647,GO:0032375,GO:0032757,GO:0033344,GO:0033700,GO:0034190,GO:0034361,GO:0034364,GO:0034366,GO:0034370,GO:0034374,GO:0034375,GO:…	negative regulation of cytokine production involved in immune response|signaling receptor binding|lipid transporter activity|phospholipid binding|extracellular region|extracellular space|cytosol|phosphatidylcholine biosynthetic process|lipid transport|high-density lipoprotein particle binding|cholesterol metabolic process|lipid binding|phospholipid catabolic process|response to glucose|positive r…	mmu03320,mmu04979	PPAR signaling pathway|Cholesterol metabolism
Apoa5	3.28415	1.60825	-2.87448	0.0405862	-4.62287	0.00404699	0.0485981	Down	0.0642306	0	0.0865079	0.548064	0	0.0221344	0	0	0	66113	apolipoprotein A-V	GO:0005543,GO:0005576,GO:0005615,GO:0005768,GO:0005794,GO:0005829,GO:0006641,GO:0006695,GO:0006869,GO:0008047,GO:0008201,GO:0008289,GO:0010873,GO:0010898,GO:0010902,GO:0015485,GO:0019433,GO:0019899,GO:0030300,GO:0031210,GO:0033344,GO:0033700,GO:0034361,GO:0034364,GO:0034370,GO:0034372,GO:0034380,GO:0035473,GO:0042157,GO:0042627,GO:0042632,GO:0045723,GO:0046470,GO:0046889,GO:0050750,GO:0050996,GO:…	phospholipid binding|extracellular region|extracellular space|endosome|Golgi apparatus|cytosol|triglyceride metabolic process|cholesterol biosynthetic process|lipid transport|enzyme activator activity|heparin binding|lipid binding|positive regulation of cholesterol esterification|positive regulation of triglyceride catabolic process|positive regulation of very-low-density lipoprotein particle rem…	mmu03320	PPAR signaling pathway
Apobec2	71.5111	0.805514	3.84252	8.54571	3.0952	0.000121778	0.00422821	Up	0.222276	1.10733	0.314337	1.09246	2.37957	12.0872	0.856581	3.72798	7.43204	11811	apolipoprotein B mRNA editing enzyme, catalytic polypeptide 2	GO:0003723,GO:0003824,GO:0004126,GO:0005634,GO:0005737,GO:0006397,GO:0016554,GO:0016556,GO:0016787,GO:0042802,GO:0046872,GO:0080111	RNA binding|catalytic activity|cytidine deaminase activity|nucleus|cytoplasm|mRNA processing|cytidine to uridine editing|mRNA modification|hydrolase activity|identical protein binding|metal ion binding|DNA demethylation
Apoe	3392.21	0.228414	-5.39742	0.425478	-1.23284	6.76e-08	1.04e-05	Down	89.1824	180.639	84.5801	166.906	57.2937	49.9532	38.616	42.9945	63.5336	11816	apolipoprotein E	GO:0001540,GO:0001937,GO:0002021,GO:0005102,GO:0005319,GO:0005515,GO:0005543,GO:0005576,GO:0005615,GO:0005635,GO:0005737,GO:0005764,GO:0005768,GO:0005769,GO:0005770,GO:0005783,GO:0005794,GO:0005829,GO:0005874,GO:0005886,GO:0006629,GO:0006641,GO:0006707,GO:0006869,GO:0006874,GO:0006898,GO:0006979,GO:0007186,GO:0007263,GO:0007568,GO:0007616,GO:0008104,GO:0008201,GO:0008203,GO:0008289,GO:0009986,GO:…	amyloid-beta binding|negative regulation of endothelial cell proliferation|response to dietary excess|signaling receptor binding|lipid transporter activity|protein binding|phospholipid binding|extracellular region|extracellular space|nuclear envelope|cytoplasm|lysosome|endosome|early endosome|late endosome|endoplasmic reticulum|Golgi apparatus|cytosol|microtubule|plasma membrane|lipid metabolic p…	mmu04979,mmu05010	Cholesterol metabolism|Alzheimer disease
Apold1	75.0124	0.490702	3.19082	2.9603	1.56574	0.00141868	0.0244391	Up	0.610054	0.924071	0.449682	0.624652	0.756478	1.60229	4.3242	1.25858	0.802514	381823	apolipoprotein L domain containing 1	GO:0001525,GO:0008289,GO:0045601	angiogenesis|lipid binding|regulation of endothelial cell differentiation
Apom	799.534	0.31058	3.64756	2.19293	1.13286	0.00026474	0.00765938	Up	37.0662	51.1953	33.862	27.2131	42.1168	44.0349	86.7912	83.3585	115.86	55938	apolipoprotein M	GO:0005319,GO:0005515,GO:0005543,GO:0005576,GO:0005615,GO:0006869,GO:0016209,GO:0033344,GO:0034361,GO:0034362,GO:0034364,GO:0034365,GO:0034366,GO:0034375,GO:0034380,GO:0034384,GO:0034445,GO:0042157,GO:0043691	lipid transporter activity|protein binding|phospholipid binding|extracellular region|extracellular space|lipid transport|antioxidant activity|cholesterol efflux|very-low-density lipoprotein particle|low-density lipoprotein particle|high-density lipoprotein particle|discoidal high-density lipoprotein particle|spherical high-density lipoprotein particle|high-density lipoprotein particle remodeling|…
Arrdc2	229.514	0.342713	3.19948	2.13836	1.0965	0.00137678	0.0239279	Up	3.65527	2.69673	3.3364	3.94566	3.72841	9.6066	2.92285	10.2034	6.68685	70807	arrestin domain containing 2	GO:0005737,GO:0005886,GO:0015031,GO:0031410	cytoplasm|plasma membrane|protein transport|cytoplasmic vesicle
Atf3	180.965	0.917544	3.39052	8.63953	3.11095	0.000697599	0.0149231	Up	1.1503	0.682212	1.27261	1.03761	2.45334	4.33212	29.4354	3.20956	1.1302	11910	activating transcription factor 3	GO:0000122,GO:0000976,GO:0000977,GO:0000978,GO:0000981,GO:0001227,GO:0001228,GO:0003677,GO:0003700,GO:0005634,GO:0005654,GO:0005730,GO:0006094,GO:0006355,GO:0006357,GO:0008284,GO:0010628,GO:0030968,GO:0034198,GO:0035914,GO:0042802,GO:0042803,GO:0045892,GO:0045944,GO:0046982,GO:0070373,GO:1903984,GO:1990440,GO:1990622,GO:1990837	negative regulation of transcription by RNA polymerase II|transcription cis-regulatory region binding|RNA polymerase II transcription regulatory region sequence-specific DNA binding|RNA polymerase II cis-regulatory region sequence-specific DNA binding|DNA-binding transcription factor activity, RNA polymerase II-specific|DNA-binding transcription repressor activity, RNA polymerase II-specific|DNA-…			TF_bZIP
B3gnt8	45.9976	0.317232	-4.02797	0.412423	-1.2778	5.63e-05	0.00230019	Down	3.3029	2.8445	2.83944	1.4751	1.53535	0.690187	0.902717	0.944415	0.92947	232984	UDP-GlcNAc:betaGal beta-1,3-N-acetylglucosaminyltransferase 8	GO:0005794,GO:0006486,GO:0008375,GO:0008376,GO:0008532,GO:0016020,GO:0016021,GO:0016262,GO:0016740,GO:0016757,GO:0030311	Golgi apparatus|protein glycosylation|acetylglucosaminyltransferase activity|acetylgalactosaminyltransferase activity|N-acetyllactosaminide beta-1,3-N-acetylglucosaminyltransferase activity|membrane|integral component of membrane|protein N-acetylglucosaminyltransferase activity|transferase activity|glycosyltransferase activity|poly-N-acetyllactosamine biosynthetic process
Bbox1	17.2264	0.587097	3.63265	4.38542	2.13271	0.000280531	0.00803077	Up	0.112604	0.15026	0.0162492	0.148241	0.527178	0.232825	0.275517	0.242125	0.851048	170442	butyrobetaine (gamma), 2-oxoglutarate dioxygenase 1 (gamma-butyrobetaine hydroxylase)	GO:0005506,GO:0005737,GO:0005739,GO:0008270,GO:0008336,GO:0016491,GO:0042802,GO:0045329,GO:0046872,GO:0051213	iron ion binding|cytoplasm|mitochondrion|zinc ion binding|gamma-butyrobetaine dioxygenase activity|oxidoreductase activity|identical protein binding|carnitine biosynthetic process|metal ion binding|dioxygenase activity	mmu00310	Lysine degradation
Bdkrb2	34.1345	0.298391	3.82412	2.20546	1.14108	0.00013124	0.00446758	Up	0.282332	0.203844	0.198394	0.427348	0.54979	0.74874	0.525613	0.567489	0.402645	12062	bradykinin receptor, beta 2	GO:0002020,GO:0002438,GO:0004930,GO:0004947,GO:0005768,GO:0005794,GO:0005886,GO:0006939,GO:0007165,GO:0007186,GO:0007204,GO:0008285,GO:0009651,GO:0016020,GO:0016021,GO:0031698,GO:0031702,GO:0033137,GO:0035633,GO:0042310,GO:0042311,GO:0043231,GO:0045776,GO:0046982,GO:0050482,GO:1902219,GO:1902239	protease binding|acute inflammatory response to antigenic stimulus|G protein-coupled receptor activity|bradykinin receptor activity|endosome|Golgi apparatus|plasma membrane|smooth muscle contraction|signal transduction|G protein-coupled receptor signaling pathway|positive regulation of cytosolic calcium ion concentration|negative regulation of cell population proliferation|response to salt stress…	mmu04020,mmu04022,mmu04071,mmu04080,mmu04610,mmu04750,mmu04810,mmu04961,mmu05142,mmu05200	Calcium signaling pathway|cGMP-PKG signaling pathway|Sphingolipid signaling pathway|Neuroactive ligand-receptor interaction|Complement and coagulation cascades|Inflammatory mediator regulation of TRP channels|Regulation of actin cytoskeleton|Endocrine and other factor-regulated calcium reabsorption|Chagas disease|Pathways in cancer
Btnl10	9.03505	0.636139	3.67997	5.06644	2.34097	0.000233265	0.00693211	Up	0.0307825	0.0212989	0.0414589	0.0315191	0.156925	0.190942	0.186726	0.0330948	0.162855	192194	butyrophilin-like 10	GO:0001817,GO:0005102,GO:0009897,GO:0016020,GO:0016021,GO:0050852	regulation of cytokine production|signaling receptor binding|external side of plasma membrane|membrane|integral component of membrane|T cell receptor signaling pathway
Btnl9	76.1134	0.300558	-4.81067	0.367067	-1.44589	1.5e-06	0.000132444	Down	3.25362	3.51375	2.93126	1.55319	0.768486	0.750007	1.05899	1.32358	0.837406	237754	butyrophilin-like 9	GO:0001817,GO:0005102,GO:0009897,GO:0016020,GO:0016021,GO:0050852	regulation of cytokine production|signaling receptor binding|external side of plasma membrane|membrane|integral component of membrane|T cell receptor signaling pathway
C1ql3	54.8662	0.321997	-3.38161	0.47013	-1.08887	0.000720621	0.0152284	Down	1.69475	1.38583	1.76379	0.964058	0.972421	0.442442	0.384825	0.515329	0.851328	227580	C1q-like 3	GO:0005515,GO:0005576,GO:0005581,GO:0042802,GO:0050807	protein binding|extracellular region|collagen trimer|identical protein binding|regulation of synapse organization
Castor1	268.969	0.18853	5.33609	2.00835	1.00601	9.5e-08	1.37e-05	Up	5.05788	3.44495	5.17752	3.3293	7.84383	7.51662	6.5745	9.17631	8.171	71962	cytosolic arginine sensor for mTORC1 subunit 1	GO:0005737,GO:0005829,GO:0034618,GO:0042802,GO:0061700,GO:1902531,GO:1903432,GO:1903577,GO:1904262	cytoplasm|cytosol|arginine binding|identical protein binding|GATOR2 complex|regulation of intracellular signal transduction|regulation of TORC1 signaling|cellular response to L-arginine|negative regulation of TORC1 signaling	mmu04150	mTOR signaling pathway
Catspere2	100.711	0.352806	-2.94146	0.487082	-1.03776	0.00326674	0.0424457	Down	0.288813	0.309119	0.294776	1.01039	0.230051	0.214605	0.202889	0.171426	0.222829	545391	cation channel sperm associated auxiliary subunit epsilon 2	GO:0036128	CatSper complex
Ccdc180	5.75858	0.718372	-3.16119	0.207199	-2.27091	0.00157124	0.0263144	Down	0.105962	0.164962	0.139145	0.0650984	0.0115752	0.0109546	0.0567142	0.0113921	0.0224237	381522	coiled-coil domain containing 180
Ccn2	2308.31	0.188263	5.75605	2.1194	1.08365	8.61e-09	1.62e-06	Up	38.6664	38.4236	32.5937	31.055	46.4728	69.5588	62.376	88.7136	72.8376	14219	cellular communication network factor 2	GO:0001502,GO:0001503,GO:0001525,GO:0001894,GO:0001934,GO:0001968,GO:0005178,GO:0005520,GO:0005576,GO:0005615,GO:0005801,GO:0005829,GO:0005938,GO:0007155,GO:0007160,GO:0007165,GO:0007229,GO:0008022,GO:0008083,GO:0008201,GO:0008284,GO:0008543,GO:0010628,GO:0010629,GO:0010942,GO:0016477,GO:0030154,GO:0030324,GO:0031012,GO:0032330,GO:0032967,GO:0035556,GO:0035988,GO:0043280,GO:0045597,GO:0046330,GO:…	cartilage condensation|ossification|angiogenesis|tissue homeostasis|positive regulation of protein phosphorylation|fibronectin binding|integrin binding|insulin-like growth factor binding|extracellular region|extracellular space|cis-Golgi network|cytosol|cell cortex|cell adhesion|cell-matrix adhesion|signal transduction|integrin-mediated signaling pathway|protein C-terminus binding|growth factor a…	mmu04371,mmu04390	Apelin signaling pathway|Hippo signaling pathway
Ccn4	117.14	0.364936	3.03836	2.15668	1.10881	0.00237866	0.0345204	Up	0.796746	1.29626	0.761309	0.507126	0.682176	2.68257	1.72883	1.55113	1.66329	22402	cellular communication network factor 4	GO:0001649,GO:0001817,GO:0005178,GO:0005520,GO:0005576,GO:0005615,GO:0005737,GO:0005829,GO:0007155,GO:0007165,GO:0008201,GO:0014911,GO:0016055,GO:0030177,GO:0030316,GO:0031012,GO:0032331,GO:0042593,GO:0045599,GO:0045669,GO:0048661,GO:0050729,GO:0060348,GO:0060548,GO:0061051,GO:0090303	osteoblast differentiation|regulation of cytokine production|integrin binding|insulin-like growth factor binding|extracellular region|extracellular space|cytoplasm|cytosol|cell adhesion|signal transduction|heparin binding|positive regulation of smooth muscle cell migration|Wnt signaling pathway|positive regulation of Wnt signaling pathway|osteoclast differentiation|extracellular matrix|negative r…	mmu04310	Wnt signaling pathway
Cdkn1a	583.555	0.492287	4.9389	5.394	2.43136	7.86e-07	7.68e-05	Up	3.96258	4.80271	3.94897	7.29788	8.51217	45.86	15.2307	33.2242	19.1632	12575	cyclin-dependent kinase inhibitor 1A (P21)	GO:0000079,GO:0000082,GO:0000086,GO:0000307,GO:0004860,GO:0004861,GO:0005515,GO:0005634,GO:0005654,GO:0005730,GO:0005737,GO:0005829,GO:0006606,GO:0006974,GO:0006977,GO:0006978,GO:0007049,GO:0007095,GO:0007346,GO:0007507,GO:0008285,GO:0009411,GO:0010629,GO:0010942,GO:0016604,GO:0019901,GO:0019912,GO:0030308,GO:0030332,GO:0030890,GO:0031625,GO:0031668,GO:0032091,GO:0032991,GO:0034198,GO:0042060,GO:…	regulation of cyclin-dependent protein serine/threonine kinase activity|G1/S transition of mitotic cell cycle|G2/M transition of mitotic cell cycle|cyclin-dependent protein kinase holoenzyme complex|protein kinase inhibitor activity|cyclin-dependent protein serine/threonine kinase inhibitor activity|protein binding|nucleus|nucleoplasm|nucleolus|cytoplasm|cytosol|protein import into nucleus|cellul…	mmu01522,mmu01524,mmu04012,mmu04066,mmu04068,mmu04110,mmu04115,mmu04151,mmu04218,mmu04630,mmu04921,mmu04928,mmu04934,mmu05160,mmu05161,mmu05163,mmu05165,mmu05166,mmu05167,mmu05169,mmu05200,mmu05202,mmu05203,mmu05205,mmu05206,mmu05210,mmu05211,mmu05212,mmu05213,mmu05214,mmu05215,mmu05216,mmu05217,mmu05218,mmu05219,mmu05220,mmu05222,mmu05223,mmu05224,mmu05225,mmu05226	Endocrine resistance|Platinum drug resistance|ErbB signaling pathway|HIF-1 signaling pathway|FoxO signaling pathway|Cell cycle|p53 signaling pathway|PI3K-Akt signaling pathway|Cellular senescence|JAK-STAT signaling pathway|Oxytocin signaling pathway|Parathyroid hormone synthesis, secretion and action|Cushing syndrome|Hepatitis C|Hepatitis B|Human cytomegalovirus infection|Human papillomavirus inf…
Cebpd	325.8	0.341947	3.33281	2.20327	1.13964	0.000859728	0.0169339	Up	4.28859	5.09753	4.09	7.26144	3.97819	14.1431	8.82253	8.06235	16.6554	12609	CCAAT/enhancer binding protein (C/EBP), delta	GO:0000976,GO:0000978,GO:0000981,GO:0001228,GO:0002244,GO:0003677,GO:0003700,GO:0005515,GO:0005634,GO:0005654,GO:0006355,GO:0006357,GO:0042802,GO:0043565,GO:0045444,GO:0045595,GO:0045669,GO:0045892,GO:0045944,GO:0048839,GO:1990837	transcription cis-regulatory region binding|RNA polymerase II cis-regulatory region sequence-specific DNA binding|DNA-binding transcription factor activity, RNA polymerase II-specific|DNA-binding transcription activator activity, RNA polymerase II-specific|hematopoietic progenitor cell differentiation|DNA binding|DNA-binding transcription factor activity|protein binding|nucleus|nucleoplasm|regula…
Ces1c	2.93112	1.51021	-2.94491	0.0458338	-4.44744	0.00323044	0.0421897	Down	0.235419	0	0.118901	0.482105	0	0	0.0315011	0	0	13884	carboxylesterase 1C	GO:0005615,GO:0005783,GO:0005811,GO:0009617,GO:0016042,GO:0016787,GO:0016788,GO:0052689,GO:0080030	extracellular space|endoplasmic reticulum|lipid droplet|response to bacterium|lipid catabolic process|hydrolase activity|hydrolase activity, acting on ester bonds|carboxylic ester hydrolase activity|methyl indole-3-acetate esterase activity	mmu00983	Drug metabolism - other enzymes
Cfi	29.8835	0.34158	-3.02214	0.48893	-1.0323	0.00250994	0.035633	Down	1.19231	1.39888	0.811649	1.38008	0.48135	0.777098	0.776895	0.278668	0.356536	12630	complement component factor i	GO:0002376,GO:0004252,GO:0005044,GO:0005576,GO:0005615,GO:0005634,GO:0006508,GO:0006956,GO:0006958,GO:0008233,GO:0008236,GO:0016020,GO:0016787,GO:0045087,GO:0046872	immune system process|serine-type endopeptidase activity|scavenger receptor activity|extracellular region|extracellular space|nucleus|proteolysis|complement activation|complement activation, classical pathway|peptidase activity|serine-type peptidase activity|membrane|hydrolase activity|innate immune response|metal ion binding	mmu04610,mmu05150	Complement and coagulation cascades|Staphylococcus aureus infection
Chil1	54.9291	0.547182	2.90887	3.01401	1.59168	0.00362733	0.0453677	Up	0.444037	0.867492	0.501302	1.20352	0.513598	4.40154	2.99176	1.34793	1.02259	12654	chitinase-like 1	GO:0004568,GO:0005515,GO:0005576,GO:0005615,GO:0005737,GO:0005783,GO:0005975,GO:0006032,GO:0006915,GO:0006954,GO:0007250,GO:0008061,GO:0010800,GO:0030324,GO:0032757,GO:0045766,GO:0051897,GO:0070374	chitinase activity|protein binding|extracellular region|extracellular space|cytoplasm|endoplasmic reticulum|carbohydrate metabolic process|chitin catabolic process|apoptotic process|inflammatory response|activation of NF-kappaB-inducing kinase activity|chitin binding|positive regulation of peptidyl-threonine phosphorylation|lung development|positive regulation of interleukin-8 production|positive…
Cldn9	19.6269	0.494184	2.96275	2.759	1.46415	0.00304902	0.0404958	Up	0.412759	0.194723	0.530648	0.499478	0.655849	1.82326	1.04436	1.25061	0.397038	56863	claudin 9	GO:0001618,GO:0005198,GO:0005886,GO:0005923,GO:0007155,GO:0016020,GO:0016021,GO:0030054,GO:0043231,GO:0045216,GO:0070830,GO:0120193	virus receptor activity|structural molecule activity|plasma membrane|bicellular tight junction|cell adhesion|membrane|integral component of membrane|cell junction|intracellular membrane-bounded organelle|cell-cell junction organization|bicellular tight junction assembly|tight junction organization	mmu04514,mmu04530,mmu04670,mmu05160	Cell adhesion molecules|Tight junction|Leukocyte transendothelial migration|Hepatitis C
Col19a1	133.846	0.386435	2.86828	2.15607	1.1084	0.00412709	0.0492066	Up	0.501469	0.220033	0.440654	0.288043	0.685868	0.581653	0.637184	1.35442	0.319227	12823	collagen, type XIX, alpha 1	GO:0005201,GO:0005576,GO:0005581,GO:0005615,GO:0007155,GO:0007275,GO:0007517,GO:0007519,GO:0030154,GO:0030198,GO:0031012	extracellular matrix structural constituent|extracellular region|collagen trimer|extracellular space|cell adhesion|multicellular organism development|muscle organ development|skeletal muscle tissue development|cell differentiation|extracellular matrix organization|extracellular matrix	mmu04974	Protein digestion and absorption
Col23a1	39.7845	0.295753	-3.64206	0.473964	-1.07715	0.00027047	0.00777117	Down	0.525254	0.357166	0.612902	0.751097	0.336357	0.168523	0.261745	0.175255	0.277887	237759	collagen, type XXIII, alpha 1	GO:0005201,GO:0005576,GO:0005581,GO:0005615,GO:0005886,GO:0008201,GO:0009986,GO:0016020,GO:0016021,GO:0030020,GO:0030198,GO:0031012,GO:0042802,GO:0062023	extracellular matrix structural constituent|extracellular region|collagen trimer|extracellular space|plasma membrane|heparin binding|cell surface|membrane|integral component of membrane|extracellular matrix structural constituent conferring tensile strength|extracellular matrix organization|extracellular matrix|identical protein binding|collagen-containing extracellular matrix	mmu04974	Protein digestion and absorption
Cox8b	115.609	0.331919	3.0927	2.03711	1.02653	0.00198346	0.030721	Up	9.09899	8.05029	17.3275	13.5932	32.5892	35.468	16.6062	14.2728	14.6783	12869	cytochrome c oxidase subunit 8B	GO:0004129,GO:0005739,GO:0005743,GO:0016020,GO:0016021,GO:0045277	cytochrome-c oxidase activity|mitochondrion|mitochondrial inner membrane|membrane|integral component of membrane|respiratory chain complex IV	mmu00190,mmu04260,mmu04714,mmu04932,mmu05010,mmu05012,mmu05014,mmu05016,mmu05020,mmu05022,mmu05415	Oxidative phosphorylation|Cardiac muscle contraction|Thermogenesis|Non-alcoholic fatty liver disease|Alzheimer disease|Parkinson disease|Amyotrophic lateral sclerosis|Huntington disease|Prion disease|Pathways of neurodegeneration - multiple diseases|Diabetic cardiomyopathy
Cpb2	374.874	0.317494	3.2941	2.06459	1.04586	0.000987375	0.018741	Up	8.17512	8.56085	8.55414	12.9127	13.1755	17.6991	26.1359	24.7123	7.40885	56373	carboxypeptidase B2 (plasma)	GO:0003331,GO:0004180,GO:0004181,GO:0005576,GO:0005615,GO:0006508,GO:0007596,GO:0007599,GO:0008233,GO:0008237,GO:0008270,GO:0009408,GO:0010757,GO:0016787,GO:0042730,GO:0046872,GO:0051918,GO:2000346	positive regulation of extracellular matrix constituent secretion|carboxypeptidase activity|metallocarboxypeptidase activity|extracellular region|extracellular space|proteolysis|blood coagulation|hemostasis|peptidase activity|metallopeptidase activity|zinc ion binding|response to heat|negative regulation of plasminogen activation|hydrolase activity|fibrinolysis|metal ion binding|negative regulati…	mmu04610,mmu04972,mmu04974	Complement and coagulation cascades|Pancreatic secretion|Protein digestion and absorption
Crisp1	18.6969	0.950802	-4.62613	0.0474142	-4.39854	3.73e-06	0.000277802	Down	1.03245	0.119062	1.42917	4.26779	0.125317	0.0790647	0	0	0.161843	11571	cysteine-rich secretory protein 1	GO:0005576,GO:0005615,GO:0031410	extracellular region|extracellular space|cytoplasmic vesicle
Csrnp3	53.2959	0.35151	-2.89574	0.493841	-1.01788	0.0037826	0.0467128	Down	0.226245	0.536717	0.340471	0.406585	0.211842	0.0716012	0.24713	0.143958	0.175879	77771	cysteine-serine-rich nuclear protein 3	GO:0000981,GO:0001228,GO:0003677,GO:0003700,GO:0005634,GO:0006357,GO:0006915,GO:0043065,GO:0043565,GO:0045944	DNA-binding transcription factor activity, RNA polymerase II-specific|DNA-binding transcription activator activity, RNA polymerase II-specific|DNA binding|DNA-binding transcription factor activity|nucleus|regulation of transcription by RNA polymerase II|apoptotic process|positive regulation of apoptotic process|sequence-specific DNA binding|positive regulation of transcription by RNA polymerase II
Cstdc5	4.87193	1.53177	-2.99898	0.0414139	-4.59374	0.00270882	0.0373064	Down	0.368343	0.637156	0	4.90304	0	0.126934	0.131433	0	0	100034684	cystatin domain containing 5	GO:0004869,GO:0005829	cysteine-type endopeptidase inhibitor activity|cytosol
Ctnna2	54.2077	0.323845	3.09419	2.00283	1.00204	0.00197348	0.0306271	Up	0.588975	0.584114	0.449509	0.375243	1.12951	1.27192	0.700531	1.0835	0.429313	12386	catenin (cadherin associated protein), alpha 2	GO:0005198,GO:0005634,GO:0005737,GO:0005856,GO:0005886,GO:0005912,GO:0007155,GO:0007275,GO:0007409,GO:0008013,GO:0010975,GO:0014069,GO:0015629,GO:0016020,GO:0016323,GO:0016342,GO:0016477,GO:0021942,GO:0030027,GO:0030054,GO:0030154,GO:0030424,GO:0034316,GO:0042802,GO:0042995,GO:0045296,GO:0048813,GO:0048854,GO:0051015,GO:0051823,GO:0060134,GO:0098609,GO:0098686,GO:0098688,GO:0098831,GO:0098885,GO:…	structural molecule activity|nucleus|cytoplasm|cytoskeleton|plasma membrane|adherens junction|cell adhesion|multicellular organism development|axonogenesis|beta-catenin binding|regulation of neuron projection development|postsynaptic density|actin cytoskeleton|membrane|basolateral plasma membrane|catenin complex|cell migration|radial glia guided migration of Purkinje cell|lamellipodium|cell junct…	mmu04390,mmu04520,mmu04670,mmu05100,mmu05200,mmu05213,mmu05226,mmu05412	Hippo signaling pathway|Adherens junction|Leukocyte transendothelial migration|Bacterial invasion of epithelial cells|Pathways in cancer|Endometrial cancer|Gastric cancer|Arrhythmogenic right ventricular cardiomyopathy
Ctxn3	271.34	0.347593	7.40766	5.95808	2.57485	1.29e-13	1.06e-10	Up	3.81313	1.13073	3.81505	2.71447	17.5346	10.7	15.8219	9.99512	24.7076	629147	cortexin 3	GO:0016020,GO:0016021	membrane|integral component of membrane
Cyp2a5	1206.66	0.411538	3.72855	2.89676	1.53444	0.000192585	0.00600736	Up	23.0162	13.2055	19.9643	25.6036	57.4939	20.7918	79.7948	38.5603	72.8935	13087	cytochrome P450, family 2, subfamily a, polypeptide 5	GO:0005737,GO:0005881,GO:0006082,GO:0006805,GO:0008389,GO:0008392,GO:0008395,GO:0009804,GO:0016712,GO:0019373,GO:0019899,GO:0020037,GO:0035634,GO:0042168,GO:0042738,GO:0043231,GO:0071276	cytoplasm|cytoplasmic microtubule|organic acid metabolic process|xenobiotic metabolic process|coumarin 7-hydroxylase activity|arachidonic acid epoxygenase activity|steroid hydroxylase activity|coumarin metabolic process|oxidoreductase activity, acting on paired donors, with incorporation or reduction of molecular oxygen, reduced flavin or flavoprotein as one donor, and incorporation of one atom o…	mmu00830	Retinol metabolism
Cyp2c23	67.9755	0.31264	-3.61701	0.456656	-1.13082	0.000298025	0.0083784	Down	2.27034	2.1283	1.9481	4.2244	1.46673	0.933805	0.783976	0.682398	1.62734	226143	cytochrome P450, family 2, subfamily c, polypeptide 23	GO:0004497,GO:0005506,GO:0005737,GO:0005783,GO:0005789,GO:0006082,GO:0006629,GO:0006631,GO:0006805,GO:0008392,GO:0008395,GO:0008404,GO:0008405,GO:0016020,GO:0016491,GO:0016705,GO:0016712,GO:0019373,GO:0020037,GO:0042738,GO:0043231,GO:0046456,GO:0046872	monooxygenase activity|iron ion binding|cytoplasm|endoplasmic reticulum|endoplasmic reticulum membrane|organic acid metabolic process|lipid metabolic process|fatty acid metabolic process|xenobiotic metabolic process|arachidonic acid epoxygenase activity|steroid hydroxylase activity|arachidonic acid 14,15-epoxygenase activity|arachidonic acid 11,12-epoxygenase activity|membrane|oxidoreductase acti…	mmu00140,mmu00590,mmu00591,mmu00830,mmu04726,mmu04750,mmu05204	Steroid hormone biosynthesis|Arachidonic acid metabolism|Linoleic acid metabolism|Retinol metabolism|Serotonergic synapse|Inflammatory mediator regulation of TRP channels|Chemical carcinogenesis
Cyp2e1	42417	0.266322	4.26427	2.1972	1.13567	2.01e-05	0.00103307	Up	1123.83	731.488	1132.91	411.096	1762.26	1364.91	1761.29	1858.35	1890.23	13106	cytochrome P450, family 2, subfamily e, polypeptide 1	GO:0000139,GO:0002933,GO:0004497,GO:0005506,GO:0005737,GO:0005739,GO:0005743,GO:0005783,GO:0005789,GO:0006082,GO:0006629,GO:0006631,GO:0006641,GO:0006805,GO:0008202,GO:0008392,GO:0008395,GO:0009617,GO:0016020,GO:0016098,GO:0016491,GO:0016705,GO:0016712,GO:0017144,GO:0018601,GO:0018960,GO:0019373,GO:0019899,GO:0020037,GO:0030544,GO:0031227,GO:0042738,GO:0043231,GO:0046483,GO:0046872,GO:0051879,GO:…	Golgi membrane|lipid hydroxylation|monooxygenase activity|iron ion binding|cytoplasm|mitochondrion|mitochondrial inner membrane|endoplasmic reticulum|endoplasmic reticulum membrane|organic acid metabolic process|lipid metabolic process|fatty acid metabolic process|triglyceride metabolic process|xenobiotic metabolic process|steroid metabolic process|arachidonic acid epoxygenase activity|steroid hy…	mmu00140,mmu00590,mmu00591,mmu00980,mmu00982,mmu00983,mmu04932,mmu05204	Steroid hormone biosynthesis|Arachidonic acid metabolism|Linoleic acid metabolism|Metabolism of xenobiotics by cytochrome P450|Drug metabolism - cytochrome P450|Drug metabolism - other enzymes|Non-alcoholic fatty liver disease|Chemical carcinogenesis
D630003M21Rik	29.5881	0.330416	-3.27477	0.472362	-1.08204	0.0010575	0.0198553	Down	0.561707	0.659979	0.28905	0.444926	0.312592	0.241048	0.192866	0.136732	0.179425	228846	RIKEN cDNA D630003M21 gene
Ddc	1147.4	0.291505	3.52206	2.03735	1.0267	0.000428214	0.0107631	Up	16.6621	21.4365	16.0242	12.9085	29.4714	19.3761	28.8123	21.4603	57.337	13195	dopa decarboxylase	GO:0003824,GO:0004058,GO:0005737,GO:0006520,GO:0006584,GO:0008021,GO:0009636,GO:0015842,GO:0016597,GO:0016829,GO:0016831,GO:0019752,GO:0019899,GO:0019904,GO:0030170,GO:0030424,GO:0036468,GO:0042416,GO:0042423,GO:0042427,GO:0043025	catalytic activity|aromatic-L-amino-acid decarboxylase activity|cytoplasm|cellular amino acid metabolic process|catecholamine metabolic process|synaptic vesicle|response to toxic substance|aminergic neurotransmitter loading into synaptic vesicle|amino acid binding|lyase activity|carboxy-lyase activity|carboxylic acid metabolic process|enzyme binding|protein domain specific binding|pyridoxal phosp…	mmu00350,mmu00360,mmu00380,mmu04726,mmu04728,mmu05030,mmu05031,mmu05034	Tyrosine metabolism|Phenylalanine metabolism|Tryptophan metabolism|Serotonergic synapse|Dopaminergic synapse|Cocaine addiction|Amphetamine addiction|Alcoholism
Depp1	530.654	0.941773	3.70078	11.199	3.4853	0.000214935	0.00657358	Up	3.3713	3.88303	2.40872	4.84119	7.09613	31.283	2.64064	25.5044	116.151	213393	DEPP1 autophagy regulator	GO:0005737,GO:0005739,GO:0005777,GO:0006914,GO:0010506,GO:0043231	cytoplasm|mitochondrion|peroxisome|autophagy|regulation of autophagy|intracellular membrane-bounded organelle
Dio2	63.4352	0.552045	6.62027	12.5942	3.65469	3.59e-11	1.4e-08	Up	0.0590842	0.061322	0.0852606	0.112353	0.95893	1.78012	0.560193	1.13433	0.160758	13371	deiodinase, iodothyronine, type II	GO:0004800,GO:0006590,GO:0009409,GO:0016020,GO:0016021,GO:0016491,GO:0031625,GO:0033798,GO:0042403,GO:0042404,GO:0042446,GO:0050873,GO:0070460,GO:0120162	thyroxine 5'-deiodinase activity|thyroid hormone generation|response to cold|membrane|integral component of membrane|oxidoreductase activity|ubiquitin protein ligase binding|thyroxine 5-deiodinase activity|thyroid hormone metabolic process|thyroid hormone catabolic process|hormone biosynthetic process|brown fat cell differentiation|thyroid-stimulating hormone secretion|positive regulation of cold…	mmu04919	Thyroid hormone signaling pathway
Dnah2	17.7893	0.407056	-2.8761	0.444195	-1.17074	0.00402617	0.0484595	Down	0.0501098	0.0635649	0.0787378	0.125422	0.0425754	0.0172682	0.0327805	0.023944	0.0441845	327954	dynein, axonemal, heavy chain 2	GO:0000166,GO:0003774,GO:0005524,GO:0005737,GO:0005856,GO:0005874,GO:0005929,GO:0005930,GO:0007018,GO:0008569,GO:0030286,GO:0031514,GO:0036126,GO:0036156,GO:0042995,GO:0045505,GO:0051959	nucleotide binding|motor activity|ATP binding|cytoplasm|cytoskeleton|microtubule|cilium|axoneme|microtubule-based movement|ATP-dependent microtubule motor activity, minus-end-directed|dynein complex|motile cilium|sperm flagellum|inner dynein arm|cell projection|dynein intermediate chain binding|dynein light intermediate chain binding	mmu05014,mmu05016,mmu05022	Amyotrophic lateral sclerosis|Huntington disease|Pathways of neurodegeneration - multiple diseases
Dnah9	19.5854	0.348677	3.55401	2.36068	1.2392	0.000379407	0.00980386	Up	0.0589018	0.0489061	0.051565	0.032166	0.115819	0.0893112	0.0756629	0.126653	0.112184	237806	dynein, axonemal, heavy chain 9	GO:0003341,GO:0005930,GO:0007018,GO:0008569,GO:0030286,GO:0031514,GO:0036157,GO:0045505,GO:0051959,GO:0097729,GO:0120135	cilium movement|axoneme|microtubule-based movement|ATP-dependent microtubule motor activity, minus-end-directed|dynein complex|motile cilium|outer dynein arm|dynein intermediate chain binding|dynein light intermediate chain binding|9+2 motile cilium|distal portion of axoneme	mmu05014,mmu05016,mmu05022	Amyotrophic lateral sclerosis|Huntington disease|Pathways of neurodegeneration - multiple diseases
Dscaml1	19.1478	0.790503	3.39783	6.43525	2.686	0.000679222	0.0146703	Up	0.0137201	0.0213596	0.0207885	0.0913148	0.217323	0.503538	0.0146869	0.199135	0.137914	114873	DS cell adhesion molecule like 1	GO:0005886,GO:0007155,GO:0007156,GO:0007162,GO:0007399,GO:0007411,GO:0007417,GO:0007420,GO:0009986,GO:0016020,GO:0016021,GO:0016338,GO:0030054,GO:0030424,GO:0042803,GO:0045202,GO:0048704,GO:0070593,GO:0098632	plasma membrane|cell adhesion|homophilic cell adhesion via plasma membrane adhesion molecules|negative regulation of cell adhesion|nervous system development|axon guidance|central nervous system development|brain development|cell surface|membrane|integral component of membrane|calcium-independent cell-cell adhesion via plasma membrane cell-adhesion molecules|cell junction|axon|protein homodimeriz…
Dusp1	1652.11	0.446794	3.92457	3.37169	1.75347	8.69e-05	0.00320126	Up	24.8706	19.07	21.968	21.3546	30.4275	74.4834	138.309	41.9667	50.1236	19252	dual specificity phosphatase 1	GO:0000188,GO:0001706,GO:0004721,GO:0004722,GO:0004725,GO:0005634,GO:0005737,GO:0006470,GO:0007049,GO:0007162,GO:0008138,GO:0008285,GO:0008330,GO:0016311,GO:0016787,GO:0016791,GO:0017017,GO:0019838,GO:0035335,GO:0035556,GO:0035970,GO:0043065,GO:0043066,GO:0043407,GO:0043409,GO:0051019,GO:0070262,GO:0070373,GO:0090027,GO:0106306,GO:0106307,GO:1903753,GO:1990869,GO:2000279	inactivation of MAPK activity|endoderm formation|phosphoprotein phosphatase activity|protein serine/threonine phosphatase activity|protein tyrosine phosphatase activity|nucleus|cytoplasm|protein dephosphorylation|cell cycle|negative regulation of cell adhesion|protein tyrosine/serine/threonine phosphatase activity|negative regulation of cell population proliferation|protein tyrosine/threonine pho…	mmu04010,mmu04726,mmu05012,mmu05418	MAPK signaling pathway|Serotonergic synapse|Parkinson disease|Fluid shear stress and atherosclerosis
Eci3	3192.79	0.224768	4.8105	2.11586	1.08125	1.51e-06	0.000132444	Up	81.1518	67.2183	85.0234	59.0896	100.806	164.426	170.327	177.231	95.9542	69123	enoyl-Coenzyme A delta isomerase 3	GO:0000062,GO:0003824,GO:0004165,GO:0005777,GO:0006635,GO:0016853	fatty-acyl-CoA binding|catalytic activity|dodecenoyl-CoA delta-isomerase activity|peroxisome|fatty acid beta-oxidation|isomerase activity	mmu00071,mmu04146	Fatty acid degradation|Peroxisome
Egr2	51.5528	1.10353	3.00901	9.99025	3.32052	0.002621	0.0367105	Up	0.23121	0.0299958	0.18976	0.0887784	0.205215	1.68815	3.52691	0.730197	0.0458707	13654	early growth response 2	GO:0000976,GO:0000978,GO:0000981,GO:0001228,GO:0003677,GO:0003682,GO:0003700,GO:0005515,GO:0005634,GO:0005654,GO:0005737,GO:0006355,GO:0006357,GO:0006611,GO:0007622,GO:0008045,GO:0010467,GO:0014037,GO:0014040,GO:0016740,GO:0016925,GO:0021569,GO:0021612,GO:0021659,GO:0021660,GO:0021665,GO:0021666,GO:0030278,GO:0031625,GO:0031643,GO:0032868,GO:0035284,GO:0035914,GO:0042552,GO:0043231,GO:0043565,GO:…	transcription cis-regulatory region binding|RNA polymerase II cis-regulatory region sequence-specific DNA binding|DNA-binding transcription factor activity, RNA polymerase II-specific|DNA-binding transcription activator activity, RNA polymerase II-specific|DNA binding|chromatin binding|DNA-binding transcription factor activity|protein binding|nucleus|nucleoplasm|cytoplasm|regulation of transcript…	mmu04625,mmu05161,mmu05166,mmu05203	C-type lectin receptor signaling pathway|Hepatitis B|Human T-cell leukemia virus 1 infection|Viral carcinogenesis	zf-C2H2
Ehhadh	16494.8	0.227808	4.48859	2.03149	1.02254	7.17e-06	0.000458232	Up	226.462	189.297	216.725	195.134	335.108	276.914	313.206	355.123	641.01	74147	enoyl-Coenzyme A, hydratase/3-hydroxyacyl Coenzyme A dehydrogenase	GO:0003824,GO:0003857,GO:0004165,GO:0004300,GO:0005739,GO:0005777,GO:0005829,GO:0006629,GO:0006631,GO:0006635,GO:0006637,GO:0008152,GO:0016491,GO:0016509,GO:0016829,GO:0016853,GO:0016863,GO:0019899	catalytic activity|3-hydroxyacyl-CoA dehydrogenase activity|dodecenoyl-CoA delta-isomerase activity|enoyl-CoA hydratase activity|mitochondrion|peroxisome|cytosol|lipid metabolic process|fatty acid metabolic process|fatty acid beta-oxidation|acyl-CoA metabolic process|metabolic process|oxidoreductase activity|long-chain-3-hydroxyacyl-CoA dehydrogenase activity|lyase activity|isomerase activity|int…	mmu00071,mmu00280,mmu00310,mmu00380,mmu00410,mmu00640,mmu00650,mmu03320,mmu04146	Fatty acid degradation|Valine, leucine and isoleucine degradation|Lysine degradation|Tryptophan metabolism|beta-Alanine metabolism|Propanoate metabolism|Butanoate metabolism|PPAR signaling pathway|Peroxisome
Eif4ebp3	595.265	0.656212	3.42774	4.75461	2.24933	0.000608619	0.0137475	Up	9.83198	8.25137	10.9769	10.8379	14.0807	41.0958	8.6112	62.7657	88.0543	108112	eukaryotic translation initiation factor 4E binding protein 3	GO:0005737,GO:0006417,GO:0008190,GO:0017148,GO:0045947	cytoplasm|regulation of translation|eukaryotic initiation factor 4E binding|negative regulation of translation|negative regulation of translational initiation	mmu03013	RNA transport
Elmod1	19.5672	0.324985	3.59829	2.24917	1.16939	0.000320314	0.00882346	Up	0.34973	0.192164	0.228587	0.27384	0.606776	0.574241	0.55055	0.486589	0.478889	270162	ELMO/CED-12 domain containing 1	GO:0005096,GO:0043547	GTPase activator activity|positive regulation of GTPase activity
Epo	5.53067	0.856741	-3.96659	0.0948414	-3.39834	7.29e-05	0.00287577	Down	0.454376	1.57195	0.76496	0.930497	0.165453	0.0782907	0	0.0814179	0.0801294	13856	erythropoietin	GO:0000122,GO:0001525,GO:0001666,GO:0003007,GO:0005125,GO:0005128,GO:0005179,GO:0005576,GO:0005615,GO:0006357,GO:0006915,GO:0007566,GO:0008284,GO:0009986,GO:0010523,GO:0010976,GO:0018105,GO:0030218,GO:0030295,GO:0033033,GO:0038162,GO:0042104,GO:0042531,GO:0042541,GO:0043066,GO:0043249,GO:0044297,GO:0045666,GO:0045860,GO:0045893,GO:0046579,GO:0055008,GO:0055010,GO:0060979,GO:0061032,GO:0070374,GO:…	negative regulation of transcription by RNA polymerase II|angiogenesis|response to hypoxia|heart morphogenesis|cytokine activity|erythropoietin receptor binding|hormone activity|extracellular region|extracellular space|regulation of transcription by RNA polymerase II|apoptotic process|embryo implantation|positive regulation of cell population proliferation|cell surface|negative regulation of calc…	mmu04060,mmu04066,mmu04151,mmu04630,mmu04640,mmu05200	Cytokine-cytokine receptor interaction|HIF-1 signaling pathway|PI3K-Akt signaling pathway|JAK-STAT signaling pathway|Hematopoietic cell lineage|Pathways in cancer
Esm1	287.082	0.255412	-4.18357	0.476803	-1.06853	2.87e-05	0.00135517	Down	11.8437	14.3499	10.9753	8.46263	6.13151	2.44886	5.53987	5.25945	5.58486	71690	endothelial cell-specific molecule 1	GO:0001525,GO:0002040,GO:0005171,GO:0005178,GO:0005520,GO:0005576,GO:0008284,GO:1902204	angiogenesis|sprouting angiogenesis|hepatocyte growth factor receptor binding|integrin binding|insulin-like growth factor binding|extracellular region|positive regulation of cell population proliferation|positive regulation of hepatocyte growth factor receptor signaling pathway
Extl1	59.3133	0.305741	-3.69391	0.457112	-1.12938	0.000220832	0.0066886	Down	0.943363	1.12663	0.913753	1.89218	0.70584	0.267197	0.428835	0.514059	0.615314	56219	exostosin-like glycosyltransferase 1	GO:0005783,GO:0005794,GO:0006486,GO:0008375,GO:0015020,GO:0016020,GO:0016021,GO:0016740,GO:0016757,GO:0050508	endoplasmic reticulum|Golgi apparatus|protein glycosylation|acetylglucosaminyltransferase activity|glucuronosyltransferase activity|membrane|integral component of membrane|transferase activity|glycosyltransferase activity|glucuronosyl-N-acetylglucosaminyl-proteoglycan 4-alpha-N-acetylglucosaminyltransferase activity	mmu00534	Glycosaminoglycan biosynthesis - heparan sulfate / heparin
Fabp1	9.65109	1.24176	-3.41725	0.0527967	-4.24341	0.000632566	0.0140787	Down	1.37481	0	1.17508	7.25512	0	0	0.113207	0.227398	0.223799	14080	fatty acid binding protein 1, liver	GO:0003682,GO:0005324,GO:0005504,GO:0005543,GO:0005634,GO:0005654,GO:0005737,GO:0005782,GO:0005829,GO:0008289,GO:0015909,GO:0016209,GO:0032000,GO:0032052,GO:0032991,GO:0036094,GO:0043066,GO:0043154,GO:0045179,GO:0050892,GO:0051345,GO:0070301,GO:0071456	chromatin binding|long-chain fatty acid transporter activity|fatty acid binding|phospholipid binding|nucleus|nucleoplasm|cytoplasm|peroxisomal matrix|cytosol|lipid binding|long-chain fatty acid transport|antioxidant activity|positive regulation of fatty acid beta-oxidation|bile acid binding|protein-containing complex|small molecule binding|negative regulation of apoptotic process|negative regulat…	mmu03320,mmu04975	PPAR signaling pathway|Fat digestion and absorption
Fam25c	55.5021	0.338258	-5.00128	0.309557	-1.69172	5.7e-07	5.98e-05	Down	7.26136	5.11729	9.77984	13.5852	1.56687	3.24375	1.91927	2.21675	3.6045	69134	family with sequence similarity 25, member C
Fam47e	11.9348	0.513791	-5.32349	0.150188	-2.73516	1.02e-07	1.44e-05	Down	0.429554	0.657003	0.433903	0.740771	0.0987881	0.0467456	0.0968049	0.121532	0.0239217	384198	family with sequence similarity 47, member E	GO:0000785,GO:0005634,GO:0005737,GO:0008047,GO:0031062,GO:0034401,GO:0071168	chromatin|nucleus|cytoplasm|enzyme activator activity|positive regulation of histone methylation|chromatin organization involved in regulation of transcription|protein localization to chromatin
Fasn	6468.81	0.278506	-5.16594	0.368887	-1.43875	2.39e-07	2.97e-05	Down	44.3229	41.8059	53.4104	89.9486	35.306	16.0305	17.7319	15.0751	12.8982	14104	fatty acid synthase	GO:0002068,GO:0003824,GO:0004312,GO:0004313,GO:0004314,GO:0004315,GO:0004316,GO:0004317,GO:0004320,GO:0005737,GO:0005739,GO:0005794,GO:0005829,GO:0005886,GO:0006084,GO:0006629,GO:0006631,GO:0006633,GO:0008152,GO:0008611,GO:0008659,GO:0008693,GO:0009058,GO:0009888,GO:0016295,GO:0016296,GO:0016297,GO:0016418,GO:0016419,GO:0016491,GO:0016740,GO:0016746,GO:0016787,GO:0016788,GO:0016829,GO:0019171,GO:…	glandular epithelial cell development|catalytic activity|fatty acid synthase activity|[acyl-carrier-protein] S-acetyltransferase activity|[acyl-carrier-protein] S-malonyltransferase activity|3-oxoacyl-[acyl-carrier-protein] synthase activity|3-oxoacyl-[acyl-carrier-protein] reductase (NADPH) activity|3-hydroxypalmitoyl-[acyl-carrier-protein] dehydratase activity|oleoyl-[acyl-carrier-protein] hydr…	mmu00061,mmu04152,mmu04910	Fatty acid biosynthesis|AMPK signaling pathway|Insulin signaling pathway
Fdps	495.93	0.18986	-8.61553	0.321804	-1.63575	6.96e-18	1.36e-14	Down	23.608	42.8499	24.7455	39.2762	8.38051	11.5327	10.2356	8.60655	9.01936	110196	farnesyl diphosphate synthetase	GO:0004161,GO:0004337,GO:0005654,GO:0005737,GO:0005739,GO:0005759,GO:0005777,GO:0005829,GO:0006629,GO:0006694,GO:0006695,GO:0008202,GO:0008203,GO:0008299,GO:0016126,GO:0016740,GO:0045337,GO:0045542,GO:0046872,GO:0061051	dimethylallyltranstransferase activity|geranyltranstransferase activity|nucleoplasm|cytoplasm|mitochondrion|mitochondrial matrix|peroxisome|cytosol|lipid metabolic process|steroid biosynthetic process|cholesterol biosynthetic process|steroid metabolic process|cholesterol metabolic process|isoprenoid biosynthetic process|sterol biosynthetic process|transferase activity|farnesyl diphosphate biosynt…	mmu00900,mmu05164,mmu05166	Terpenoid backbone biosynthesis|Influenza A|Human T-cell leukemia virus 1 infection
Fgb	36.3969	1.39212	-2.94668	0.0582283	-4.10213	0.00321203	0.0419843	Down	0.539876	0.395523	0.288711	9.98283	0	0.131326	0.0679906	0.034143	0.470437	110135	fibrinogen beta chain	GO:0002250,GO:0002376,GO:0005102,GO:0005198,GO:0005201,GO:0005576,GO:0005577,GO:0005615,GO:0005737,GO:0005783,GO:0005938,GO:0007155,GO:0007160,GO:0007596,GO:0007599,GO:0009897,GO:0009986,GO:0030168,GO:0031091,GO:0031639,GO:0034116,GO:0034622,GO:0042730,GO:0043152,GO:0045087,GO:0045202,GO:0045907,GO:0045921,GO:0050714,GO:0050839,GO:0051087,GO:0051258,GO:0051592,GO:0062023,GO:0070374,GO:0070527,GO:…	adaptive immune response|immune system process|signaling receptor binding|structural molecule activity|extracellular matrix structural constituent|extracellular region|fibrinogen complex|extracellular space|cytoplasm|endoplasmic reticulum|cell cortex|cell adhesion|cell-matrix adhesion|blood coagulation|hemostasis|external side of plasma membrane|cell surface|platelet activation|platelet alpha gra…	mmu04610,mmu04611,mmu04613,mmu05171	Complement and coagulation cascades|Platelet activation|Neutrophil extracellular trap formation|Coronavirus disease - COVID-19
Fosb	76.9404	1.32114	2.92058	14.5051	3.85849	0.00349379	0.0441998	Up	0.186415	0.104179	0.159333	0.117462	0.0469937	0.696758	8.2123	0.231252	0.121382	14282	FBJ osteosarcoma oncogene B	GO:0000978,GO:0000981,GO:0001228,GO:0003677,GO:0003690,GO:0003700,GO:0005634,GO:0005654,GO:0006355,GO:0006357,GO:0006366,GO:0043231,GO:0043565,GO:0045944,GO:0071277,GO:1990837	RNA polymerase II cis-regulatory region sequence-specific DNA binding|DNA-binding transcription factor activity, RNA polymerase II-specific|DNA-binding transcription activator activity, RNA polymerase II-specific|DNA binding|double-stranded DNA binding|DNA-binding transcription factor activity|nucleus|nucleoplasm|regulation of transcription, DNA-templated|regulation of transcription by RNA polyme…	mmu04380,mmu04657,mmu05030,mmu05031,mmu05034	Osteoclast differentiation|IL-17 signaling pathway|Cocaine addiction|Amphetamine addiction|Alcoholism	TF_bZIP
Fosl2	572.335	0.257562	4.19868	2.11612	1.08142	2.68e-05	0.00129355	Up	2.92869	2.88883	2.27862	3.85221	3.39977	5.89739	9.27424	5.04777	4.99216	14284	fos-like antigen 2	GO:0000976,GO:0000977,GO:0000978,GO:0000981,GO:0001228,GO:0001666,GO:0003334,GO:0003677,GO:0003682,GO:0003690,GO:0003700,GO:0005634,GO:0005654,GO:0006355,GO:0006357,GO:0006366,GO:0032355,GO:0043565,GO:0045893,GO:0045944,GO:0048146	transcription cis-regulatory region binding|RNA polymerase II transcription regulatory region sequence-specific DNA binding|RNA polymerase II cis-regulatory region sequence-specific DNA binding|DNA-binding transcription factor activity, RNA polymerase II-specific|DNA-binding transcription activator activity, RNA polymerase II-specific|response to hypoxia|keratinocyte development|DNA binding|chrom…	mmu04380	Osteoclast differentiation	TF_bZIP
G6pc	13565.4	0.20258	7.62923	2.91912	1.54553	2.36e-14	2.47e-11	Up	168.671	180.657	164.907	178.107	348.691	352.692	390.056	538.613	667.119	14377	glucose-6-phosphatase, catalytic	GO:0004346,GO:0005783,GO:0005789,GO:0005977,GO:0005980,GO:0006094,GO:0006641,GO:0006796,GO:0008202,GO:0010468,GO:0015760,GO:0016020,GO:0016021,GO:0016773,GO:0016787,GO:0035264,GO:0042301,GO:0042593,GO:0042632,GO:0043231,GO:0046415,GO:0046838,GO:0051156,GO:0055088	glucose-6-phosphatase activity|endoplasmic reticulum|endoplasmic reticulum membrane|glycogen metabolic process|glycogen catabolic process|gluconeogenesis|triglyceride metabolic process|phosphate-containing compound metabolic process|steroid metabolic process|regulation of gene expression|glucose-6-phosphate transport|membrane|integral component of membrane|phosphotransferase activity, alcohol gro…	mmu00010,mmu00052,mmu00500,mmu04068,mmu04151,mmu04152,mmu04910,mmu04920,mmu04922,mmu04931,mmu04973	Glycolysis / Gluconeogenesis|Galactose metabolism|Starch and sucrose metabolism|FoxO signaling pathway|PI3K-Akt signaling pathway|AMPK signaling pathway|Insulin signaling pathway|Adipocytokine signaling pathway|Glucagon signaling pathway|Insulin resistance|Carbohydrate digestion and absorption
Galnt6	45.7751	0.303438	3.98441	2.3118	1.20902	6.76e-05	0.0026818	Up	0.199568	0.244786	0.238241	0.380822	0.436015	0.78776	0.660314	0.565656	0.345541	207839	polypeptide N-acetylgalactosaminyltransferase 6	GO:0004653,GO:0005794,GO:0016020,GO:0016021,GO:0016740,GO:0016757,GO:0030246,GO:0046872,GO:0048471	polypeptide N-acetylgalactosaminyltransferase activity|Golgi apparatus|membrane|integral component of membrane|transferase activity|glycosyltransferase activity|carbohydrate binding|metal ion binding|perinuclear region of cytoplasm	mmu00512,mmu00514	Mucin type O-glycan biosynthesis|Other types of O-glycan biosynthesis
Galnt9	7.07125	0.593447	-3.44013	0.242905	-2.04154	0.00058143	0.013272	Down	0.199334	0.300922	0.146438	0.333989	0.0593869	0.0374684	0.0969912	0.038965	0.0383484	231605	polypeptide N-acetylgalactosaminyltransferase 9	GO:0005794	Golgi apparatus
Gan	73.3454	0.528066	-3.21007	0.308827	-1.69513	0.00132703	0.0234008	Down	3.38611	0.585726	3.34122	0.738372	0.342498	0.469993	0.788712	0.775285	0.497619	209239	giant axonal neuropathy	GO:0005737,GO:0005856,GO:0007010,GO:0016567,GO:0031463	cytoplasm|cytoskeleton|cytoskeleton organization|protein ubiquitination|Cul3-RING ubiquitin ligase complex
Gc	294.169	0.195751	-8.1548	0.330722	-1.59631	3.5e-16	4.56e-13	Down	16.2559	16.3753	13.3718	15.574	5.25555	4.35589	6.42955	2.73078	4.58467	14473	vitamin D binding protein	GO:0003779,GO:0005499,GO:0005576,GO:0005615,GO:0005737,GO:0005829,GO:0006810,GO:0030424,GO:0042359,GO:0048471,GO:0051180,GO:0090482,GO:1902118	actin binding|vitamin D binding|extracellular region|extracellular space|cytoplasm|cytosol|transport|axon|vitamin D metabolic process|perinuclear region of cytoplasm|vitamin transport|vitamin transmembrane transporter activity|calcidiol binding
Gdf15	292.939	0.545522	3.06936	3.19187	1.6744	0.00214521	0.0323621	Up	4.76559	3.24681	4.54804	4.40064	9.23012	17.6215	22.7842	9.77564	2.62952	23886	growth differentiation factor 15	GO:0000187,GO:0002023,GO:0005125,GO:0005576,GO:0005615,GO:0005634,GO:0005737,GO:0005794,GO:0008083,GO:0010862,GO:0030509,GO:0035860,GO:0040015,GO:0042803,GO:0043410,GO:0051897,GO:0060395,GO:0060400,GO:0070700,GO:1901741	activation of MAPK activity|reduction of food intake in response to dietary excess|cytokine activity|extracellular region|extracellular space|nucleus|cytoplasm|Golgi apparatus|growth factor activity|positive regulation of pathway-restricted SMAD protein phosphorylation|BMP signaling pathway|glial cell-derived neurotrophic factor receptor signaling pathway|negative regulation of multicellular orga…	mmu04060	Cytokine-cytokine receptor interaction
Gem	272.533	0.272651	4.64727	2.40675	1.26708	3.36e-06	0.000254439	Up	1.55241	2.37782	1.71988	2.833	2.99508	5.90194	6.92863	3.23036	4.10652	14579	GTP binding protein (gene overexpressed in skeletal muscle)	GO:0000166,GO:0000278,GO:0000287,GO:0003924,GO:0005246,GO:0005515,GO:0005525,GO:0005634,GO:0005886,GO:0007165,GO:0009898,GO:0016020,GO:0019003,GO:0030496,GO:0051233,GO:0051276,GO:0051310,GO:0072686,GO:1901842	nucleotide binding|mitotic cell cycle|magnesium ion binding|GTPase activity|calcium channel regulator activity|protein binding|GTP binding|nucleus|plasma membrane|signal transduction|cytoplasmic side of plasma membrane|membrane|GDP binding|midbody|spindle midzone|chromosome organization|metaphase plate congression|mitotic spindle|negative regulation of high voltage-gated calcium channel activity
Gm13420	211.847	0.2297	-4.39877	0.496409	-1.0104	1.09e-05	0.000638464	Down	2.48788	2.57301	2.40688	3.9467	1.95219	1.32224	1.09716	0.753454	1.37183	433415	predicted gene 13420	GO:0016020	membrane
Gm40892	103.499	0.978497	4.79413	25.8312	4.69104	1.63e-06	0.000141347	Up	0.199068	0.137738	0.117299	0.0509578	1.48598	3.51576	0.355159	8.97105	0.509033	105245436
Gm4952	84.1567	0.281879	5.79993	3.10562	1.63488	6.63e-09	1.3e-06	Up	1.17783	1.64156	1.73364	1.17155	6.61709	4.20964	2.70177	4.08835	2.95543	240549	predicted gene 4952	GO:0005739,GO:0006544,GO:0016410,GO:0016740,GO:0016746,GO:0047961,GO:0047962	mitochondrion|glycine metabolic process|N-acyltransferase activity|transferase activity|acyltransferase activity|glycine N-acyltransferase activity|glycine N-benzoyltransferase activity	mmu00360	Phenylalanine metabolism
Gm52720	27.2262	0.318229	-3.41365	0.470961	-1.08632	0.000640988	0.0141769	Down	0.843567	1.14911	0.772222	1.7545	0.547146	0.517808	0.507943	0.481808	0.362611	115489972
Gm6710	35.6617	0.405677	-3.44391	0.379688	-1.39711	0.000573365	0.0131647	Down	1.20704	0.692701	1.10451	0.348967	0.356789	0.3817	0.319224	0.259542	0.165281	626832	predicted gene 6710			mmu05168	Herpes simplex virus 1 infection	zf-C2H2
Gm7932	158.489	0.164921	-6.11363	0.497145	-1.00826	9.74e-10	2.58e-07	Down	6.02175	5.71193	4.83626	7.40407	3.63955	2.39832	2.2984	2.83905	2.45465	666105	predicted gene 7932
Gpr88	26.3013	0.755924	3.89386	7.69255	2.94346	9.87e-05	0.00356535	Up	0.0916183	0.110936	0.0925459	0.0781756	0.533779	0.142076	1.3567	1.14917	0.0646278	64378	G-protein coupled receptor 88	GO:0003774,GO:0004888,GO:0004930,GO:0005634,GO:0005737,GO:0005886,GO:0005887,GO:0005929,GO:0007165,GO:0007186,GO:0007602,GO:0007626,GO:0008020,GO:0016020,GO:0016021,GO:0019228,GO:0050885,GO:0061743,GO:0071482	motor activity|transmembrane signaling receptor activity|G protein-coupled receptor activity|nucleus|cytoplasm|plasma membrane|integral component of plasma membrane|cilium|signal transduction|G protein-coupled receptor signaling pathway|phototransduction|locomotory behavior|G protein-coupled photoreceptor activity|membrane|integral component of membrane|neuronal action potential|neuromuscular pro…
Gusb	3172.89	0.442736	3.07089	2.56613	1.35959	0.00213422	0.0322584	Up	14.0279	5.81431	14.6662	7.18758	19.7411	25.35	30.7946	37.1881	9.91923	110006	glucuronidase, beta	GO:0004553,GO:0004566,GO:0005102,GO:0005615,GO:0005764,GO:0005783,GO:0005975,GO:0008152,GO:0016787,GO:0016798,GO:0019391,GO:0019904,GO:0030246,GO:0043231	hydrolase activity, hydrolyzing O-glycosyl compounds|beta-glucuronidase activity|signaling receptor binding|extracellular space|lysosome|endoplasmic reticulum|carbohydrate metabolic process|metabolic process|hydrolase activity|hydrolase activity, acting on glycosyl bonds|glucuronoside catabolic process|protein domain specific binding|carbohydrate binding|intracellular membrane-bounded organelle	mmu00040,mmu00053,mmu00531,mmu00860,mmu00983,mmu04142	Pentose and glucuronate interconversions|Ascorbate and aldarate metabolism|Glycosaminoglycan degradation|Porphyrin and chlorophyll metabolism|Drug metabolism - other enzymes|Lysosome
H2-Q10	26.7393	0.613296	-4.63169	0.139603	-2.84059	3.63e-06	0.000273053	Down	2.13204	2.02203	2.0051	2.10778	0.0401557	0	0.511545	0.513767	0.233371	15007	histocompatibility 2, Q region locus 10	GO:0001916,GO:0002376,GO:0002474,GO:0002476,GO:0002486,GO:0005102,GO:0005615,GO:0005783,GO:0005794,GO:0005797,GO:0005886,GO:0006955,GO:0009897,GO:0009986,GO:0016020,GO:0016021,GO:0030670,GO:0030881,GO:0042277,GO:0042605,GO:0042608,GO:0042610,GO:0042612,GO:0042824,GO:0044877,GO:0046977,GO:0062061,GO:0070971,GO:0071556	positive regulation of T cell mediated cytotoxicity|immune system process|antigen processing and presentation of peptide antigen via MHC class I|antigen processing and presentation of endogenous peptide antigen via MHC class Ib|antigen processing and presentation of endogenous peptide antigen via MHC class I via ER pathway, TAP-independent|signaling receptor binding|extracellular space|endoplasmi…	mmu04144,mmu04145,mmu04218,mmu04514,mmu04612,mmu04650,mmu04940,mmu05163,mmu05165,mmu05166,mmu05167,mmu05168,mmu05169,mmu05170,mmu05203,mmu05320,mmu05330,mmu05332,mmu05416	Endocytosis|Phagosome|Cellular senescence|Cell adhesion molecules|Antigen processing and presentation|Natural killer cell mediated cytotoxicity|Type I diabetes mellitus|Human cytomegalovirus infection|Human papillomavirus infection|Human T-cell leukemia virus 1 infection|Kaposi sarcoma-associated herpesvirus infection|Herpes simplex virus 1 infection|Epstein-Barr virus infection|Human immunodefic…
Hdc	1586.2	0.917976	7.01372	86.7284	6.43843	2.32e-12	1.3e-09	Up	0.450027	0.80676	0.578561	1.13104	72.4005	0.909349	91.0487	77.677	46.9682	15186	histidine decarboxylase	GO:0001692,GO:0001694,GO:0003824,GO:0004398,GO:0005737,GO:0005829,GO:0006520,GO:0006547,GO:0006548,GO:0016597,GO:0016829,GO:0016831,GO:0019752,GO:0030170,GO:0030425,GO:0042423,GO:0042802,GO:0043025	histamine metabolic process|histamine biosynthetic process|catalytic activity|histidine decarboxylase activity|cytoplasm|cytosol|cellular amino acid metabolic process|histidine metabolic process|histidine catabolic process|amino acid binding|lyase activity|carboxy-lyase activity|carboxylic acid metabolic process|pyridoxal phosphate binding|dendrite|catecholamine biosynthetic process|identical pro…	mmu00340	Histidine metabolism
Hif3a	66.4773	0.459886	4.96333	4.86542	2.28257	6.93e-07	7e-05	Up	0.169185	0.106882	0.141176	0.271147	0.297314	0.654	0.39371	1.28907	1.12079	53417	hypoxia inducible factor 3, alpha subunit	GO:0000785,GO:0000977,GO:0000978,GO:0000981,GO:0001525,GO:0001666,GO:0003677,GO:0003700,GO:0005515,GO:0005634,GO:0005654,GO:0005737,GO:0005739,GO:0005829,GO:0005886,GO:0006355,GO:0006357,GO:0006366,GO:0006915,GO:0007275,GO:0016607,GO:0045944,GO:0046983,GO:0071456	chromatin|RNA polymerase II transcription regulatory region sequence-specific DNA binding|RNA polymerase II cis-regulatory region sequence-specific DNA binding|DNA-binding transcription factor activity, RNA polymerase II-specific|angiogenesis|response to hypoxia|DNA binding|DNA-binding transcription factor activity|protein binding|nucleus|nucleoplasm|cytoplasm|mitochondrion|cytosol|plasma membran…
Hmgcs2	874.933	1.32012	3.25187	19.6009	4.29285	0.00114648	0.0209621	Up	1.82461	1.12599	1.21212	1.41382	3.87865	1.46147	1.26693	2.36814	114.55	15360	3-hydroxy-3-methylglutaryl-Coenzyme A synthase 2	GO:0004421,GO:0005739,GO:0005743,GO:0005759,GO:0006084,GO:0006629,GO:0006694,GO:0006695,GO:0008202,GO:0008203,GO:0008299,GO:0010142,GO:0016126,GO:0016740,GO:0016746,GO:0042802,GO:0046951	hydroxymethylglutaryl-CoA synthase activity|mitochondrion|mitochondrial inner membrane|mitochondrial matrix|acetyl-CoA metabolic process|lipid metabolic process|steroid biosynthetic process|cholesterol biosynthetic process|steroid metabolic process|cholesterol metabolic process|isoprenoid biosynthetic process|farnesyl diphosphate biosynthetic process, mevalonate pathway|sterol biosynthetic proces…	mmu00072,mmu00280,mmu00650,mmu00900,mmu03320	Synthesis and degradation of ketone bodies|Valine, leucine and isoleucine degradation|Butanoate metabolism|Terpenoid backbone biosynthesis|PPAR signaling pathway
Hpx	33.3793	1.06596	-3.72685	0.0636957	-3.97266	0.000193889	0.00603601	Down	0.548781	0.379711	0.517382	10.3017	0.159863	0.151291	0.156654	0.0786672	0.270978	15458	hemopexin	GO:0002639,GO:0002925,GO:0005576,GO:0005615,GO:0006879,GO:0015232,GO:0015886,GO:0020027,GO:0020037,GO:0042168,GO:0042531,GO:0046872,GO:0051246,GO:0060332,GO:0060335	positive regulation of immunoglobulin production|positive regulation of humoral immune response mediated by circulating immunoglobulin|extracellular region|extracellular space|cellular iron ion homeostasis|heme transmembrane transporter activity|heme transport|hemoglobin metabolic process|heme binding|heme metabolic process|positive regulation of tyrosine phosphorylation of STAT protein|metal ion…
Hsd3b5	124.661	0.337296	4.1051	2.61106	1.38463	4.04e-05	0.00178262	Up	1.54993	1.67857	1.53159	5.17506	6.22044	5.71273	5.66274	7.13635	4.38518	15496	hydroxy-delta-5-steroid dehydrogenase, 3 beta- and steroid delta-isomerase 5	GO:0000253,GO:0003854,GO:0005496,GO:0005737,GO:0005739,GO:0005743,GO:0005783,GO:0006629,GO:0006694,GO:0008202,GO:0008207,GO:0016020,GO:0016021,GO:0016491,GO:0016616,GO:0021766,GO:0035634,GO:0043231,GO:0047024,GO:0051412	3-keto sterol reductase activity|3-beta-hydroxy-delta5-steroid dehydrogenase activity|steroid binding|cytoplasm|mitochondrion|mitochondrial inner membrane|endoplasmic reticulum|lipid metabolic process|steroid biosynthetic process|steroid metabolic process|C21-steroid hormone metabolic process|membrane|integral component of membrane|oxidoreductase activity|oxidoreductase activity, acting on the CH…	mmu00140,mmu04913,mmu04925,mmu04927,mmu04934	Steroid hormone biosynthesis|Ovarian steroidogenesis|Aldosterone synthesis and secretion|Cortisol synthesis and secretion|Cushing syndrome
Iapp	4.4628	1.31007	3.08452	16.4606	4.04095	0.00203879	0.0313917	Up	0	0	0.157169	0	0.509909	0.402139	0.0832787	0.669124	1.31707	15874	islet amyloid polypeptide	GO:0005179,GO:0005576,GO:0005615,GO:0005829,GO:0007189,GO:0008285,GO:0010628,GO:0010739,GO:0010942,GO:0016234,GO:0019233,GO:0031648,GO:0033138,GO:0042755,GO:0042802,GO:0043025,GO:0045596,GO:0045779,GO:0051260,GO:0051897,GO:0070374,GO:0097647,GO:1905665,GO:1990000	hormone activity|extracellular region|extracellular space|cytosol|adenylate cyclase-activating G protein-coupled receptor signaling pathway|negative regulation of cell population proliferation|positive regulation of gene expression|positive regulation of protein kinase A signaling|positive regulation of cell death|inclusion body|sensory perception of pain|protein destabilization|positive regulati…	mmu04080,mmu04950	Neuroactive ligand-receptor interaction|Maturity onset diabetes of the young
Idi1	910.406	0.255753	-6.12452	0.337658	-1.56637	9.1e-10	2.5e-07	Down	27.0071	40.5945	28.2917	23.4183	10.5012	8.86429	12.211	10.1524	4.51626	319554	isopentenyl-diphosphate delta isomerase	GO:0000287,GO:0004452,GO:0005737,GO:0005739,GO:0005777,GO:0008299,GO:0009240,GO:0030145,GO:0035634	magnesium ion binding|isopentenyl-diphosphate delta-isomerase activity|cytoplasm|mitochondrion|peroxisome|isoprenoid biosynthetic process|isopentenyl diphosphate biosynthetic process|manganese ion binding|response to stilbenoid	mmu00900	Terpenoid backbone biosynthesis
Igfbp1	352.471	0.985706	3.93405	14.7008	3.87782	8.35e-05	0.00313501	Up	1.81676	1.62676	1.33138	1.64138	4.47512	6.07654	2.36424	12.6768	80.8126	16006	insulin-like growth factor binding protein 1	GO:0005520,GO:0005576,GO:0005615,GO:0005794,GO:0019838,GO:0031994,GO:0031995,GO:0043567	insulin-like growth factor binding|extracellular region|extracellular space|Golgi apparatus|growth factor binding|insulin-like growth factor I binding|insulin-like growth factor II binding|regulation of insulin-like growth factor receptor signaling pathway
Igfbp2	44.0459	0.321453	-3.43728	0.464927	-1.10492	0.000587592	0.0133663	Down	3.17768	1.99188	1.93862	1.51411	0.824861	1.04084	0.606226	0.744162	1.39819	16008	insulin-like growth factor binding protein 2	GO:0005520,GO:0005576,GO:0005615,GO:0016324,GO:0019838,GO:0031410,GO:0031994,GO:0031995,GO:0040008,GO:0042104,GO:0043567	insulin-like growth factor binding|extracellular region|extracellular space|apical plasma membrane|growth factor binding|cytoplasmic vesicle|insulin-like growth factor I binding|insulin-like growth factor II binding|regulation of growth|positive regulation of activated T cell proliferation|regulation of insulin-like growth factor receptor signaling pathway
Il1f6	8.55528	0.712842	3.59378	5.90444	2.5618	0.000325911	0.00893774	Up	0.122642	0.127287	0.123884	0.251153	1.13878	1.52148	0.262568	0.922982	0.389304	54448	interleukin 1 family, member 6	GO:0001819,GO:0002376,GO:0002437,GO:0005125,GO:0005149,GO:0005576,GO:0005615,GO:0005737,GO:0006954,GO:0006955,GO:0010628,GO:0019221,GO:0032755,GO:0045087,GO:0071222	positive regulation of cytokine production|immune system process|inflammatory response to antigenic stimulus|cytokine activity|interleukin-1 receptor binding|extracellular region|extracellular space|cytoplasm|inflammatory response|immune response|positive regulation of gene expression|cytokine-mediated signaling pathway|positive regulation of interleukin-6 production|innate immune response|cellul…	mmu04060	Cytokine-cytokine receptor interaction
Inhbb	79.0797	0.450779	3.34957	2.84793	1.50992	0.000809364	0.0162694	Up	0.241668	0.792068	0.28266	0.898639	0.90315	1.31496	1.53857	2.54352	0.740214	16324	inhibin beta-B	GO:0001654,GO:0005125,GO:0005179,GO:0005576,GO:0005615,GO:0008083,GO:0009267,GO:0010862,GO:0032686,GO:0032869,GO:0032924,GO:0034711,GO:0042803,GO:0043513,GO:0044320,GO:0044877,GO:0045444,GO:0046676,GO:0046881,GO:0046882,GO:0048471,GO:0048599,GO:0060279,GO:0060395,GO:0071397,GO:0071944,GO:2001235	eye development|cytokine activity|hormone activity|extracellular region|extracellular space|growth factor activity|cellular response to starvation|positive regulation of pathway-restricted SMAD protein phosphorylation|negative regulation of hepatocyte growth factor production|cellular response to insulin stimulus|activin receptor signaling pathway|inhibin binding|protein homodimerization activity…	mmu04060,mmu04350,mmu04550	Cytokine-cytokine receptor interaction|TGF-beta signaling pathway|Signaling pathways regulating pluripotency of stem cells
Inmt	6776.23	0.365028	4.33407	2.99397	1.58206	1.46e-05	0.000807088	Up	261.84	121.404	267.218	87.2007	534.773	506.591	597.014	564.326	359.829	21743	indolethylamine N-methyltransferase	GO:0004790,GO:0005737,GO:0005829,GO:0008168,GO:0008170,GO:0009308,GO:0009636,GO:0016740,GO:0030748,GO:0032259,GO:0102707	thioether S-methyltransferase activity|cytoplasm|cytosol|methyltransferase activity|N-methyltransferase activity|amine metabolic process|response to toxic substance|transferase activity|amine N-methyltransferase activity|methylation|S-adenosyl-L-methionine:beta-alanine N-methyltransferase activity	mmu00380,mmu00450	Tryptophan metabolism|Selenocompound metabolism
Jaml	28.0388	0.336559	3.36528	2.19256	1.13262	0.000764665	0.0158175	Up	0.183452	0.234338	0.327854	0.303436	0.601206	0.773215	0.302121	0.531009	0.433016	270152	junction adhesion molecule like	GO:0002376,GO:0005178,GO:0005654,GO:0005886,GO:0005923,GO:0007155,GO:0007157,GO:0016020,GO:0016021,GO:0030054,GO:0030593,GO:0035696,GO:0042803,GO:0046629,GO:0050839,GO:0050900,GO:0060054,GO:0072672	immune system process|integrin binding|nucleoplasm|plasma membrane|bicellular tight junction|cell adhesion|heterophilic cell-cell adhesion via plasma membrane cell adhesion molecules|membrane|integral component of membrane|cell junction|neutrophil chemotaxis|monocyte extravasation|protein homodimerization activity|gamma-delta T cell activation|cell adhesion molecule binding|leukocyte migration|po…
Ldlr	415.673	0.265217	-5.9674	0.333867	-1.58265	2.41e-09	5.63e-07	Down	7.49977	8.19284	8.0703	11.0542	2.84397	2.64209	4.21867	2.29825	1.25098	16835	low density lipoprotein receptor	GO:0001540,GO:0002020,GO:0005041,GO:0005509,GO:0005515,GO:0005615,GO:0005764,GO:0005768,GO:0005769,GO:0005770,GO:0005794,GO:0005886,GO:0005901,GO:0005905,GO:0006629,GO:0006869,GO:0006897,GO:0006898,GO:0006909,GO:0007616,GO:0008202,GO:0008203,GO:0009897,GO:0009986,GO:0010628,GO:0010629,GO:0010867,GO:0010898,GO:0010899,GO:0015914,GO:0016020,GO:0016021,GO:0016323,GO:0030169,GO:0030229,GO:0030299,GO:…	amyloid-beta binding|protease binding|low-density lipoprotein particle receptor activity|calcium ion binding|protein binding|extracellular space|lysosome|endosome|early endosome|late endosome|Golgi apparatus|plasma membrane|caveola|clathrin-coated pit|lipid metabolic process|lipid transport|endocytosis|receptor-mediated endocytosis|phagocytosis|long-term memory|steroid metabolic process|cholester…	mmu04144,mmu04913,mmu04925,mmu04927,mmu04934,mmu04976,mmu04979,mmu05145,mmu05160,mmu05417	Endocytosis|Ovarian steroidogenesis|Aldosterone synthesis and secretion|Cortisol synthesis and secretion|Cushing syndrome|Bile secretion|Cholesterol metabolism|Toxoplasmosis|Hepatitis C|Lipid and atherosclerosis
Lep	12.6081	0.645087	-6.46278	0.0555892	-4.16905	1.03e-10	3.5e-08	Down	0.398991	0.534883	0.436617	0.578763	0.0544821	0.0343739	0.0355922	0	0	16846	leptin	GO:0000122,GO:0001525,GO:0001542,GO:0001890,GO:0001932,GO:0001934,GO:0001936,GO:0002021,GO:0003300,GO:0003677,GO:0005102,GO:0005179,GO:0005515,GO:0005576,GO:0005615,GO:0005737,GO:0005829,GO:0006006,GO:0006111,GO:0006112,GO:0006114,GO:0006629,GO:0006635,GO:0006909,GO:0007165,GO:0007260,GO:0008083,GO:0008203,GO:0008206,GO:0008217,GO:0008284,GO:0008340,GO:0008343,GO:0009062,GO:0009892,GO:0010507,GO:…	negative regulation of transcription by RNA polymerase II|angiogenesis|ovulation from ovarian follicle|placenta development|regulation of protein phosphorylation|positive regulation of protein phosphorylation|regulation of endothelial cell proliferation|response to dietary excess|cardiac muscle hypertrophy|DNA binding|signaling receptor binding|hormone activity|protein binding|extracellular regio…	mmu04060,mmu04080,mmu04152,mmu04630,mmu04920,mmu04932	Cytokine-cytokine receptor interaction|Neuroactive ligand-receptor interaction|AMPK signaling pathway|JAK-STAT signaling pathway|Adipocytokine signaling pathway|Non-alcoholic fatty liver disease
Lgals12	40.1165	0.393753	-3.45416	0.389559	-1.36008	0.000552009	0.0128346	Down	1.0919	0.566626	1.39839	2.19612	0.702892	0.423311	0.521804	0.440219	0.247573	56072	lectin, galactose binding, soluble 12	GO:0005178,GO:0005634,GO:0005737,GO:0005739,GO:0006915,GO:0030246,GO:0030395,GO:0045598,GO:0050994,GO:0097193,GO:1904977	integrin binding|nucleus|cytoplasm|mitochondrion|apoptotic process|carbohydrate binding|lactose binding|regulation of fat cell differentiation|regulation of lipid catabolic process|intrinsic apoptotic signaling pathway|lymphatic endothelial cell migration
Lipo3	1340.02	0.422773	3.48449	2.77627	1.47315	0.00049307	0.0118239	Up	16.438	16.4089	16.5275	6.44812	26.4156	35.6401	42.891	54.491	18.5607	381236	lipase, member O3	GO:0043231	intracellular membrane-bounded organelle
LOC118568652	64.5023	1.14922	2.92112	10.246	3.357	0.00348775	0.0441998	Up	0.0123792	0.25696	0.0375135	0.278858	0.432734	0.819063	0.278281	4.73802	0.261969	118568652
LOC118568653	13.3915	1.18864	3.42844	16.8558	4.07517	0.000607059	0.0137369	Up	0	0.0852118	0	0.168134	0.224221	0.933671	0.175775	3.22184	0.0868727	118568653
Lox	191.831	0.291013	5.13778	2.81896	1.49516	2.78e-07	3.35e-05	Up	1.34267	0.875576	1.18823	1.59379	2.49214	2.91129	1.74255	4.44555	4.40035	16948	lysyl oxidase	GO:0001568,GO:0001649,GO:0001932,GO:0004720,GO:0005507,GO:0005515,GO:0005518,GO:0005576,GO:0005581,GO:0005615,GO:0005634,GO:0007507,GO:0009725,GO:0010468,GO:0016202,GO:0016491,GO:0016641,GO:0017015,GO:0018057,GO:0018158,GO:0030199,GO:0030282,GO:0030324,GO:0031012,GO:0035791,GO:0035904,GO:0035905,GO:0035906,GO:0042060,GO:0042981,GO:0043491,GO:0045652,GO:0046716,GO:0046872,GO:0048251,GO:0048514,GO:…	blood vessel development|osteoblast differentiation|regulation of protein phosphorylation|protein-lysine 6-oxidase activity|copper ion binding|protein binding|collagen binding|extracellular region|collagen trimer|extracellular space|nucleus|heart development|response to hormone|regulation of gene expression|regulation of striated muscle tissue development|oxidoreductase activity|oxidoreductase ac…
Lrrc3b	18.9073	0.463699	-2.95162	0.38725	-1.36866	0.00316107	0.0414566	Down	0.592648	0.70829	0.65307	0.29422	0.294276	0.278497	0.21147	0.0386161	0.190025	218763	leucine rich repeat containing 3B	GO:0005615,GO:0016020,GO:0016021,GO:0031012	extracellular space|membrane|integral component of membrane|extracellular matrix
Lrrc52	20.5198	0.402846	-3.21262	0.407765	-1.29419	0.00131531	0.0232991	Down	1.14293	1.82876	1.1545	2.34056	0.572246	0.590795	1.07054	0.307197	0.453503	240899	leucine rich repeat containing 52	GO:0005249,GO:0005267,GO:0005886,GO:0006811,GO:0006813,GO:0008076,GO:0016020,GO:0016021,GO:0022414,GO:0044325,GO:0071805,GO:0099104,GO:1903818	voltage-gated potassium channel activity|potassium channel activity|plasma membrane|ion transport|potassium ion transport|voltage-gated potassium channel complex|membrane|integral component of membrane|reproductive process|ion channel binding|potassium ion transmembrane transport|potassium channel activator activity|positive regulation of voltage-gated potassium channel activity
Mab21l4	46.4132	0.32309	-3.98839	0.409346	-1.28861	6.65e-05	0.00264391	Down	1.23737	1.87879	1.71282	2.15856	0.650819	0.307961	0.760398	0.492711	1.04256	71874	mab-21-like 4
Maff	195.226	0.312524	5.05182	2.98724	1.57881	4.38e-07	4.79e-05	Up	1.4184	1.71176	1.56604	2.06029	2.23409	7.4171	5.08469	5.2841	2.91436	17133	v-maf musculoaponeurotic fibrosarcoma oncogene family, protein F (avian)	GO:0000978,GO:0000981,GO:0001228,GO:0001701,GO:0003677,GO:0003700,GO:0005634,GO:0005654,GO:0005739,GO:0006355,GO:0006357,GO:0035914,GO:0043565,GO:0045604,GO:0045944,GO:1990837	RNA polymerase II cis-regulatory region sequence-specific DNA binding|DNA-binding transcription factor activity, RNA polymerase II-specific|DNA-binding transcription activator activity, RNA polymerase II-specific|in utero embryonic development|DNA binding|DNA-binding transcription factor activity|nucleus|nucleoplasm|mitochondrion|regulation of transcription, DNA-templated|regulation of transcript…			TF_bZIP
Magea13	6.35895	1.04754	3.03232	9.04091	3.17647	0.00242681	0.0350244	Up	0	0.0357489	0.104379	0.0352685	0.112881	0.819014	0.331843	0.518443	0.0364456	75352	MAGE family member A13
Mansc4	38.6462	0.487367	3.27722	3.02558	1.59721	0.00104833	0.0197542	Up	1.15718	1.05088	1.12019	0.493696	4.5297	1.14647	4.23231	1.03675	2.49985	545893	MANSC domain containing 4	GO:0016020,GO:0016021	membrane|integral component of membrane
Map3k6	121.119	0.388747	4.93795	3.78322	1.91962	7.89e-07	7.68e-05	Up	0.468081	0.242905	0.320298	0.556586	0.734007	2.04492	0.630373	2.06979	1.32607	53608	mitogen-activated protein kinase kinase kinase 6	GO:0000165,GO:0000166,GO:0000186,GO:0000287,GO:0004672,GO:0004674,GO:0004709,GO:0005515,GO:0005524,GO:0006468,GO:0016301,GO:0016310,GO:0016740,GO:0033554,GO:0046872	MAPK cascade|nucleotide binding|activation of MAPKK activity|magnesium ion binding|protein kinase activity|protein serine/threonine kinase activity|MAP kinase kinase kinase activity|protein binding|ATP binding|protein phosphorylation|kinase activity|phosphorylation|transferase activity|cellular response to stress|metal ion binding	mmu04010	MAPK signaling pathway
Mat1a	10.9923	1.30101	-3.70269	0.0354703	-4.81725	0.000213322	0.00653701	Down	0.123516	0.0160243	0.0623834	1.48604	0	0.0319235	0	0.0165993	0.0163366	11720	methionine adenosyltransferase I, alpha	GO:0000166,GO:0000287,GO:0004478,GO:0005524,GO:0005829,GO:0006556,GO:0006730,GO:0009087,GO:0016363,GO:0016597,GO:0016740,GO:0042802,GO:0043531,GO:0046872,GO:0051289,GO:0065003	nucleotide binding|magnesium ion binding|methionine adenosyltransferase activity|ATP binding|cytosol|S-adenosylmethionine biosynthetic process|one-carbon metabolic process|methionine catabolic process|nuclear matrix|amino acid binding|transferase activity|identical protein binding|ADP binding|metal ion binding|protein homotetramerization|protein-containing complex assembly	mmu00270	Cysteine and methionine metabolism
Mcoln2	20.3184	0.359243	-3.64386	0.403592	-1.30903	0.000268579	0.00773102	Down	0.264657	0.436992	0.340247	0.578933	0.183979	0.149241	0.090143	0.194003	0.127288	68279	mucolipin 2	GO:0002250,GO:0002376,GO:0005261,GO:0005262,GO:0005764,GO:0005765,GO:0005768,GO:0005886,GO:0006811,GO:0006816,GO:0015031,GO:0016020,GO:0016021,GO:0032722,GO:0042802,GO:0045087,GO:0055037,GO:0070588,GO:0071639,GO:0071642,GO:0071651,GO:0072345,GO:1905517,GO:1990266,GO:2000341,GO:2000343	adaptive immune response|immune system process|cation channel activity|calcium channel activity|lysosome|lysosomal membrane|endosome|plasma membrane|ion transport|calcium ion transport|protein transport|membrane|integral component of membrane|positive regulation of chemokine production|identical protein binding|innate immune response|recycling endosome|calcium ion transmembrane transport|positive…	mmu04020	Calcium signaling pathway
Methig1	91.185	0.23468	-5.35238	0.418676	-1.2561	8.68e-08	1.29e-05	Down	4.03576	6.5544	4.94479	6.69591	1.46955	2.39519	1.64006	2.53103	2.53052	554292	methyltransferase hypoxia inducible domain containing 1	GO:0008168	methyltransferase activity
Mettl7a3	42.8051	0.295045	-5.07964	0.353866	-1.49872	3.78e-07	4.29e-05	Down	1.33388	1.54865	1.25604	2.56955	0.395153	0.701184	0.435622	0.486127	0.669808	668178	methyltransferase like 7A3	GO:0008168	methyltransferase activity
Mmab	394.631	0.141474	-7.31937	0.487846	-1.0355	2.49e-13	1.95e-10	Down	9.76528	11.5063	8.4756	13.8011	4.77798	4.39259	5.38914	4.35692	5.25134	77697	methylmalonic aciduria (cobalamin deficiency) cblB type homolog (human)	GO:0000166,GO:0005524,GO:0005739,GO:0008817,GO:0009235,GO:0016740,GO:0031419	nucleotide binding|ATP binding|mitochondrion|cob(I)yrinic acid a,c-diamide adenosyltransferase activity|cobalamin metabolic process|transferase activity|cobalamin binding	mmu00860	Porphyrin and chlorophyll metabolism
Mpp4	39.0812	0.337984	-4.46048	0.351703	-1.50757	8.18e-06	0.000510177	Down	0.982248	0.69177	1.27568	1.79599	0.613146	0.326401	0.356747	0.24515	0.371186	227157	membrane protein, palmitoylated 4 (MAGUK p55 subfamily member 4)	GO:0000139,GO:0005102,GO:0005737,GO:0005829,GO:0005912,GO:0015629,GO:0016328,GO:0032991,GO:0035418,GO:0042734,GO:0044316,GO:0044317,GO:0045178	Golgi membrane|signaling receptor binding|cytoplasm|cytosol|adherens junction|actin cytoskeleton|lateral plasma membrane|protein-containing complex|protein localization to synapse|presynaptic membrane|cone cell pedicle|rod spherule|basal part of cell	mmu04530	Tight junction
Msmo1	901.118	0.21272	-6.84041	0.364733	-1.45509	7.9e-12	3.53e-09	Down	26.9569	43.6446	27.3003	45.5111	11.2048	15.1727	12.2248	13.3282	7.55533	66234	methylsterol monoxygenase 1	GO:0000254,GO:0005506,GO:0005783,GO:0005789,GO:0006629,GO:0006694,GO:0006695,GO:0008202,GO:0008203,GO:0008610,GO:0016020,GO:0016021,GO:0016126,GO:0016491	C-4 methylsterol oxidase activity|iron ion binding|endoplasmic reticulum|endoplasmic reticulum membrane|lipid metabolic process|steroid biosynthetic process|cholesterol biosynthetic process|steroid metabolic process|cholesterol metabolic process|lipid biosynthetic process|membrane|integral component of membrane|sterol biosynthetic process|oxidoreductase activity	mmu00100	Steroid biosynthesis
Mt1	1222.61	0.211568	5.46631	2.22916	1.1565	4.6e-08	7.65e-06	Up	40.2601	35.2241	38.4171	52.3119	103.412	113.563	46.4805	75.3715	86.35	17748	metallothionein 1	GO:0005507,GO:0005634,GO:0005737,GO:0005764,GO:0005829,GO:0006875,GO:0006882,GO:0007263,GO:0008270,GO:0010273,GO:0043524,GO:0046872,GO:0071247,GO:0071276,GO:0071280,GO:0071294	copper ion binding|nucleus|cytoplasm|lysosome|cytosol|cellular metal ion homeostasis|cellular zinc ion homeostasis|nitric oxide mediated signal transduction|zinc ion binding|detoxification of copper ion|negative regulation of neuron apoptotic process|metal ion binding|cellular response to chromate|cellular response to cadmium ion|cellular response to copper ion|cellular response to zinc ion	mmu04978	Mineral absorption
Mt2	802.813	0.422328	4.65095	3.90203	1.96423	3.3e-06	0.000251156	Up	34.5719	24.7632	33.1513	39.3878	95.2135	214.145	42.6375	141.137	96.6554	17750	metallothionein 2	GO:0005634,GO:0005737,GO:0005829,GO:0006882,GO:0007263,GO:0008270,GO:0009617,GO:0010273,GO:0046872,GO:0071276,GO:0071280,GO:0071294	nucleus|cytoplasm|cytosol|cellular zinc ion homeostasis|nitric oxide mediated signal transduction|zinc ion binding|response to bacterium|detoxification of copper ion|metal ion binding|cellular response to cadmium ion|cellular response to copper ion|cellular response to zinc ion	mmu04978	Mineral absorption
Mtarc1	16.4593	0.477735	-4.22357	0.246943	-2.01775	2.4e-05	0.00120299	Down	0.415233	0.64644	0.587212	0.956632	0.04536	0.150247	0.222247	0.0669637	0.241648	66112	mitochondrial amidoxime reducing component 1	GO:0003824,GO:0005739,GO:0005741,GO:0005743,GO:0006809,GO:0008940,GO:0016020,GO:0016021,GO:0016491,GO:0016661,GO:0030151,GO:0030170,GO:0042126,GO:0043546,GO:0046872,GO:0050421,GO:0070458,GO:0098809,GO:1903958	catalytic activity|mitochondrion|mitochondrial outer membrane|mitochondrial inner membrane|nitric oxide biosynthetic process|nitrate reductase activity|membrane|integral component of membrane|oxidoreductase activity|oxidoreductase activity, acting on other nitrogenous compounds as donors|molybdenum ion binding|pyridoxal phosphate binding|nitrate metabolic process|molybdopterin cofactor binding|me…
Mug1	10.2797	1.94626	-2.93126	0.0191701	-5.70499	0.00337585	0.0432935	Down	0.126672	0	0.0348966	1.03762	0	0	0.0123271	0	0.0121847	17836	murinoglobulin 1	GO:0002020,GO:0004866,GO:0004867,GO:0005576,GO:0005615,GO:0007566,GO:0010466,GO:0030414	protease binding|endopeptidase inhibitor activity|serine-type endopeptidase inhibitor activity|extracellular region|extracellular space|embryo implantation|negative regulation of peptidase activity|peptidase inhibitor activity
Mup12	6.45441	1.51236	-3.31503	0.0309587	-5.01351	0.000916336	0.0177366	Down	2.51844	0	0.969119	0.122795	0	0.0619909	0.0641882	0	0	100039054	major urinary protein 12
Mup17	17.7776	0.761128	-3.24413	0.180592	-2.4692	0.00117811	0.0212911	Down	2.86586	0.253141	1.90939	3.80852	0.732706	0.31519	0.52218	0.262224	0	100039206	major urinary protein 17	GO:0005549,GO:0005550,GO:0005576,GO:0005615,GO:0036094	odorant binding|pheromone binding|extracellular region|extracellular space|small molecule binding
Mup3	5.90456	0.958515	-3.0669	0.130339	-2.93966	0.00216295	0.0325362	Down	0.652367	0.184657	0.778785	1.39668	0	0.061312	0.317426	0	0.062752	17842	major urinary protein 3	GO:0005549,GO:0005550,GO:0005576,GO:0005615,GO:0035634,GO:0036094	odorant binding|pheromone binding|extracellular region|extracellular space|response to stilbenoid|small molecule binding
Mvk	255.024	0.17236	-8.42263	0.365583	-1.45173	3.68e-17	5.24e-14	Down	10.7562	14.8004	9.97246	17.6279	4.95963	4.03217	4.99053	4.16047	3.96566	17855	mevalonate kinase	GO:0000166,GO:0000287,GO:0003729,GO:0004496,GO:0005524,GO:0005737,GO:0005777,GO:0005829,GO:0006629,GO:0006694,GO:0006695,GO:0008202,GO:0008203,GO:0008299,GO:0016126,GO:0016301,GO:0016310,GO:0016740,GO:0017148,GO:0019287,GO:0042802,GO:0043231,GO:0046872,GO:0050728,GO:1990825	nucleotide binding|magnesium ion binding|mRNA binding|mevalonate kinase activity|ATP binding|cytoplasm|peroxisome|cytosol|lipid metabolic process|steroid biosynthetic process|cholesterol biosynthetic process|steroid metabolic process|cholesterol metabolic process|isoprenoid biosynthetic process|sterol biosynthetic process|kinase activity|phosphorylation|transferase activity|negative regulation of…	mmu00900,mmu04146	Terpenoid backbone biosynthesis|Peroxisome
N4bp2l1	99.0878	0.302315	3.41496	2.04541	1.03239	0.000637924	0.0141551	Up	2.41471	1.53319	1.89394	1.978	2.66886	3.70053	2.09831	3.75671	6.04187	100637	NEDD4 binding protein 2-like 1
Ncf2	149.071	0.359761	3.03254	2.1302	1.09099	0.00242504	0.0350244	Up	2.52789	2.48308	1.77832	2.31105	4.33943	6.3468	5.84693	4.46492	1.21797	17970	neutrophil cytosolic factor 2	GO:0001669,GO:0005515,GO:0005737,GO:0005829,GO:0006742,GO:0006801,GO:0006909,GO:0008022,GO:0009749,GO:0014070,GO:0016020,GO:0016175,GO:0016176,GO:0031267,GO:0032496,GO:0032870,GO:0042554,GO:0043020,GO:0043525,GO:0045730,GO:0045777	acrosomal vesicle|protein binding|cytoplasm|cytosol|NADP catabolic process|superoxide metabolic process|phagocytosis|protein C-terminus binding|response to glucose|response to organic cyclic compound|membrane|superoxide-generating NAD(P)H oxidase activity|superoxide-generating NADPH oxidase activator activity|small GTPase binding|response to lipopolysaccharide|cellular response to hormone stimulu…	mmu04145,mmu04380,mmu04613,mmu04670,mmu05020,mmu05140,mmu05415,mmu05417,mmu05418	Phagosome|Osteoclast differentiation|Neutrophil extracellular trap formation|Leukocyte transendothelial migration|Prion disease|Leishmaniasis|Diabetic cardiomyopathy|Lipid and atherosclerosis|Fluid shear stress and atherosclerosis
Ndrg1	58847	0.169465	7.48544	2.40915	1.26852	7.13e-14	6.57e-11	Up	594.655	767.529	582.318	784.918	1108.69	1377.38	1505.93	1507.27	1964.8	17988	N-myc downstream regulated gene 1	GO:0005634,GO:0005737,GO:0005813,GO:0005829,GO:0005856,GO:0005874,GO:0005886,GO:0005912,GO:0007165,GO:0008017,GO:0008285,GO:0015630,GO:0016020,GO:0031267,GO:0032287,GO:0042127,GO:0043015,GO:0043209,GO:0045296,GO:0045576,GO:0048471,GO:0055038,GO:0098978,GO:0099173	nucleus|cytoplasm|centrosome|cytosol|cytoskeleton|microtubule|plasma membrane|adherens junction|signal transduction|microtubule binding|negative regulation of cell population proliferation|microtubule cytoskeleton|membrane|small GTPase binding|peripheral nervous system myelin maintenance|regulation of cell population proliferation|gamma-tubulin binding|myelin sheath|cadherin binding|mast cell act…
Nek2	138.286	0.173792	6.00198	2.06064	1.04309	1.95e-09	4.66e-07	Up	1.32372	0.96824	1.08243	1.45866	2.63039	1.88982	1.90283	2.42614	2.53448	18005	NIMA (never in mitosis gene a)-related expressed kinase 2	GO:0000070,GO:0000166,GO:0000775,GO:0000776,GO:0000794,GO:0000922,GO:0001824,GO:0004672,GO:0004674,GO:0005515,GO:0005524,GO:0005634,GO:0005654,GO:0005694,GO:0005737,GO:0005813,GO:0005856,GO:0005874,GO:0006468,GO:0007049,GO:0007059,GO:0016301,GO:0016310,GO:0016740,GO:0019903,GO:0030496,GO:0032212,GO:0032991,GO:0043392,GO:0046602,GO:0046777,GO:0046872,GO:0051299,GO:0051301,GO:0051321,GO:0051973,GO:…	mitotic sister chromatid segregation|nucleotide binding|chromosome, centromeric region|kinetochore|condensed nuclear chromosome|spindle pole|blastocyst development|protein kinase activity|protein serine/threonine kinase activity|protein binding|ATP binding|nucleus|nucleoplasm|chromosome|cytoplasm|centrosome|cytoskeleton|microtubule|protein phosphorylation|cell cycle|chromosome segregation|kinase …
Nipal2	175.66	0.389992	-3.89332	0.349081	-1.51836	9.89e-05	0.00356535	Down	2.60049	0.760278	3.00296	0.906325	0.52681	0.473319	0.633857	0.577544	0.729882	223473	NIPA-like domain containing 2	GO:0015095,GO:0015693,GO:0016020,GO:0016021	magnesium ion transmembrane transporter activity|magnesium ion transport|membrane|integral component of membrane
Npas2	250.666	0.363341	3.57266	2.45904	1.2981	0.000353372	0.00947509	Up	1.06818	3.81423	1.04046	1.86196	2.58379	5.58726	4.01568	5.22256	4.27878	18143	neuronal PAS domain protein 2	GO:0000978,GO:0000981,GO:0003677,GO:0003700,GO:0005515,GO:0005634,GO:0005654,GO:0005667,GO:0005737,GO:0005829,GO:0006355,GO:0006357,GO:0006974,GO:0007623,GO:0032922,GO:0042493,GO:0042745,GO:0042752,GO:0045475,GO:0045739,GO:0045893,GO:0045944,GO:0046872,GO:0046983,GO:0048511,GO:0051775,GO:0051879,GO:0060548,GO:1990513,GO:1990837,GO:2000987,GO:2001020	RNA polymerase II cis-regulatory region sequence-specific DNA binding|DNA-binding transcription factor activity, RNA polymerase II-specific|DNA binding|DNA-binding transcription factor activity|protein binding|nucleus|nucleoplasm|transcription regulator complex|cytoplasm|cytosol|regulation of transcription, DNA-templated|regulation of transcription by RNA polymerase II|cellular response to DNA da…	mmu04710	Circadian rhythm	bHLH
Npl	650.363	0.150315	-8.78248	0.400497	-1.32014	1.6e-18	4.17e-15	Down	44.884	38.6931	42.1808	39.4378	19.0138	12.5282	18.4669	12.3232	13.7208	74091	N-acetylneuraminate pyruvate lyase	GO:0003824,GO:0005737,GO:0005975,GO:0008747,GO:0016829,GO:0019262,GO:0042802	catalytic activity|cytoplasm|carbohydrate metabolic process|N-acetylneuraminate lyase activity|lyase activity|N-acetylneuraminate catabolic process|identical protein binding	mmu00520	Amino sugar and nucleotide sugar metabolism
Npr3	304.757	0.225859	-4.43872	0.499126	-1.00252	9.05e-06	0.000555723	Down	3.49792	3.31182	3.33864	3.08458	2.55001	1.17343	1.57418	0.982381	1.35961	18162	natriuretic peptide receptor 3	GO:0001501,GO:0002158,GO:0007193,GO:0007194,GO:0007200,GO:0008217,GO:0008528,GO:0016020,GO:0016021,GO:0016941,GO:0017046,GO:0030157,GO:0031404,GO:0032991,GO:0033688,GO:0035810,GO:0042277,GO:0042562,GO:0042802,GO:0042803,GO:0048015,GO:0048662,GO:0051000,GO:0120163	skeletal system development|osteoclast proliferation|adenylate cyclase-inhibiting G protein-coupled receptor signaling pathway|negative regulation of adenylate cyclase activity|phospholipase C-activating G protein-coupled receptor signaling pathway|regulation of blood pressure|G protein-coupled peptide receptor activity|membrane|integral component of membrane|natriuretic peptide receptor activity…
Nr1d1	1342.78	0.240568	7.03716	3.23309	1.69291	1.96e-12	1.25e-09	Up	14.9687	12.5018	16.6066	7.09097	46.248	27.9483	43.6605	36.1727	37.3647	217166	nuclear receptor subfamily 1, group D, member 1	GO:0000122,GO:0000785,GO:0000976,GO:0000977,GO:0000978,GO:0001222,GO:0001227,GO:0001678,GO:0003677,GO:0003700,GO:0004879,GO:0005515,GO:0005634,GO:0005654,GO:0005737,GO:0005978,GO:0006355,GO:0007623,GO:0008270,GO:0009755,GO:0010498,GO:0016604,GO:0019216,GO:0020037,GO:0030054,GO:0030154,GO:0030425,GO:0031648,GO:0032922,GO:0034144,GO:0042632,GO:0042749,GO:0042752,GO:0042753,GO:0042995,GO:0043025,GO:…	negative regulation of transcription by RNA polymerase II|chromatin|transcription cis-regulatory region binding|RNA polymerase II transcription regulatory region sequence-specific DNA binding|RNA polymerase II cis-regulatory region sequence-specific DNA binding|transcription corepressor binding|DNA-binding transcription repressor activity, RNA polymerase II-specific|cellular glucose homeostasis|D…	mmu04710	Circadian rhythm	THR-like
Nr4a2	47.472	0.599786	2.89945	3.33815	1.73905	0.00373822	0.0463474	Up	0.293136	0.507064	0.197403	0.271565	0.304972	0.894722	2.68965	0.480237	0.428328	18227	nuclear receptor subfamily 4, group A, member 2	GO:0000122,GO:0000977,GO:0000978,GO:0000981,GO:0001228,GO:0001666,GO:0001764,GO:0001975,GO:0003677,GO:0003700,GO:0004879,GO:0005515,GO:0005634,GO:0005654,GO:0005667,GO:0005737,GO:0006351,GO:0006355,GO:0006357,GO:0007399,GO:0008270,GO:0008344,GO:0009791,GO:0010035,GO:0010467,GO:0010468,GO:0016607,GO:0017085,GO:0021952,GO:0021953,GO:0021986,GO:0030182,GO:0031668,GO:0034599,GO:0035259,GO:0042053,GO:…	negative regulation of transcription by RNA polymerase II|RNA polymerase II transcription regulatory region sequence-specific DNA binding|RNA polymerase II cis-regulatory region sequence-specific DNA binding|DNA-binding transcription factor activity, RNA polymerase II-specific|DNA-binding transcription activator activity, RNA polymerase II-specific|response to hypoxia|neuron migration|response to…	mmu04925,mmu04928	Aldosterone synthesis and secretion|Parathyroid hormone synthesis, secretion and action	NGFIB-like
Nr4a3	76.8349	0.929548	3.00232	6.92012	2.7908	0.00267932	0.0370844	Up	0.150268	0.112637	0.151789	0.247891	0.145913	1.13923	3.25288	0.475691	0.141332	18124	nuclear receptor subfamily 4, group A, member 3	GO:0000122,GO:0000978,GO:0000981,GO:0001223,GO:0001228,GO:0001707,GO:0003677,GO:0003700,GO:0004879,GO:0005634,GO:0005667,GO:0006355,GO:0006357,GO:0007369,GO:0007411,GO:0008270,GO:0009444,GO:0010613,GO:0010828,GO:0019901,GO:0021766,GO:0030534,GO:0032765,GO:0035035,GO:0035259,GO:0035497,GO:0035726,GO:0038097,GO:0042472,GO:0042542,GO:0042803,GO:0043066,GO:0043303,GO:0043524,GO:0043565,GO:0044320,GO:…	negative regulation of transcription by RNA polymerase II|RNA polymerase II cis-regulatory region sequence-specific DNA binding|DNA-binding transcription factor activity, RNA polymerase II-specific|transcription coactivator binding|DNA-binding transcription activator activity, RNA polymerase II-specific|mesoderm formation|DNA binding|DNA-binding transcription factor activity|nuclear receptor acti…	mmu05202	Transcriptional misregulation in cancer	NGFIB-like
Nrep	142.436	0.305574	-4.51651	0.384185	-1.38013	6.29e-06	0.000410191	Down	5.49023	5.63624	4.42058	3.29964	2.47723	1.1722	2.17198	0.76991	1.78908	27528	neuronal regeneration related protein	GO:0005515,GO:0005634,GO:0005737,GO:0017015,GO:0031103,GO:0045664	protein binding|nucleus|cytoplasm|regulation of transforming growth factor beta receptor signaling pathway|axon regeneration|regulation of neuron differentiation
Ntrk3	61.8143	0.391443	-4.11579	0.32735	-1.61109	3.86e-05	0.00171654	Down	0.229297	0.151443	0.224599	0.410278	0.161928	0.0622561	0.0669421	0.044822	0.0465634	18213	neurotrophic tyrosine kinase, receptor, type 3	GO:0000166,GO:0000187,GO:0001764,GO:0001933,GO:0002039,GO:0004672,GO:0004713,GO:0004714,GO:0005004,GO:0005030,GO:0005515,GO:0005524,GO:0005737,GO:0005741,GO:0005829,GO:0005886,GO:0005887,GO:0006468,GO:0007169,GO:0007275,GO:0007399,GO:0007507,GO:0007623,GO:0008284,GO:0010628,GO:0010976,GO:0014068,GO:0016020,GO:0016021,GO:0016301,GO:0016310,GO:0016740,GO:0019227,GO:0022011,GO:0030154,GO:0030335,GO:…	nucleotide binding|activation of MAPK activity|neuron migration|negative regulation of protein phosphorylation|p53 binding|protein kinase activity|protein tyrosine kinase activity|transmembrane receptor protein tyrosine kinase activity|GPI-linked ephrin receptor activity|neurotrophin receptor activity|protein binding|ATP binding|cytoplasm|mitochondrial outer membrane|cytosol|plasma membrane|integ…	mmu04020,mmu04722,mmu05230	Calcium signaling pathway|Neurotrophin signaling pathway|Central carbon metabolism in cancer
Olfr1033	6.38661	0.733093	3.31894	5.40049	2.43309	0.000903601	0.017577	Up	0.0130348	0.0202927	0.00658337	0.0133467	0.0427174	0.0606404	0.0279066	0.0980973	0.096545	258571	olfactory receptor 1033	GO:0004984,GO:0005549,GO:0007186,GO:0007608,GO:0016021	olfactory receptor activity|odorant binding|G protein-coupled receptor signaling pathway|sensory perception of smell|integral component of membrane	mmu04740	Olfactory transduction
Olfr1396	3.80416	1.14174	-3.14105	0.0832586	-3.58626	0.00168346	0.0276112	Down	0.717537	0.458285	0.55754	0.113032	0	0	0.0590846	0.118682	0	258334	olfactory receptor 1396	GO:0004984,GO:0007186,GO:0007608,GO:0016021	olfactory receptor activity|G protein-coupled receptor signaling pathway|sensory perception of smell|integral component of membrane	mmu04740	Olfactory transduction
Omd	83.0203	0.48834	3.00835	2.76849	1.4691	0.00262667	0.0367241	Up	1.43399	1.04732	1.50216	0.870107	2.32072	1.26286	1.53504	2.51241	7.75514	27047	osteomodulin	GO:0005576,GO:0005615,GO:0007155,GO:0030500,GO:0031012,GO:0062023	extracellular region|extracellular space|cell adhesion|regulation of bone mineralization|extracellular matrix|collagen-containing extracellular matrix
Orm1	41.9476	0.404	-3.76955	0.347987	-1.5229	0.000163545	0.00531316	Down	3.05833	3.53487	4.42332	9.39456	2.50569	2.0839	1.19049	1.56931	0.735463	18405	orosomucoid 1	GO:0002682,GO:0005576,GO:0005615,GO:0006953	regulation of immune system process|extracellular region|extracellular space|acute-phase response
Pbk	27.8046	0.306213	3.3506	2.03636	1.026	0.000806379	0.0162663	Up	0.79069	0.492382	0.670904	0.485766	1.0365	0.98092	0.91412	1.39414	1.37208	52033	PDZ binding kinase	GO:0000166,GO:0001933,GO:0004672,GO:0004674,GO:0004708,GO:0005524,GO:0005634,GO:0006468,GO:0016301,GO:0016310,GO:0016740,GO:0018105,GO:0018107,GO:0032435,GO:0032873,GO:0034644,GO:0050728	nucleotide binding|negative regulation of protein phosphorylation|protein kinase activity|protein serine/threonine kinase activity|MAP kinase kinase activity|ATP binding|nucleus|protein phosphorylation|kinase activity|phosphorylation|transferase activity|peptidyl-serine phosphorylation|peptidyl-threonine phosphorylation|negative regulation of proteasomal ubiquitin-dependent protein catabolic proc…
Pbld1	3238.52	0.28497	3.60934	2.03998	1.02855	0.000306981	0.00853309	Up	35.8038	63.2827	37.303	32.5701	89.308	36.5688	75.8103	83.4592	108.81	68371	phenazine biosynthesis-like protein domain containing 1	GO:0003824,GO:0005737,GO:0009058,GO:0016853,GO:0030277,GO:0030512,GO:0042802,GO:0060392	catalytic activity|cytoplasm|biosynthetic process|isomerase activity|maintenance of gastrointestinal epithelium|negative regulation of transforming growth factor beta receptor signaling pathway|identical protein binding|negative regulation of SMAD protein signal transduction
Pck1	50465.5	0.251158	5.43368	2.57525	1.36471	5.52e-08	9e-06	Up	734.56	418.016	676.102	594.284	924.408	1390.87	1058.57	1626.76	2119.63	18534	phosphoenolpyruvate carboxykinase 1, cytosolic	GO:0000166,GO:0000287,GO:0004550,GO:0004611,GO:0004613,GO:0005525,GO:0005737,GO:0005739,GO:0005783,GO:0005829,GO:0006006,GO:0006094,GO:0006107,GO:0006629,GO:0009617,GO:0016301,GO:0016310,GO:0016740,GO:0016829,GO:0016831,GO:0017076,GO:0018105,GO:0019003,GO:0019543,GO:0030145,GO:0031406,GO:0032868,GO:0032869,GO:0033993,GO:0042593,GO:0042594,GO:0043382,GO:0046327,GO:0046872,GO:0046890,GO:0051365,GO:…	nucleotide binding|magnesium ion binding|nucleoside diphosphate kinase activity|phosphoenolpyruvate carboxykinase activity|phosphoenolpyruvate carboxykinase (GTP) activity|GTP binding|cytoplasm|mitochondrion|endoplasmic reticulum|cytosol|glucose metabolic process|gluconeogenesis|oxaloacetate metabolic process|lipid metabolic process|response to bacterium|kinase activity|phosphorylation|transferas…	mmu00010,mmu00020,mmu00620,mmu03320,mmu04068,mmu04151,mmu04152,mmu04910,mmu04920,mmu04922,mmu04931,mmu04964	Glycolysis / Gluconeogenesis|Citrate cycle (TCA cycle)|Pyruvate metabolism|PPAR signaling pathway|FoxO signaling pathway|PI3K-Akt signaling pathway|AMPK signaling pathway|Insulin signaling pathway|Adipocytokine signaling pathway|Glucagon signaling pathway|Insulin resistance|Proximal tubule bicarbonate reclamation
Pcsk9	109.087	0.440042	-4.40739	0.260718	-1.93944	1.05e-05	0.000620576	Down	2.55931	3.61633	2.39834	4.05712	0.40421	0.414414	1.79893	0.72933	0.358894	100102	proprotein convertase subtilisin/kexin type 9	GO:0001822,GO:0001889,GO:0001920,GO:0002092,GO:0004252,GO:0005576,GO:0005615,GO:0005737,GO:0005764,GO:0005768,GO:0005769,GO:0005770,GO:0005783,GO:0005788,GO:0005791,GO:0005794,GO:0005886,GO:0006508,GO:0006629,GO:0006641,GO:0006644,GO:0006915,GO:0007041,GO:0008202,GO:0008203,GO:0008233,GO:0008236,GO:0009267,GO:0009986,GO:0010469,GO:0010989,GO:0016485,GO:0016540,GO:0016787,GO:0019871,GO:0022008,GO:…	kidney development|liver development|negative regulation of receptor recycling|positive regulation of receptor internalization|serine-type endopeptidase activity|extracellular region|extracellular space|cytoplasm|lysosome|endosome|early endosome|late endosome|endoplasmic reticulum|endoplasmic reticulum lumen|rough endoplasmic reticulum|Golgi apparatus|plasma membrane|proteolysis|lipid metabolic p…	mmu04979	Cholesterol metabolism
Pdk4	720.282	0.312874	4.97338	2.94045	1.55604	6.58e-07	6.69e-05	Up	5.61379	4.29657	5.33799	8.83092	8.82188	10.894	14.9395	17.2972	27.7254	27273	pyruvate dehydrogenase kinase, isoenzyme 4	GO:0000166,GO:0004672,GO:0004712,GO:0004740,GO:0005524,GO:0005739,GO:0005743,GO:0005975,GO:0006006,GO:0006468,GO:0006885,GO:0008286,GO:0009267,GO:0010510,GO:0010565,GO:0010906,GO:0016301,GO:0016310,GO:0016740,GO:0042304,GO:0042593,GO:0042594,GO:0045124,GO:0046320,GO:0071398,GO:0072593,GO:2000811	nucleotide binding|protein kinase activity|protein serine/threonine/tyrosine kinase activity|pyruvate dehydrogenase (acetyl-transferring) kinase activity|ATP binding|mitochondrion|mitochondrial inner membrane|carbohydrate metabolic process|glucose metabolic process|protein phosphorylation|regulation of pH|insulin receptor signaling pathway|cellular response to starvation|regulation of acetyl-CoA …	mmu05415	Diabetic cardiomyopathy
Per2	395.641	0.164301	-8.62303	0.37455	-1.41677	6.52e-18	1.36e-14	Down	6.11417	4.19354	5.96031	7.53626	2.11942	2.38301	2.00066	2.04762	1.63854	18627	period circadian clock 2	GO:0000122,GO:0000976,GO:0000978,GO:0001222,GO:0002931,GO:0003713,GO:0005515,GO:0005634,GO:0005654,GO:0005737,GO:0005829,GO:0005978,GO:0006094,GO:0006631,GO:0007623,GO:0008134,GO:0016922,GO:0019229,GO:0019249,GO:0019900,GO:0031397,GO:0032922,GO:0036002,GO:0042752,GO:0042754,GO:0042802,GO:0042826,GO:0043153,GO:0045892,GO:0048471,GO:0050767,GO:0050796,GO:0050872,GO:0051726,GO:0051946,GO:0060567,GO:…	negative regulation of transcription by RNA polymerase II|transcription cis-regulatory region binding|RNA polymerase II cis-regulatory region sequence-specific DNA binding|transcription corepressor binding|response to ischemia|transcription coactivator activity|protein binding|nucleus|nucleoplasm|cytoplasm|cytosol|glycogen biosynthetic process|gluconeogenesis|fatty acid metabolic process|circadia…	mmu04710,mmu04713,mmu05202,mmu05221	Circadian rhythm|Circadian entrainment|Transcriptional misregulation in cancer|Acute myeloid leukemia
Phyhip	42.191	0.378683	-3.01217	0.453553	-1.14066	0.00259391	0.0364614	Down	1.2916	0.661553	1.52494	0.961821	0.549716	0.416192	0.790064	0.216408	0.354972	105653	phytanoyl-CoA hydroxylase interacting protein	GO:0005515,GO:0005737,GO:0008104,GO:1990782	protein binding|cytoplasm|protein localization|protein tyrosine kinase binding
Pik3c2g	158.451	0.667004	3.35031	4.70656	2.23467	0.000807204	0.0162663	Up	0.393457	0.669014	0.329791	0.522877	0.969362	0.735639	0.770675	5.04915	2.53334	18705	phosphatidylinositol-4-phosphate 3-kinase catalytic subunit type 2 gamma	GO:0000166,GO:0005524,GO:0005635,GO:0005737,GO:0005794,GO:0005886,GO:0005942,GO:0006935,GO:0014065,GO:0016020,GO:0016301,GO:0016303,GO:0016310,GO:0016477,GO:0016740,GO:0035004,GO:0035005,GO:0035091,GO:0036092,GO:0039694,GO:0046854,GO:0048015,GO:0052742	nucleotide binding|ATP binding|nuclear envelope|cytoplasm|Golgi apparatus|plasma membrane|phosphatidylinositol 3-kinase complex|chemotaxis|phosphatidylinositol 3-kinase signaling|membrane|kinase activity|1-phosphatidylinositol-3-kinase activity|phosphorylation|cell migration|transferase activity|phosphatidylinositol 3-kinase activity|1-phosphatidylinositol-4-phosphate 3-kinase activity|phosphatid…	mmu00562,mmu04070,mmu05132	Inositol phosphate metabolism|Phosphatidylinositol signaling system|Salmonella infection
Plk3	252.611	0.385106	3.06696	2.2675	1.18111	0.00216249	0.0325362	Up	4.22005	2.40332	4.83114	2.52614	3.75889	9.17302	12.9963	6.93353	3.5493	12795	polo like kinase 3	GO:0000082,GO:0000122,GO:0000166,GO:0000278,GO:0000302,GO:0000785,GO:0000922,GO:0002039,GO:0004672,GO:0004674,GO:0005515,GO:0005524,GO:0005634,GO:0005730,GO:0005737,GO:0005794,GO:0005795,GO:0005813,GO:0005856,GO:0006468,GO:0006915,GO:0006970,GO:0006974,GO:0007049,GO:0009314,GO:0016301,GO:0016310,GO:0016740,GO:0030425,GO:0031122,GO:0032465,GO:0043025,GO:0043066,GO:0043491,GO:0044819,GO:0051302,GO:…	G1/S transition of mitotic cell cycle|negative regulation of transcription by RNA polymerase II|nucleotide binding|mitotic cell cycle|response to reactive oxygen species|chromatin|spindle pole|p53 binding|protein kinase activity|protein serine/threonine kinase activity|protein binding|ATP binding|nucleus|nucleolus|cytoplasm|Golgi apparatus|Golgi stack|centrosome|cytoskeleton|protein phosphorylati…	mmu04068,mmu04625,mmu05152	FoxO signaling pathway|C-type lectin receptor signaling pathway|Tuberculosis
Pmvk	209.442	0.177288	-6.19574	0.467025	-1.09843	5.8e-10	1.65e-07	Down	3.87444	6.75161	4.23578	6.10582	2.26426	2.63735	2.1164	2.14273	2.0076	68603	phosphomevalonate kinase	GO:0000166,GO:0004631,GO:0005524,GO:0005737,GO:0005829,GO:0006629,GO:0006694,GO:0006695,GO:0008202,GO:0008203,GO:0008299,GO:0016126,GO:0016301,GO:0016310,GO:0016740,GO:0019287	nucleotide binding|phosphomevalonate kinase activity|ATP binding|cytoplasm|cytosol|lipid metabolic process|steroid biosynthetic process|cholesterol biosynthetic process|steroid metabolic process|cholesterol metabolic process|isoprenoid biosynthetic process|sterol biosynthetic process|kinase activity|phosphorylation|transferase activity|isopentenyl diphosphate biosynthetic process, mevalonate path…	mmu00900,mmu04146	Terpenoid backbone biosynthesis|Peroxisome
Pnpla3	125.317	0.332093	-6.02414	0.2499	-2.00058	1.7e-09	4.16e-07	Down	2.18249	2.21721	2.99777	3.55898	1.23622	0.680473	0.321393	0.571088	0.354336	116939	patatin-like phospholipase domain containing 3	GO:0001676,GO:0002021,GO:0003841,GO:0004623,GO:0004806,GO:0005737,GO:0005811,GO:0006629,GO:0006650,GO:0006654,GO:0008654,GO:0016020,GO:0016021,GO:0016042,GO:0016740,GO:0016746,GO:0016787,GO:0019432,GO:0019433,GO:0034389,GO:0035727,GO:0036042,GO:0036153,GO:0042171,GO:0051264,GO:0051265,GO:0055088	long-chain fatty acid metabolic process|response to dietary excess|1-acylglycerol-3-phosphate O-acyltransferase activity|phospholipase A2 activity|triglyceride lipase activity|cytoplasm|lipid droplet|lipid metabolic process|glycerophospholipid metabolic process|phosphatidic acid biosynthetic process|phospholipid biosynthetic process|membrane|integral component of membrane|lipid catabolic process|…	mmu00561	Glycerolipid metabolism
Ppm1j	82.724	0.233172	4.78042	2.16544	1.11466	1.75e-06	0.000148873	Up	1.40672	1.17825	1.42096	1.44038	2.61508	3.0872	2.74751	3.42278	1.61902	71887	protein phosphatase 1J	GO:0004721,GO:0004722,GO:0005515,GO:0006470,GO:0016787,GO:0016791,GO:0106306,GO:0106307	phosphoprotein phosphatase activity|protein serine/threonine phosphatase activity|protein binding|protein dephosphorylation|hydrolase activity|phosphatase activity|protein serine phosphatase activity|protein threonine phosphatase activity
Ppp1r3b	128.785	0.318393	-3.5593	0.455885	-1.13326	0.000371846	0.00968841	Down	1.92201	1.76228	2.31071	3.65831	1.90638	0.999604	0.845699	0.735278	0.573924	244416	protein phosphatase 1, regulatory subunit 3B	GO:0000164,GO:0004721,GO:0005975,GO:0005977,GO:0005979,GO:0005981,GO:0008157,GO:0019888,GO:0019899,GO:0042587,GO:0043231,GO:0050196,GO:2001069	protein phosphatase type 1 complex|phosphoprotein phosphatase activity|carbohydrate metabolic process|glycogen metabolic process|regulation of glycogen biosynthetic process|regulation of glycogen catabolic process|protein phosphatase 1 binding|protein phosphatase regulator activity|enzyme binding|glycogen granule|intracellular membrane-bounded organelle|[phosphorylase] phosphatase activity|glycog…	mmu04910,mmu04931	Insulin signaling pathway|Insulin resistance
Psg16	5.00879	1.08744	3.31642	12.1798	3.60642	0.000911789	0.0176923	Up	0	0	0.0124024	0.00628595	0.0402377	0.0507735	0.0131433	0.0462014	0.110428	26436	pregnancy specific glycoprotein 16	GO:0009986	cell surface
Ptgs2	86.6701	0.433334	3.35962	2.74315	1.45583	0.000780508	0.0160183	Up	0.473478	0.47881	0.466008	0.957184	0.954878	1.58144	3.18401	0.965879	0.667985	19225	prostaglandin-endoperoxide synthase 2	GO:0001516,GO:0001525,GO:0004601,GO:0004666,GO:0005515,GO:0005634,GO:0005637,GO:0005640,GO:0005737,GO:0005783,GO:0005901,GO:0006629,GO:0006631,GO:0006633,GO:0006693,GO:0006954,GO:0006979,GO:0007566,GO:0007612,GO:0007613,GO:0008217,GO:0008284,GO:0008285,GO:0010575,GO:0010942,GO:0016020,GO:0016491,GO:0016702,GO:0019233,GO:0019371,GO:0019899,GO:0020037,GO:0030216,GO:0030282,GO:0030728,GO:0031394,GO:…	prostaglandin biosynthetic process|angiogenesis|peroxidase activity|prostaglandin-endoperoxide synthase activity|protein binding|nucleus|nuclear inner membrane|nuclear outer membrane|cytoplasm|endoplasmic reticulum|caveola|lipid metabolic process|fatty acid metabolic process|fatty acid biosynthetic process|prostaglandin metabolic process|inflammatory response|response to oxidative stress|embryo i…	mmu00590,mmu04064,mmu04370,mmu04625,mmu04657,mmu04668,mmu04723,mmu04726,mmu04913,mmu04921,mmu04923,mmu05010,mmu05022,mmu05140,mmu05163,mmu05165,mmu05167,mmu05200,mmu05204,mmu05206,mmu05222	Arachidonic acid metabolism|NF-kappa B signaling pathway|VEGF signaling pathway|C-type lectin receptor signaling pathway|IL-17 signaling pathway|TNF signaling pathway|Retrograde endocannabinoid signaling|Serotonergic synapse|Ovarian steroidogenesis|Oxytocin signaling pathway|Regulation of lipolysis in adipocytes|Alzheimer disease|Pathways of neurodegeneration - multiple diseases|Leishmaniasis|Hum…
Pvalb	772.64	0.198377	-9.39434	0.274785	-1.86362	5.76e-21	2.25e-17	Down	74.4968	71.9841	84.4804	63.3093	18.9414	24.6345	21.6732	10.8837	17.1933	19293	parvalbumin	GO:0005509,GO:0005634,GO:0005737,GO:0005829,GO:0030424,GO:0032420,GO:0032437,GO:0032991,GO:0042802,GO:0043025,GO:0044877,GO:0046872	calcium ion binding|nucleus|cytoplasm|cytosol|axon|stereocilium|cuticular plate|protein-containing complex|identical protein binding|neuronal cell body|protein-containing complex binding|metal ion binding
Pzp	4541.59	0.193852	5.68268	2.14593	1.1016	1.33e-08	2.41e-06	Up	31.9373	35.656	32.3891	41.6319	49.824	50.5367	80.9684	82.6011	80.0823	11287	PZP, alpha-2-macroglobulin like	GO:0002020,GO:0004866,GO:0004867,GO:0005576,GO:0005615,GO:0007566,GO:0010466,GO:0030414,GO:0044877,GO:0048403,GO:0048406,GO:0062023	protease binding|endopeptidase inhibitor activity|serine-type endopeptidase inhibitor activity|extracellular region|extracellular space|embryo implantation|negative regulation of peptidase activity|peptidase inhibitor activity|protein-containing complex binding|brain-derived neurotrophic factor binding|nerve growth factor binding|collagen-containing extracellular matrix
Ralyl	19.2357	0.405847	-4.27154	0.300703	-1.73359	1.94e-05	0.00100658	Down	0.194997	0.260206	0.168832	0.34941	0.0608611	0.100796	0.0969139	0.0299492	0.0442129	76897	RALY RNA binding protein-like	GO:0003676,GO:0003723,GO:0005634,GO:0005654,GO:0042802	nucleic acid binding|RNA binding|nucleus|nucleoplasm|identical protein binding
Ranbp17	17.3874	0.544081	3.49349	3.73405	1.90074	0.000476755	0.0115208	Up	0.0240801	0.00249921	0.0218915	0.0246563	0.0710235	0.0796625	0.0309323	0.0336556	0.0993689	66011	RAN binding protein 17	GO:0005049,GO:0005634,GO:0005643,GO:0005737,GO:0006611,GO:0006886,GO:0006913,GO:0015031,GO:0031267,GO:0051028	nuclear export signal receptor activity|nucleus|nuclear pore|cytoplasm|protein export from nucleus|intracellular protein transport|nucleocytoplasmic transport|protein transport|small GTPase binding|mRNA transport
Rasd1	185.034	0.290082	3.73025	2.11708	1.08208	0.000191293	0.00599092	Up	4.47019	2.65114	4.17594	5.64401	7.96736	9.93771	12.6286	5.2396	5.22781	19416	RAS, dexamethasone-induced 1	GO:0000166,GO:0003924,GO:0005515,GO:0005525,GO:0005634,GO:0005737,GO:0005886,GO:0007165,GO:0007263,GO:0016020,GO:0016529,GO:0045892,GO:0048471	nucleotide binding|GTPase activity|protein binding|GTP binding|nucleus|cytoplasm|plasma membrane|signal transduction|nitric oxide mediated signal transduction|membrane|sarcoplasmic reticulum|negative regulation of transcription, DNA-templated|perinuclear region of cytoplasm	mmu04713,mmu04934	Circadian entrainment|Cushing syndrome
Rasl12	114.766	0.229368	-4.46809	0.491467	-1.02483	7.89e-06	0.000496322	Down	2.10109	1.47516	2.05994	3.11316	1.41764	0.932751	0.912891	0.757403	0.902348	70784	RAS-like, family 12	GO:0000166,GO:0003924,GO:0005525,GO:0005886,GO:0007165,GO:0016020,GO:0016787,GO:0019003	nucleotide binding|GTPase activity|GTP binding|plasma membrane|signal transduction|membrane|hydrolase activity|GDP binding
Rbp1	407.02	0.300672	4.41243	2.50827	1.32669	1.02e-05	0.000610934	Up	4.92428	6.6932	4.51626	3.88179	14.2022	14.9104	14.2038	4.29736	10.4862	19659	retinol binding protein 1, cellular	GO:0002138,GO:0005501,GO:0005654,GO:0005737,GO:0005811,GO:0005829,GO:0006776,GO:0008289,GO:0016918,GO:0019841,GO:0030852,GO:0033189,GO:0042572,GO:0042573,GO:0044297,GO:0055088,GO:1904768	retinoic acid biosynthetic process|retinoid binding|nucleoplasm|cytoplasm|lipid droplet|cytosol|vitamin A metabolic process|lipid binding|retinal binding|retinol binding|regulation of granulocyte differentiation|response to vitamin A|retinol metabolic process|retinoic acid metabolic process|cell body|lipid homeostasis|all-trans-retinol binding
Rd3	22.548	0.322194	3.48309	2.17683	1.12223	0.000495663	0.0118679	Up	0.212432	0.159234	0.166897	0.169178	0.373874	0.500238	0.315835	0.329895	0.24975	74023	retinal degeneration 3	GO:0001750,GO:0001917,GO:0005515,GO:0005634,GO:0005737,GO:0005768,GO:0007601,GO:0015031,GO:0031283,GO:0042995,GO:0048471,GO:0050896,GO:0060041,GO:0120199,GO:0120200	photoreceptor outer segment|photoreceptor inner segment|protein binding|nucleus|cytoplasm|endosome|visual perception|protein transport|negative regulation of guanylate cyclase activity|cell projection|perinuclear region of cytoplasm|response to stimulus|retina development in camera-type eye|cone photoreceptor outer segment|rod photoreceptor outer segment
Rgs14	44.9067	0.584485	3.4371	4.02484	2.00893	0.00058798	0.0133663	Up	0.333962	0.439041	0.224896	0.661111	0.291856	0.552413	1.66831	2.46547	2.42645	51791	regulator of G-protein signaling 14	GO:0000278,GO:0000922,GO:0001965,GO:0005092,GO:0005096,GO:0005515,GO:0005634,GO:0005737,GO:0005813,GO:0005819,GO:0005856,GO:0005874,GO:0005886,GO:0006913,GO:0006979,GO:0007049,GO:0007051,GO:0007059,GO:0007165,GO:0007186,GO:0007275,GO:0007612,GO:0007616,GO:0008017,GO:0008277,GO:0008542,GO:0009968,GO:0010070,GO:0014069,GO:0016020,GO:0016604,GO:0019901,GO:0030054,GO:0030159,GO:0030425,GO:0030695,GO:…	mitotic cell cycle|spindle pole|G-protein alpha-subunit binding|GDP-dissociation inhibitor activity|GTPase activator activity|protein binding|nucleus|cytoplasm|centrosome|spindle|cytoskeleton|microtubule|plasma membrane|nucleocytoplasmic transport|response to oxidative stress|cell cycle|spindle organization|chromosome segregation|signal transduction|G protein-coupled receptor signaling pathway|mu…	mmu04015	Rap1 signaling pathway
Rnf180	277.629	0.5703	3.06238	3.35538	1.74648	0.00219583	0.0328409	Up	1.22916	1.08641	1.01731	0.844461	1.53331	3.84499	2.84377	6.82059	0.864255	71816	ring finger protein 180	GO:0000209,GO:0005515,GO:0005634,GO:0005783,GO:0016020,GO:0016021,GO:0016740,GO:0030534,GO:0031227,GO:0031398,GO:0031624,GO:0032436,GO:0042415,GO:0042428,GO:0046872,GO:0050790,GO:0061630,GO:1901360	protein polyubiquitination|protein binding|nucleus|endoplasmic reticulum|membrane|integral component of membrane|transferase activity|adult behavior|intrinsic component of endoplasmic reticulum membrane|positive regulation of protein ubiquitination|ubiquitin conjugating enzyme binding|positive regulation of proteasomal ubiquitin-dependent protein catabolic process|norepinephrine metabolic process…
Rpl26	1069.39	0.490603	-2.97973	0.363023	-1.46187	0.00288498	0.0389447	Down	62.7221	285.229	76.0487	315.397	64.5959	61.5447	53.4787	53.9255	68.4767	19941	ribosomal protein L26	GO:0002181,GO:0003723,GO:0003735,GO:0005515,GO:0005654,GO:0005730,GO:0005737,GO:0005829,GO:0006364,GO:0006977,GO:0022625,GO:0022626,GO:0034644,GO:0042273,GO:0043195,GO:0045727,GO:0048027,GO:0071479,GO:0071480,GO:1902164,GO:1902167,GO:1904803,GO:1990904	cytoplasmic translation|RNA binding|structural constituent of ribosome|protein binding|nucleoplasm|nucleolus|cytoplasm|cytosol|rRNA processing|DNA damage response, signal transduction by p53 class mediator resulting in cell cycle arrest|cytosolic large ribosomal subunit|cytosolic ribosome|cellular response to UV|ribosomal large subunit biogenesis|terminal bouton|positive regulation of translation…	mmu03010,mmu05171	Ribosome|Coronavirus disease - COVID-19
Rprml	6.36048	0.644361	-3.56118	0.203812	-2.29469	0.000369188	0.00966741	Down	0.808156	0.681496	0.663275	0.362029	0.0551767	0.208872	0.108138	0.108608	0.106889	104582	reprimo-like	GO:0016020,GO:0016021	membrane|integral component of membrane
Scgb2b27	2.58267	1.17011	-3.08685	0.0817883	-3.61196	0.00202291	0.0312703	Down	0.523154	0.339355	0.198169	0.468714	0	0.0676061	0.0700024	0	0	233099	secretoglobin, family 2B, member 27	GO:0005576	extracellular region
Serpina3k	19.3307	0.848778	-3.05035	0.166193	-2.58907	0.00228578	0.0336483	Down	0.589973	0.0680353	0.662163	4.06083	0.0716094	0.169424	0.315773	0.281907	0.138723	20714	serine (or cysteine) peptidase inhibitor, clade A, member 3K	GO:0004867,GO:0005515,GO:0005576,GO:0005615,GO:0010466,GO:0010951,GO:0030414,GO:0034097,GO:0043434,GO:0062023	serine-type endopeptidase inhibitor activity|protein binding|extracellular region|extracellular space|negative regulation of peptidase activity|negative regulation of endopeptidase activity|peptidase inhibitor activity|response to cytokine|response to peptide hormone|collagen-containing extracellular matrix
Serpine1	149.558	0.679162	2.93102	3.97412	1.99063	0.00337855	0.0432935	Up	1.25339	0.836268	1.13947	1.21005	1.01712	5.77549	9.16197	3.02234	1.07992	18787	serine (or cysteine) peptidase inhibitor, clade E, member 1	GO:0001890,GO:0002020,GO:0004867,GO:0005102,GO:0005515,GO:0005576,GO:0005615,GO:0005737,GO:0008585,GO:0010466,GO:0010469,GO:0010628,GO:0010629,GO:0010757,GO:0010951,GO:0014912,GO:0030194,GO:0030336,GO:0030414,GO:0032757,GO:0032967,GO:0033629,GO:0035491,GO:0035690,GO:0042127,GO:0042583,GO:0045765,GO:0045766,GO:0048146,GO:0048260,GO:0050729,GO:0050820,GO:0050829,GO:0051549,GO:0051918,GO:0061044,GO:…	placenta development|protease binding|serine-type endopeptidase inhibitor activity|signaling receptor binding|protein binding|extracellular region|extracellular space|cytoplasm|female gonad development|negative regulation of peptidase activity|regulation of signaling receptor activity|positive regulation of gene expression|negative regulation of gene expression|negative regulation of plasminogen …	mmu04066,mmu04115,mmu04218,mmu04371,mmu04390,mmu04610,mmu04933,mmu05142	HIF-1 signaling pathway|p53 signaling pathway|Cellular senescence|Apelin signaling pathway|Hippo signaling pathway|Complement and coagulation cascades|AGE-RAGE signaling pathway in diabetic complications|Chagas disease
Sesn2	1211.24	0.436829	3.17438	2.61473	1.38666	0.00150157	0.0254596	Up	14.5042	13.4679	12.9637	16.3948	18.3813	25.4617	18.6665	36.7505	70.4194	230784	sestrin 2	GO:0001932,GO:0005092,GO:0005515,GO:0005634,GO:0005737,GO:0006111,GO:0006635,GO:0007005,GO:0009749,GO:0016239,GO:0016491,GO:0016684,GO:0030308,GO:0030330,GO:0031588,GO:0031932,GO:0032042,GO:0032868,GO:0034198,GO:0034599,GO:0036091,GO:0042149,GO:0042593,GO:0043491,GO:0046323,GO:0070328,GO:0070728,GO:0071230,GO:0071233,GO:0072593,GO:1900182,GO:1901031,GO:1902010,GO:1904262,GO:1904504,GO:1990253,GO:…	regulation of protein phosphorylation|GDP-dissociation inhibitor activity|protein binding|nucleus|cytoplasm|regulation of gluconeogenesis|fatty acid beta-oxidation|mitochondrion organization|response to glucose|positive regulation of macroautophagy|oxidoreductase activity|oxidoreductase activity, acting on peroxide as acceptor|negative regulation of cell growth|DNA damage response, signal transdu…	mmu04115,mmu04150,mmu04211	p53 signaling pathway|mTOR signaling pathway|Longevity regulating pathway
Slc10a6	26.9157	0.520589	2.93322	2.88186	1.527	0.0033547	0.0430938	Up	0.305912	0.370415	0.33476	0.469848	0.306329	1.15962	0.354758	1.58964	1.40264	75750	solute carrier family 10 (sodium/bile acid cotransporter family), member 6	GO:0005886,GO:0006811,GO:0006814,GO:0008508,GO:0015293,GO:0015721,GO:0016020,GO:0016021,GO:0043250,GO:0043251	plasma membrane|ion transport|sodium ion transport|bile acid:sodium symporter activity|symporter activity|bile acid and bile salt transport|membrane|integral component of membrane|sodium-dependent organic anion transmembrane transporter activity|sodium-dependent organic anion transport
Slc16a14	1928.74	0.395143	3.07147	2.31927	1.21367	0.00213009	0.0322272	Up	13.4235	13.6061	13.4755	4.12153	24.4968	23.7178	23.2737	32.1888	16.0107	71781	solute carrier family 16 (monocarboxylic acid transporters), member 14	GO:0005886,GO:0005887,GO:0008028,GO:0015293,GO:0015718,GO:0016020,GO:0016021,GO:0022857,GO:0055085	plasma membrane|integral component of plasma membrane|monocarboxylic acid transmembrane transporter activity|symporter activity|monocarboxylic acid transport|membrane|integral component of membrane|transmembrane transporter activity|transmembrane transport
Slc22a29	72.9127	0.42167	-3.66621	0.342474	-1.54593	0.000246171	0.00719193	Down	1.94123	4.91695	2.40442	2.41361	1.31275	0.334481	1.58325	0.5963	0.758032	236293	solute carrier family 22. member 29	GO:0015711	organic anion transport
Slc7a12	124.553	0.358347	7.53915	6.50535	2.70163	4.73e-14	4.63e-11	Up	0.757063	1.29817	0.498735	1.9548	5.6093	6.32941	4.82723	5.20208	11.0754	140918	solute carrier family 7 (cationic amino acid transporter, y+ system), member 12	GO:0003333,GO:0005737,GO:0005886,GO:0006865,GO:0015171,GO:0015179	amino acid transmembrane transport|cytoplasm|plasma membrane|amino acid transport|amino acid transmembrane transporter activity|L-amino acid transmembrane transporter activity
Slc8a1	2319.53	0.145889	-10.3546	0.350958	-1.51063	3.99e-25	3.12e-21	Down	8.79805	10.3257	10.215	14.412	3.19074	3.82321	4.22147	3.14907	3.08481	20541	solute carrier family 8 (sodium/calcium exchanger), member 1	GO:0001666,GO:0001892,GO:0002026,GO:0002027,GO:0002028,GO:0003007,GO:0005432,GO:0005515,GO:0005516,GO:0005654,GO:0005739,GO:0005874,GO:0005886,GO:0005887,GO:0006811,GO:0006814,GO:0006816,GO:0006874,GO:0006883,GO:0007154,GO:0007204,GO:0008092,GO:0009791,GO:0010468,GO:0010763,GO:0010881,GO:0014069,GO:0014704,GO:0014829,GO:0015297,GO:0015491,GO:0016020,GO:0016021,GO:0016323,GO:0030001,GO:0030018,GO:…	response to hypoxia|embryonic placenta development|regulation of the force of heart contraction|regulation of heart rate|regulation of sodium ion transport|heart morphogenesis|calcium:sodium antiporter activity|protein binding|calmodulin binding|nucleoplasm|mitochondrion|microtubule|plasma membrane|integral component of plasma membrane|ion transport|sodium ion transport|calcium ion transport|cell…	mmu04020,mmu04022,mmu04260,mmu04261,mmu04371,mmu04740,mmu04961,mmu04974,mmu04978,mmu05410,mmu05412,mmu05414	Calcium signaling pathway|cGMP-PKG signaling pathway|Cardiac muscle contraction|Adrenergic signaling in cardiomyocytes|Apelin signaling pathway|Olfactory transduction|Endocrine and other factor-regulated calcium reabsorption|Protein digestion and absorption|Mineral absorption|Hypertrophic cardiomyopathy|Arrhythmogenic right ventricular cardiomyopathy|Dilated cardiomyopathy
Slco1a6	14989.1	0.246458	4.07332	2.00542	1.0039	4.63e-05	0.00198294	Up	171.597	240.809	173.352	145.797	440.57	308.703	165.271	401.604	371.778	28254	solute carrier organic anion transporter family, member 1a6	GO:0005886,GO:0005887,GO:0006805,GO:0006811,GO:0008206,GO:0015125,GO:0015347,GO:0015721,GO:0016020,GO:0016021,GO:0022857,GO:0035264,GO:0042168,GO:0042493,GO:0042632,GO:0043252,GO:0055085,GO:0070328	plasma membrane|integral component of plasma membrane|xenobiotic metabolic process|ion transport|bile acid metabolic process|bile acid transmembrane transporter activity|sodium-independent organic anion transmembrane transporter activity|bile acid and bile salt transport|membrane|integral component of membrane|transmembrane transporter activity|multicellular organism growth|heme metabolic process…	mmu04976	Bile secretion
Sntg2	44.5938	0.290776	5.36463	2.94835	1.55991	8.11e-08	1.22e-05	Up	0.335916	0.448249	0.500896	0.212924	1.41539	0.94261	0.821912	0.859878	1.0663	268534	syntrophin, gamma 2	GO:0003779,GO:0005198,GO:0005515,GO:0005622,GO:0005654,GO:0005737,GO:0005856,GO:0005886,GO:0016010,GO:0016020,GO:0030165,GO:0097109	actin binding|structural molecule activity|protein binding|intracellular anatomical structure|nucleoplasm|cytoplasm|cytoskeleton|plasma membrane|dystrophin-associated glycoprotein complex|membrane|PDZ domain binding|neuroligin family protein binding
Sorcs2	43.1726	0.411673	-4.37458	0.286996	-1.8009	1.22e-05	0.000695328	Down	0.165834	0.196702	0.188025	0.533664	0.0850326	0.104965	0.072457	0.0327473	0.0572961	81840	sortilin-related VPS10 domain containing receptor 2	GO:0005515,GO:0005768,GO:0005886,GO:0005887,GO:0006886,GO:0014069,GO:0016020,GO:0016021,GO:0030054,GO:0031410,GO:0031901,GO:0042995,GO:0043005,GO:0045202,GO:0045211,GO:0055038,GO:0060292	protein binding|endosome|plasma membrane|integral component of plasma membrane|intracellular protein transport|postsynaptic density|membrane|integral component of membrane|cell junction|cytoplasmic vesicle|early endosome membrane|cell projection|neuron projection|synapse|postsynaptic membrane|recycling endosome membrane|long-term synaptic depression
Sqle	1429.8	0.24789	-4.21404	0.484773	-1.04462	2.51e-05	0.00123135	Down	36.0385	52.6798	34.9504	50.6807	11.9892	13.5667	27.0827	22.7729	19.994	20775	squalene epoxidase	GO:0004506,GO:0005783,GO:0006725,GO:0008203,GO:0010033,GO:0016020,GO:0016021,GO:0016126,GO:0016491,GO:0042127,GO:0043231,GO:0050660,GO:0071949,GO:0140042	squalene monooxygenase activity|endoplasmic reticulum|cellular aromatic compound metabolic process|cholesterol metabolic process|response to organic substance|membrane|integral component of membrane|sterol biosynthetic process|oxidoreductase activity|regulation of cell population proliferation|intracellular membrane-bounded organelle|flavin adenine dinucleotide binding|FAD binding|lipid droplet f…	mmu00100	Steroid biosynthesis
Srebf1	1014.65	0.13075	-8.54124	0.461126	-1.11677	1.33e-17	2.26e-14	Down	18.3579	15.0432	17.8636	19.0572	8.98395	6.88168	8.62635	6.7293	5.9687	20787	sterol regulatory element binding transcription factor 1	GO:0000122,GO:0000139,GO:0000976,GO:0000977,GO:0000978,GO:0000981,GO:0001228,GO:0003062,GO:0003677,GO:0003682,GO:0003700,GO:0004879,GO:0005515,GO:0005634,GO:0005654,GO:0005737,GO:0005783,GO:0005794,GO:0006355,GO:0006357,GO:0006629,GO:0007623,GO:0008202,GO:0008203,GO:0008286,GO:0008610,GO:0009267,GO:0009749,GO:0010867,GO:0016020,GO:0016021,GO:0019217,GO:0019901,GO:0031065,GO:0031410,GO:0031647,GO:…	negative regulation of transcription by RNA polymerase II|Golgi membrane|transcription cis-regulatory region binding|RNA polymerase II transcription regulatory region sequence-specific DNA binding|RNA polymerase II cis-regulatory region sequence-specific DNA binding|DNA-binding transcription factor activity, RNA polymerase II-specific|DNA-binding transcription activator activity, RNA polymerase I…	mmu04152,mmu04910,mmu04931,mmu04932	AMPK signaling pathway|Insulin signaling pathway|Insulin resistance|Non-alcoholic fatty liver disease	bHLH
St6galnac1	3.60105	1.59212	3.29867	38.1041	5.25187	0.000971457	0.0185513	Up	0	0	0	0	0.148368	0.327629	0.0242316	0.243369	0	20445	ST6 (alpha-N-acetyl-neuraminyl-2,3-beta-galactosyl-1,3)-N-acetylgalactosaminide alpha-2,6-sialyltransferase 1	GO:0001574,GO:0001665,GO:0005794,GO:0006486,GO:0008373,GO:0009312,GO:0016020,GO:0016021,GO:0016740,GO:0016757	ganglioside biosynthetic process|alpha-N-acetylgalactosaminide alpha-2,6-sialyltransferase activity|Golgi apparatus|protein glycosylation|sialyltransferase activity|oligosaccharide biosynthetic process|membrane|integral component of membrane|transferase activity|glycosyltransferase activity	mmu00512	Mucin type O-glycan biosynthesis
Stfa2l1	3.65133	1.29883	-3.68036	0.036394	-4.78015	0.000232905	0.00693211	Down	0.261577	1.6289	0.396338	2.41053	0	0.135212	0	0	0	268885	stefin A2 like 1	GO:0004869,GO:0005829	cysteine-type endopeptidase inhibitor activity|cytosol
Stra6	32.6881	0.347423	-3.40969	0.439946	-1.1846	0.000650377	0.0142642	Down	0.804094	0.552086	0.624796	0.595335	0.391897	0.255782	0.384029	0.159599	0.117805	20897	stimulated by retinoic acid gene 6	GO:0001568,GO:0001822,GO:0003184,GO:0003281,GO:0005515,GO:0005886,GO:0005887,GO:0007507,GO:0007612,GO:0007631,GO:0016020,GO:0016021,GO:0016918,GO:0019841,GO:0030324,GO:0030325,GO:0030540,GO:0032991,GO:0034632,GO:0034633,GO:0038023,GO:0042297,GO:0043010,GO:0043583,GO:0043585,GO:0046427,GO:0048286,GO:0048520,GO:0048546,GO:0048566,GO:0048589,GO:0048745,GO:0048844,GO:0050890,GO:0050905,GO:0060322,GO:…	blood vessel development|kidney development|pulmonary valve morphogenesis|ventricular septum development|protein binding|plasma membrane|integral component of plasma membrane|heart development|learning|feeding behavior|membrane|integral component of membrane|retinal binding|retinol binding|lung development|adrenal gland development|female genitalia development|protein-containing complex|retinol t…
Tat	6.15892	1.26101	-3.10865	0.0660615	-3.92005	0.00187946	0.0298182	Down	0.202039	0	0.119049	0.6551	0	0.017406	0.036046	0	0.0178148	234724	tyrosine aminotransferase	GO:0003824,GO:0004838,GO:0005739,GO:0006103,GO:0006520,GO:0006536,GO:0006559,GO:0006572,GO:0006979,GO:0008483,GO:0009058,GO:0009072,GO:0009074,GO:0014070,GO:0016597,GO:0016740,GO:0030170,GO:0042802,GO:0046689,GO:0051384	catalytic activity|L-tyrosine:2-oxoglutarate aminotransferase activity|mitochondrion|2-oxoglutarate metabolic process|cellular amino acid metabolic process|glutamate metabolic process|L-phenylalanine catabolic process|tyrosine catabolic process|response to oxidative stress|transaminase activity|biosynthetic process|aromatic amino acid family metabolic process|aromatic amino acid family catabolic …	mmu00130,mmu00270,mmu00350,mmu00360,mmu00400	Ubiquinone and other terpenoid-quinone biosynthesis|Cysteine and methionine metabolism|Tyrosine metabolism|Phenylalanine metabolism|Phenylalanine, tyrosine and tryptophan biosynthesis
Thrsp	750.358	0.442602	-3.07652	0.389131	-1.36167	0.00209434	0.0318091	Down	52.0828	43.7543	63.5292	87.5402	48.1998	22.8077	15.9895	13.1536	11.2298	21835	thyroid hormone responsive	GO:0005515,GO:0005634,GO:0005654,GO:0005737,GO:0005829,GO:0006629,GO:0009617,GO:0010866,GO:0042802,GO:0042803,GO:0046890	protein binding|nucleus|nucleoplasm|cytoplasm|cytosol|lipid metabolic process|response to bacterium|regulation of triglyceride biosynthetic process|identical protein binding|protein homodimerization activity|regulation of lipid biosynthetic process
Tlcd3b	21.0284	0.417592	-4.55653	0.267429	-1.90277	5.2e-06	0.000351014	Down	0.400728	0.415906	0.599083	1.11606	0.227632	0.149142	0.120111	0.137866	0.135684	68952	TLC domain containing 3B	GO:0005783,GO:0005794,GO:0006629,GO:0016020,GO:0016021,GO:0016740,GO:0045599,GO:0046513,GO:0050291,GO:0055088	endoplasmic reticulum|Golgi apparatus|lipid metabolic process|membrane|integral component of membrane|transferase activity|negative regulation of fat cell differentiation|ceramide biosynthetic process|sphingosine N-acyltransferase activity|lipid homeostasis
Tmem140	1100.38	0.209841	5.90137	2.35929	1.23835	3.6e-09	7.7e-07	Up	19.9108	17.8235	18.9671	19.5095	41.326	33.3065	25.8135	45.3996	59.6041	68487	transmembrane protein 140	GO:0016020,GO:0016021	membrane|integral component of membrane
Tmem252	5821.91	0.244305	11.8913	7.49074	2.90511	1.31e-32	2.06e-28	Up	29.9103	22.1182	30.1909	40.557	136.99	295.396	138.501	246.924	227.797	226040	transmembrane protein 252	GO:0016020,GO:0016021	membrane|integral component of membrane
Tmem253	33.618	0.293744	-3.71913	0.468957	-1.09247	0.000199913	0.00619888	Down	0.565632	1.28085	0.813754	0.947728	0.468102	0.425283	0.366964	0.294847	0.380862	619301	transmembrane protein 253	GO:0016020,GO:0016021	membrane|integral component of membrane
Tmem26	482.095	0.53029	2.89288	2.89601	1.53407	0.00381722	0.046955	Up	3.30045	2.25445	3.08889	2.18097	3.75515	3.98985	3.57818	8.13972	16.2338	327766	transmembrane protein 26	GO:0016020,GO:0016021	membrane|integral component of membrane
Tmprss9	164.561	0.280417	4.94692	2.61571	1.3872	7.54e-07	7.57e-05	Up	1.63038	1.0047	1.51822	0.652107	2.51848	2.94967	3.12239	3.71111	2.18334	432478	transmembrane protease, serine 9	GO:0006508,GO:0008236,GO:0031639	proteolysis|serine-type peptidase activity|plasminogen activation
Tprg	22.6717	0.663069	4.68638	8.61825	3.10739	2.78e-06	0.000217719	Up	0.159254	0.0236123	0.0229809	0.23295	0.521906	0.964324	1.04721	1.44311	0.264797	71338	transformation related protein 63 regulated	GO:0005737	cytoplasm
Trarg1	98.3729	0.263148	-7.13858	0.271965	-1.87851	9.43e-13	6.71e-10	Down	2.62619	2.23955	3.0921	4.26478	1.24256	0.570673	0.662525	0.539516	0.796467	237858	trafficking regulator of GLUT4 (SLC2A4) 1	GO:0005515,GO:0005737,GO:0005886,GO:0016020,GO:0016021,GO:0030659,GO:0032869,GO:0044381,GO:0048471,GO:0072659,GO:0099500,GO:0099638	protein binding|cytoplasm|plasma membrane|membrane|integral component of membrane|cytoplasmic vesicle membrane|cellular response to insulin stimulus|glucose import in response to insulin stimulus|perinuclear region of cytoplasm|protein localization to plasma membrane|vesicle fusion to plasma membrane|endosome to plasma membrane protein transport
Ubd	26.0012	0.565559	3.77902	4.39926	2.13726	0.000157444	0.00515779	Up	0.346722	0.539781	0.700465	0.710038	3.97696	4.24165	1.85577	1.1183	0.550302	24108	ubiquitin D	GO:0001650,GO:0005515,GO:0005634,GO:0005654,GO:0005737,GO:0006511,GO:0016235,GO:0016567,GO:0032446,GO:0034341,GO:0034612,GO:0043011,GO:0043065,GO:0043123,GO:0070628,GO:0070842,GO:1901990	fibrillar center|protein binding|nucleus|nucleoplasm|cytoplasm|ubiquitin-dependent protein catabolic process|aggresome|protein ubiquitination|protein modification by small protein conjugation|response to interferon-gamma|response to tumor necrosis factor|myeloid dendritic cell differentiation|positive regulation of apoptotic process|positive regulation of I-kappaB kinase/NF-kappaB signaling|prote…
Ucp1	868.579	0.599767	2.96475	3.42987	1.77816	0.00302933	0.0403805	Up	7.54229	7.52031	10.6794	28.8677	47.4922	77.327	40.8272	36.6138	9.82755	22227	uncoupling protein 1 (mitochondrial, proton carrier)	GO:0002024,GO:0005515,GO:0005525,GO:0005739,GO:0005740,GO:0005743,GO:0006357,GO:0006811,GO:0006839,GO:0009266,GO:0009409,GO:0016020,GO:0016021,GO:0017077,GO:0019003,GO:0022857,GO:0031667,GO:0031966,GO:0032555,GO:0032870,GO:0034614,GO:0036041,GO:0050873,GO:0070417,GO:0071398,GO:0120162,GO:1902600,GO:1903426,GO:1990542,GO:1990845	diet induced thermogenesis|protein binding|GTP binding|mitochondrion|mitochondrial envelope|mitochondrial inner membrane|regulation of transcription by RNA polymerase II|ion transport|mitochondrial transport|response to temperature stimulus|response to cold|membrane|integral component of membrane|oxidative phosphorylation uncoupler activity|GDP binding|transmembrane transporter activity|response …	mmu03320,mmu04371,mmu04714,mmu05016	PPAR signaling pathway|Apelin signaling pathway|Thermogenesis|Huntington disease
Ugt1a1	12.9183	0.657979	-3.39463	0.212628	-2.2336	0.00068721	0.0147595	Down	0.251532	0.348078	0.220201	0.910013	0.0366364	0.0520079	0.0359009	0.0721137	0.212917	394436	UDP glucuronosyltransferase 1 family, polypeptide A1	GO:0001972,GO:0004857,GO:0005496,GO:0005783,GO:0005887,GO:0008194,GO:0008210,GO:0010033,GO:0015020,GO:0016020,GO:0016021,GO:0016740,GO:0016757,GO:0019899,GO:0034663,GO:0042803,GO:0043231,GO:0046982,GO:0051552,GO:0052695,GO:0052696,GO:0052697,GO:0070069,GO:0070980,GO:2001030	retinoic acid binding|enzyme inhibitor activity|steroid binding|endoplasmic reticulum|integral component of plasma membrane|UDP-glycosyltransferase activity|estrogen metabolic process|response to organic substance|glucuronosyltransferase activity|membrane|integral component of membrane|transferase activity|glycosyltransferase activity|enzyme binding|endoplasmic reticulum chaperone complex|protein…	mmu00040,mmu00053,mmu00140,mmu00830,mmu00860,mmu00980,mmu00982,mmu00983,mmu04976,mmu05204	Pentose and glucuronate interconversions|Ascorbate and aldarate metabolism|Steroid hormone biosynthesis|Retinol metabolism|Porphyrin and chlorophyll metabolism|Metabolism of xenobiotics by cytochrome P450|Drug metabolism - cytochrome P450|Drug metabolism - other enzymes|Bile secretion|Chemical carcinogenesis
Ugt1a2	26.5	0.523112	-7.70154	0.061266	-4.02877	1.34e-14	1.5e-11	Down	0.912011	0.911495	0.818884	1.50451	0.0553488	0	0.0542376	0.0181578	0.160834	22236	UDP glucuronosyltransferase 1 family, polypeptide A2	GO:0001972,GO:0005783,GO:0008194,GO:0008210,GO:0015020,GO:0016020,GO:0016021,GO:0016740,GO:0016757,GO:0019899,GO:0032782,GO:0042803,GO:0043231,GO:0046982,GO:0052695,GO:0052696,GO:0052697,GO:0070640	retinoic acid binding|endoplasmic reticulum|UDP-glycosyltransferase activity|estrogen metabolic process|glucuronosyltransferase activity|membrane|integral component of membrane|transferase activity|glycosyltransferase activity|enzyme binding|bile acid secretion|protein homodimerization activity|intracellular membrane-bounded organelle|protein heterodimerization activity|cellular glucuronidation|f…	mmu00040,mmu00053,mmu00140,mmu00830,mmu00860,mmu00980,mmu00982,mmu00983,mmu04976,mmu05204	Pentose and glucuronate interconversions|Ascorbate and aldarate metabolism|Steroid hormone biosynthesis|Retinol metabolism|Porphyrin and chlorophyll metabolism|Metabolism of xenobiotics by cytochrome P450|Drug metabolism - cytochrome P450|Drug metabolism - other enzymes|Bile secretion|Chemical carcinogenesis
Uox	7.15749	1.49966	-3.44636	0.0278081	-5.16835	0.000568196	0.0131036	Down	0.264416	0	0.118708	1.7147	0	0	0	0.0315864	0.0310866	22262	urate oxidase	GO:0000255,GO:0004846,GO:0005739,GO:0005777,GO:0005829,GO:0006144,GO:0009115,GO:0016491,GO:0019628	allantoin metabolic process|urate oxidase activity|mitochondrion|peroxisome|cytosol|purine nucleobase metabolic process|xanthine catabolic process|oxidoreductase activity|urate catabolic process	mmu00230,mmu00232	Purine metabolism|Caffeine metabolism
Upp2	412.367	0.332198	3.6472	2.31593	1.21159	0.000265112	0.00765938	Up	1.95021	0.859539	1.85122	0.875344	2.36387	2.43046	1.92177	4.69318	3.31295	76654	uridine phosphorylase 2	GO:0003824,GO:0004850,GO:0005737,GO:0005829,GO:0006218,GO:0006248,GO:0006249,GO:0009116,GO:0009166,GO:0016740,GO:0016757,GO:0016763,GO:0042802,GO:0045098,GO:0046050,GO:0047847	catalytic activity|uridine phosphorylase activity|cytoplasm|cytosol|uridine catabolic process|CMP catabolic process|dCMP catabolic process|nucleoside metabolic process|nucleotide catabolic process|transferase activity|glycosyltransferase activity|pentosyltransferase activity|identical protein binding|type III intermediate filament|UMP catabolic process|deoxyuridine phosphorylase activity	mmu00240,mmu00983	Pyrimidine metabolism|Drug metabolism - other enzymes
Vnn1	1506.18	0.391728	2.86731	2.1783	1.1232	0.00413976	0.0492587	Up	20.4533	18.2519	21.7014	29.7052	49.0179	26.8656	26.4989	34.3936	86.6855	22361	vanin 1	GO:0002526,GO:0002544,GO:0005615,GO:0005886,GO:0006807,GO:0006954,GO:0015939,GO:0016020,GO:0016021,GO:0016787,GO:0016811,GO:0017159,GO:0031225,GO:0033089,GO:0034235,GO:0045087,GO:0098609,GO:1902176	acute inflammatory response|chronic inflammatory response|extracellular space|plasma membrane|nitrogen compound metabolic process|inflammatory response|pantothenate metabolic process|membrane|integral component of membrane|hydrolase activity|hydrolase activity, acting on carbon-nitrogen (but not peptide) bonds, in linear amides|pantetheine hydrolase activity|anchored component of membrane|positiv…	mmu00770	Pantothenate and CoA biosynthesis
Vtn	16.3458	0.782508	-3.05037	0.191188	-2.38694	0.00228563	0.0336483	Down	0.465442	0.161023	0.34478	3.24074	0.203379	0.256632	0.0996481	0.200162	0.13133	22370	vitronectin	GO:0005044,GO:0005178,GO:0005201,GO:0005518,GO:0005576,GO:0005604,GO:0005615,GO:0005737,GO:0005783,GO:0005796,GO:0006955,GO:0007155,GO:0007160,GO:0008201,GO:0010811,GO:0010951,GO:0014911,GO:0016477,GO:0030198,GO:0030247,GO:0031012,GO:0032092,GO:0033627,GO:0035987,GO:0042802,GO:0043231,GO:0048237,GO:0048260,GO:0048709,GO:0050731,GO:0050840,GO:0051258,GO:0061302,GO:0062023,GO:0097421	scavenger receptor activity|integrin binding|extracellular matrix structural constituent|collagen binding|extracellular region|basement membrane|extracellular space|cytoplasm|endoplasmic reticulum|Golgi lumen|immune response|cell adhesion|cell-matrix adhesion|heparin binding|positive regulation of cell-substrate adhesion|negative regulation of endopeptidase activity|positive regulation of smooth …	mmu04151,mmu04510,mmu04512,mmu04610,mmu05165,mmu05205	PI3K-Akt signaling pathway|Focal adhesion|ECM-receptor interaction|Complement and coagulation cascades|Human papillomavirus infection|Proteoglycans in cancer
Zbtb16	414.443	0.53511	3.57385	3.76436	1.91241	0.000351767	0.00944824	Up	0.772483	0.671543	0.860335	2.53515	1.80312	5.67218	2.26165	5.6645	4.91119	235320	zinc finger and BTB domain containing 16	GO:0000122,GO:0000978,GO:0000981,GO:0001222,GO:0001227,GO:0001501,GO:0001823,GO:0003677,GO:0003690,GO:0003700,GO:0005515,GO:0005634,GO:0005829,GO:0005886,GO:0006355,GO:0006357,GO:0007417,GO:0008022,GO:0008285,GO:0009880,GO:0009952,GO:0016604,GO:0016605,GO:0016607,GO:0017053,GO:0019904,GO:0030097,GO:0030326,GO:0032332,GO:0032991,GO:0034504,GO:0035116,GO:0035136,GO:0035137,GO:0042733,GO:0042802,GO:…	negative regulation of transcription by RNA polymerase II|RNA polymerase II cis-regulatory region sequence-specific DNA binding|DNA-binding transcription factor activity, RNA polymerase II-specific|transcription corepressor binding|DNA-binding transcription repressor activity, RNA polymerase II-specific|skeletal system development|mesonephros development|DNA binding|double-stranded DNA binding|DN…	mmu05200,mmu05202,mmu05221	Pathways in cancer|Transcriptional misregulation in cancer|Acute myeloid leukemia	ZBTB
Zfhx4	12.0185	0.435435	-2.92735	0.41332	-1.27467	0.00341865	0.0435934	Down	0.0467528	0.0727853	0.0775858	0.0649686	0.0401285	0.0310719	0.0214489	0.021542	0.0106006	80892	zinc finger homeodomain 4	GO:0000978,GO:0000981,GO:0003676,GO:0003677,GO:0005634,GO:0006355,GO:0006357,GO:0008270,GO:0046872	RNA polymerase II cis-regulatory region sequence-specific DNA binding|DNA-binding transcription factor activity, RNA polymerase II-specific|nucleic acid binding|DNA binding|nucleus|regulation of transcription, DNA-templated|regulation of transcription by RNA polymerase II|zinc ion binding|metal ion binding			Homeobox
Zfp459	31.504	0.296372	-3.95757	0.443524	-1.17291	7.57e-05	0.00295666	Down	0.253737	0.233534	0.212782	0.259808	0.0993668	0.0494941	0.14862	0.097795	0.0911818	328274	zinc finger protein 459	GO:0000122,GO:0000977,GO:0000981,GO:0001227,GO:0006357	negative regulation of transcription by RNA polymerase II|RNA polymerase II transcription regulatory region sequence-specific DNA binding|DNA-binding transcription factor activity, RNA polymerase II-specific|DNA-binding transcription repressor activity, RNA polymerase II-specific|regulation of transcription by RNA polymerase II	mmu05168	Herpes simplex virus 1 infection	zf-C2H2
