# Supplementary material for: Transcriptome Analysis of the Effect of Nickel on Lipid Metabolism in Mouse Kidney
Source: Biology (Basel). 2024 Aug 24;13(9):655. doi: 10.3390/biology13090655 (PMC11429462; doi:10.3390/biology13090655)
Supplement: Supplementary file 1 [file biology-13-00655-s001.zip › Supplementary Table S2.xlsx]

## Sheet: enrichment-go-ES-vs-NS-Total
id	Term	Category	ListHits	ListTotal	PopHits	PopTotal	p-value	q-value	Enrichment_score	geneID
GO:0008203	cholesterol metabolic process	biological_process	14	206	100	19240	3.28551e-12	4.79179e-09	13.0757	Abca1;Apoa1;Apoa2;Apoe;Fdps;Hmgcs2;Ldlr;Lep;Msmo1;Mvk;Pcsk9;Pmvk;Sqle;Srebf1
GO:0042157	lipoprotein metabolic process	biological_process	8	206	18	19240	6.01606e-12	4.79179e-09	41.5102	Abca1;Apoa1;Apoa2;Apoa5;Apoe;Apom;Ldlr;Pcsk9
GO:0034380	high-density lipoprotein particle assembly	biological_process	6	206	8	19240	3.85288e-11	2.04588e-08	70.0485	Abca1;Apoa1;Apoa2;Apoa5;Apoe;Apom
GO:0006629	lipid metabolic process	biological_process	26	206	547	19240	2.05689e-10	8.19157e-08	4.4394	Acaca;Acnat1;Acnat2;Acsm3;Angptl4;Apoa1;Apoe;Cyp2c23;Cyp2e1;Ehhadh;Fasn;Fdps;Hmgcs2;Hsd3b5;Ldlr;Lep;Msmo1;Mvk;Pck1;Pcsk9;Pmvk;Pnpla3;Ptgs2;Srebf1;Thrsp;Tlcd3b
GO:0005615	extracellular space	cellular_component	44	206	1575	19240	2.85431e-09	9.09383e-07	2.60922	Alb;Ambp;Angptl4;Apoa1;Apoa2;Apoa5;Apoe;Apom;Ccn2;Ccn4;Ces1c;Cfi;Chil1;Col19a1;Col23a1;Cpb2;Crisp1;Epo;Fgb;Gc;Gdf15;Gusb;H2-Q10;Hpx;Iapp;Igfbp1;Igfbp2;Il1f6;Inhbb;Ldlr;Lep;Lox;Lrrc3b;Mug1;Mup17;Mup3;Omd;Orm1;Pcsk9;Pzp;Serpina3k;Serpine1;Vnn1;Vtn
GO:0008202	steroid metabolic process	biological_process	12	206	114	19240	3.49566e-09	9.28099e-07	9.83137	Apoa1;Cyp2e1;Fdps;G6pc;Hmgcs2;Hsd3b5;Ldlr;Msmo1;Mvk;Pcsk9;Pmvk;Srebf1
GO:0006695	cholesterol biosynthetic process	biological_process	7	206	31	19240	3.0801e-08	7.00943e-06	21.0899	Apoa1;Apoa5;Fdps;Hmgcs2;Msmo1;Mvk;Pmvk
GO:0042632	cholesterol homeostasis	biological_process	10	206	89	19240	3.87793e-08	7.72192e-06	10.4942	Abca1;Apoa1;Apoa2;Apoa5;Apoe;G6pc;Ldlr;Nr1d1;Pcsk9;Slco1a6
GO:0033700	phospholipid efflux	biological_process	5	206	11	19240	5.87709e-08	9.16625e-06	42.4537	Abca1;Apoa1;Apoa2;Apoa5;Apoe
GO:0030300	regulation of intestinal cholesterol absorption	biological_process	4	206	5	19240	6.32949e-08	9.16625e-06	74.7184	Apoa1;Apoa2;Apoa5;Lep
GO:0060228	phosphatidylcholine-sterol O-acyltransferase activator activity	molecular_function	4	206	5	19240	6.32949e-08	9.16625e-06	74.7184	Apoa1;Apoa2;Apoa5;Apoe
GO:0005576	extracellular region	cellular_component	43	206	1699	19240	7.96604e-08	1.05749e-05	2.36381	2300002M23Rik;Alb;Alkal2;Ambp;Angptl4;Apoa1;Apoa2;Apoa5;Apoe;Apom;C1ql3;Ccn2;Ccn4;Cfi;Chil1;Col19a1;Col23a1;Cpb2;Crisp1;Epo;Esm1;Fgb;Gc;Gdf15;Hpx;Iapp;Igfbp1;Igfbp2;Il1f6;Inhbb;Lep;Lox;Mug1;Mup17;Mup3;Omd;Orm1;Pcsk9;Pzp;Scgb2b27;Serpina3k;Serpine1;Vtn
GO:0043691	reverse cholesterol transport	biological_process	5	206	13	19240	1.60884e-07	1.97145e-05	35.9223	Abca1;Apoa1;Apoa2;Apoe;Apom
GO:0034384	high-density lipoprotein particle clearance	biological_process	4	206	6	19240	1.8829e-07	2.14247e-05	62.2654	Apoa2;Apoe;Apom;Ldlr
GO:0033344	cholesterol efflux	biological_process	6	206	25	19240	2.09336e-07	2.22314e-05	22.4155	Abca1;Apoa1;Apoa2;Apoa5;Apoe;Apom
GO:0008299	isoprenoid biosynthetic process	biological_process	5	206	16	19240	5.31915e-07	4.79484e-05	29.1869	Fdps;Hmgcs2;Idi1;Mvk;Pmvk
GO:0016126	sterol biosynthetic process	biological_process	6	206	29	19240	5.4179e-07	4.79484e-05	19.3237	Fdps;Hmgcs2;Msmo1;Mvk;Pmvk;Sqle
GO:0070328	triglyceride homeostasis	biological_process	6	206	29	19240	5.4179e-07	4.79484e-05	19.3237	Angptl4;Apoa1;Apoa5;Apoe;Sesn2;Slco1a6
GO:0034361	very-low-density lipoprotein particle	cellular_component	5	206	19	19240	1.37943e-06	0.000115654	24.5784	Apoa1;Apoa2;Apoa5;Apoe;Apom
GO:0010873	positive regulation of cholesterol esterification	biological_process	4	206	9	19240	1.54214e-06	0.000122832	41.5102	Apoa1;Apoa2;Apoa5;Apoe
GO:0005777	peroxisome	cellular_component	10	206	138	19240	2.39334e-06	0.000181552	6.76798	Abcd2;Acnat1;Acnat2;Depp1;Eci3;Ehhadh;Fdps;Idi1;Mvk;Uox
GO:0005520	insulin-like growth factor binding	molecular_function	5	206	23	19240	3.85497e-06	0.000266999	20.3039	Ccn2;Ccn4;Esm1;Igfbp1;Igfbp2
GO:0034364	high-density lipoprotein particle	cellular_component	5	206	23	19240	3.85497e-06	0.000266999	20.3039	Apoa1;Apoa2;Apoa5;Apoe;Apom
GO:0034375	high-density lipoprotein particle remodeling	biological_process	4	206	12	19240	5.90729e-06	0.000376413	31.1327	Apoa1;Apoa2;Apoe;Apom
GO:0042627	chylomicron	cellular_component	4	206	12	19240	5.90729e-06	0.000376413	31.1327	Apoa1;Apoa2;Apoa5;Apoe
GO:0005319	lipid transporter activity	molecular_function	5	206	26	19240	7.34165e-06	0.000449817	17.9612	Abca1;Apoa1;Apoa2;Apoe;Apom
GO:0007263	nitric oxide mediated signal transduction	biological_process	4	206	13	19240	8.46126e-06	0.000481385	28.7379	Apoe;Mt1;Mt2;Rasd1
GO:0034362	low-density lipoprotein particle	cellular_component	4	206	13	19240	8.46126e-06	0.000481385	28.7379	Apoa1;Apoe;Apom;Ldlr
GO:0018158	protein oxidation	biological_process	3	206	5	19240	1.1907e-05	0.000654066	56.0388	Apoa1;Apoa2;Lox
GO:0055088	lipid homeostasis	biological_process	6	206	49	19240	1.33462e-05	0.000708682	11.4365	Acaca;Apoe;G6pc;Pnpla3;Rbp1;Tlcd3b
GO:0032489	regulation of Cdc42 protein signal transduction	biological_process	3	206	6	19240	2.36258e-05	0.00117612	46.699	Abca1;Apoa1;Apoe
GO:0042158	lipoprotein biosynthetic process	biological_process	3	206	6	19240	2.36258e-05	0.00117612	46.699	Abca1;Apoa1;Apoe
GO:0006631	fatty acid metabolic process	biological_process	10	206	186	19240	3.31548e-05	0.00160047	5.0214	Acaca;Acnat1;Acnat2;Acsm3;Cyp2c23;Cyp2e1;Ehhadh;Fasn;Per2;Ptgs2
GO:0034366	spherical high-density lipoprotein particle	cellular_component	3	206	7	19240	4.10184e-05	0.00181506	40.0277	Apoa1;Apoa2;Apom
GO:0034372	very-low-density lipoprotein particle remodeling	biological_process	3	206	7	19240	4.10184e-05	0.00181506	40.0277	Apoa1;Apoa5;Apoe
GO:0044320	cellular response to leptin stimulus	biological_process	3	206	7	19240	4.10184e-05	0.00181506	40.0277	Inhbb;Lep;Nr4a3
GO:0046889	positive regulation of lipid biosynthetic process	biological_process	4	206	19	19240	4.36123e-05	0.00187769	19.6627	Apoa1;Apoa5;Apoe;Srebf1
GO:0006641	triglyceride metabolic process	biological_process	5	206	39	19240	5.73911e-05	0.0024059	11.9741	Apoa5;Apoe;Cyp2e1;G6pc;Pcsk9
GO:0042168	heme metabolic process	biological_process	3	206	8	19240	6.5111e-05	0.00257294	35.0243	Cyp2a5;Hpx;Slco1a6
GO:0046890	regulation of lipid biosynthetic process	biological_process	3	206	8	19240	6.5111e-05	0.00257294	35.0243	Lep;Pck1;Thrsp
GO:0120020	cholesterol transfer activity	molecular_function	4	206	21	19240	6.62213e-05	0.00257294	17.7901	Abca1;Apoa1;Apoa2;Apoe
GO:0006694	steroid biosynthetic process	biological_process	6	206	65	19240	6.83867e-05	0.00259381	8.62136	Fdps;Hmgcs2;Hsd3b5;Msmo1;Mvk;Pmvk
GO:0030301	cholesterol transport	biological_process	4	206	22	19240	8.02608e-05	0.00290581	16.9815	Abca1;Apoa1;Apoa2;Ldlr
GO:0035634	response to stilbenoid	biological_process	4	206	22	19240	8.02608e-05	0.00290581	16.9815	Cyp2a5;Hsd3b5;Idi1;Mup3
GO:0006084	acetyl-CoA metabolic process	biological_process	3	206	9	19240	9.68955e-05	0.0034301	31.1327	Acaca;Fasn;Hmgcs2
GO:0006635	fatty acid beta-oxidation	biological_process	5	206	44	19240	0.000103656	0.00358965	10.6134	Abcd2;Eci3;Ehhadh;Lep;Sesn2
GO:0006094	gluconeogenesis	biological_process	4	206	25	19240	0.000135349	0.00458746	14.9437	Atf3;G6pc;Pck1;Per2
GO:0009267	cellular response to starvation	biological_process	6	206	74	19240	0.000141613	0.00469979	7.57282	Alb;Angptl4;Inhbb;Pcsk9;Pdk4;Srebf1
GO:0008035	high-density lipoprotein particle binding	molecular_function	3	206	11	19240	0.000187339	0.00596863	25.4722	Abca1;Apoa1;Apoa2
GO:0010898	positive regulation of triglyceride catabolic process	biological_process	3	206	11	19240	0.000187339	0.00596863	25.4722	Apoa1;Apoa5;Ldlr
GO:0031012	extracellular matrix	cellular_component	11	206	279	19240	0.000218901	0.00683745	3.68236	2300002M23Rik;Adamtsl3;Apoe;Ccn2;Ccn4;Col19a1;Col23a1;Lox;Lrrc3b;Omd;Vtn
GO:0003824	catalytic activity	molecular_function	13	206	378	19240	0.00022898	0.00687889	3.2121	Acaca;Aldh1l2;Apobec2;Ddc;Eci3;Ehhadh;Fasn;Hdc;Mtarc1;Npl;Pbld1;Tat;Upp2
GO:0030170	pyridoxal phosphate binding	molecular_function	5	206	52	19240	0.000231449	0.00687889	8.98058	Alb;Ddc;Hdc;Mtarc1;Tat
GO:0045444	fat cell differentiation	biological_process	6	206	81	19240	0.000233183	0.00687889	6.91837	Cebpd;Egr2;Inhbb;Nr4a2;Nr4a3;Srebf1
GO:0031210	phosphatidylcholine binding	molecular_function	4	206	29	19240	0.000245751	0.00692582	12.8825	Abca1;Apoa1;Apoa2;Apoa5
GO:0051246	regulation of protein metabolic process	biological_process	3	206	12	19240	0.000247816	0.00692582	23.3495	Apoe;Hpx;Ldlr
GO:0071398	cellular response to fatty acid	biological_process	3	206	12	19240	0.000247816	0.00692582	23.3495	Ldlr;Pdk4;Ucp1
GO:0016597	amino acid binding	molecular_function	4	206	30	19240	0.000281196	0.00772318	12.4531	Ddc;Hdc;Mat1a;Tat
GO:0006869	lipid transport	biological_process	7	206	119	19240	0.000296481	0.00800499	5.494	Abca1;Apoa1;Apoa2;Apoa5;Apoe;Apom;Ldlr
GO:0006637	acyl-CoA metabolic process	biological_process	4	206	31	19240	0.000320164	0.00850037	12.0514	Acnat1;Acnat2;Acsm3;Ehhadh
GO:0005102	signaling receptor binding	molecular_function	13	206	402	19240	0.00041278	0.0107796	3.02034	Abca1;Angptl4;Apoa1;Apoa2;Apoe;Btnl10;Btnl9;Fgb;Gusb;H2-Q10;Lep;Mpp4;Serpine1
GO:0031103	axon regeneration	biological_process	3	206	15	19240	0.000500516	0.0126559	18.6796	Apoa1;Apoe;Nrep
GO:0045723	positive regulation of fatty acid biosynthetic process	biological_process	3	206	15	19240	0.000500516	0.0126559	18.6796	Apoa1;Apoa5;Srebf1
GO:0009058	biosynthetic process	biological_process	4	206	36	19240	0.000574842	0.0143082	10.3776	Aldh1l2;Fasn;Pbld1;Tat
GO:0002021	response to dietary excess	biological_process	3	206	16	19240	0.000611173	0.0149784	17.5121	Apoe;Lep;Pnpla3
GO:2000279	negative regulation of DNA biosynthetic process	biological_process	3	206	17	19240	0.000736303	0.0177717	16.482	Ankrd1;Cdkn1a;Dusp1
GO:0005543	phospholipid binding	molecular_function	6	206	107	19240	0.00103219	0.0245414	5.23727	Apoa1;Apoa2;Apoa5;Apoe;Apom;Fabp1
GO:0002719	negative regulation of cytokine production involved in immune response	biological_process	2	206	5	19240	0.00111686	0.0250585	37.3592	Apoa1;Apoa2
GO:0042159	lipoprotein catabolic process	biological_process	2	206	5	19240	0.00111686	0.0250585	37.3592	Apoe;Ldlr
GO:0051345	positive regulation of hydrolase activity	biological_process	2	206	5	19240	0.00111686	0.0250585	37.3592	Apoa1;Fabp1
GO:0055102	lipase inhibitor activity	molecular_function	2	206	5	19240	0.00111686	0.0250585	37.3592	Apoa1;Apoa2
GO:0043231	intracellular membrane-bounded organelle	cellular_component	23	206	1073	19240	0.00120107	0.0265737	2.00201	Abca1;Adamtsl3;Ambp;Bdkrb2;Cldn9;Cyp2a5;Cyp2c23;Cyp2e1;Depp1;Egr2;Fosb;G6pc;Gusb;Hsd3b5;Lipo3;Mvk;Ppp1r3b;Ptgs2;Sqle;Srebf1;Ugt1a1;Ugt1a2;Vtn
GO:0007623	circadian rhythm	biological_process	5	206	75	19240	0.00126021	0.0275002	6.22654	Npas2;Nr1d1;Ntrk3;Per2;Srebf1
GO:0007566	embryo implantation	biological_process	4	206	45	19240	0.00134889	0.0290377	8.30205	Epo;Mug1;Ptgs2;Pzp
GO:0045598	regulation of fat cell differentiation	biological_process	3	206	21	19240	0.00139541	0.0296386	13.3426	Lep;Lgals12;Nr1d1
GO:0020037	heme binding	molecular_function	7	206	156	19240	0.00147882	0.0309969	4.19094	Ambp;Cyp2a5;Cyp2c23;Cyp2e1;Hpx;Nr1d1;Ptgs2
GO:0006520	cellular amino acid metabolic process	biological_process	3	206	22	19240	0.00160307	0.0319267	12.7361	Ddc;Hdc;Tat
GO:0008201	heparin binding	molecular_function	7	206	159	19240	0.00164939	0.0319267	4.11186	2300002M23Rik;Apoa5;Apoe;Ccn2;Ccn4;Col23a1;Vtn
GO:0010273	detoxification of copper ion	biological_process	2	206	6	19240	0.00166347	0.0319267	31.1327	Mt1;Mt2
GO:0010757	negative regulation of plasminogen activation	biological_process	2	206	6	19240	0.00166347	0.0319267	31.1327	Cpb2;Serpine1
GO:0034363	intermediate-density lipoprotein particle	cellular_component	2	206	6	19240	0.00166347	0.0319267	31.1327	Apoa1;Apoe
GO:0042423	catecholamine biosynthetic process	biological_process	2	206	6	19240	0.00166347	0.0319267	31.1327	Ddc;Hdc
GO:0070508	cholesterol import	biological_process	2	206	6	19240	0.00166347	0.0319267	31.1327	Apoa1;Ldlr
GO:0009749	response to glucose	biological_process	4	206	49	19240	0.00185539	0.0351862	7.62433	Apoa2;Ncf2;Sesn2;Srebf1
GO:0016491	oxidoreductase activity	molecular_function	15	206	597	19240	0.00199619	0.0374109	2.34668	Aldh1l2;Bbox1;Cyp2c23;Cyp2e1;Dio2;Ehhadh;Fasn;Hsd3b5;Lox;Msmo1;Mtarc1;Ptgs2;Sesn2;Sqle;Uox
GO:0010875	positive regulation of cholesterol efflux	biological_process	3	206	24	19240	0.00207399	0.0379756	11.6748	Abca1;Apoa1;Apoe
GO:0016831	carboxy-lyase activity	molecular_function	3	206	24	19240	0.00207399	0.0379756	11.6748	Ddc;Hdc;Pck1
GO:0062023	collagen-containing extracellular matrix	cellular_component	10	206	317	19240	0.00227545	0.0396102	2.94631	Ambp;Angptl4;Col23a1;Fgb;Lox;Omd;Pzp;Serpina3k;Serpine1;Vtn
GO:0032868	response to insulin	biological_process	4	206	52	19240	0.00231236	0.0396102	7.18447	Egr2;Lep;Pck1;Sesn2
GO:0051180	vitamin transport	biological_process	2	206	7	19240	0.00231246	0.0396102	26.6852	Apoa1;Gc
GO:0051918	negative regulation of fibrinolysis	biological_process	2	206	7	19240	0.00231246	0.0396102	26.6852	Cpb2;Serpine1
GO:0052695	cellular glucuronidation	biological_process	2	206	7	19240	0.00231246	0.0396102	26.6852	Ugt1a1;Ugt1a2
GO:0061448	connective tissue development	biological_process	2	206	7	19240	0.00231246	0.0396102	26.6852	Ccn2;Lox
GO:0016209	antioxidant activity	molecular_function	3	206	25	19240	0.00233836	0.0396277	11.2078	Apoe;Apom;Fabp1
GO:0004879	nuclear receptor activity	molecular_function	4	206	53	19240	0.00248045	0.0415932	7.04891	Nr1d1;Nr4a2;Nr4a3;Srebf1
GO:0035914	skeletal muscle cell differentiation	biological_process	4	206	54	19240	0.00265674	0.0440852	6.91837	Ankrd1;Atf3;Egr2;Maff
GO:0070374	positive regulation of ERK1 and ERK2 cascade	biological_process	8	206	222	19240	0.00276249	0.0453674	3.3657	Alkal2;Apoe;Ccn2;Chil1;Epo;Fgb;Iapp;Ntrk3
GO:0032869	cellular response to insulin stimulus	biological_process	5	206	90	19240	0.00282091	0.0458542	5.18878	Inhbb;Lep;Pck1;Pcsk9;Trarg1
GO:0048844	artery morphogenesis	biological_process	3	206	27	19240	0.00292742	0.0460102	10.3776	Apoe;Ldlr;Stra6
GO:0071276	cellular response to cadmium ion	biological_process	3	206	27	19240	0.00292742	0.0460102	10.3776	Cyp2a5;Mt1;Mt2
GO:0042803	protein homodimerization activity	molecular_function	16	206	686	19240	0.00299685	0.0460102	2.17838	Abcd2;Ambp;Apoa2;Apoe;Atf3;Dscaml1;Gdf15;Inhbb;Jaml;Npr3;Nr4a3;Ptgs2;Thrsp;Ugt1a1;Ugt1a2;Zbtb16
GO:0031995	insulin-like growth factor II binding	molecular_function	2	206	8	19240	0.00306157	0.0460102	23.3495	Igfbp1;Igfbp2
GO:0042587	glycogen granule	cellular_component	2	206	8	19240	0.00306157	0.0460102	23.3495	Fasn;Ppp1r3b
GO:0061469	regulation of type B pancreatic cell proliferation	biological_process	2	206	8	19240	0.00306157	0.0460102	23.3495	Nr1d1;Nr4a3
GO:0071813	lipoprotein particle binding	molecular_function	2	206	8	19240	0.00306157	0.0460102	23.3495	Apoa1;Apoe
GO:1903979	negative regulation of microglial cell activation	biological_process	2	206	8	19240	0.00306157	0.0460102	23.3495	Ldlr;Nr1d1
GO:0042802	identical protein binding	molecular_function	32	206	1808	19240	0.00318398	0.0474026	1.65306	Acaca;Alb;Angptl4;Apoa1;Apobec2;Apoe;Atf3;Bbox1;C1ql3;Castor1;Cebpd;Col23a1;Ctnna2;Fasn;Hdc;Hmgcs2;Iapp;Ldlr;Mat1a;Mcoln2;Mvk;Npl;Npr3;Pbld1;Per2;Pvalb;Ralyl;Tat;Thrsp;Upp2;Vtn;Zbtb16
GO:0032757	positive regulation of interleukin-8 production	biological_process	4	206	57	19240	0.00323681	0.047743	6.55425	Apoa2;Chil1;Lep;Serpine1
GO:0010942	positive regulation of cell death	biological_process	4	206	58	19240	0.00344788	0.0503063	6.44125	Ccn2;Cdkn1a;Iapp;Ptgs2
GO:0005178	integrin binding	molecular_function	6	206	136	19240	0.00347903	0.0503063	4.1205	Ccn2;Ccn4;Esm1;Jaml;Lgals12;Vtn
GO:0016740	transferase activity	molecular_function	31	206	1748	19240	0.00359691	0.0503063	1.65637	Acnat1;Acnat2;B3gnt8;Egr2;Extl1;Fasn;Fdps;Galnt6;Gm4952;Hmgcs2;Inmt;Map3k6;Mat1a;Mmab;Mvk;Nek2;Ntrk3;Pbk;Pck1;Pdk4;Pik3c2g;Plk3;Pmvk;Pnpla3;Rnf180;St6galnac1;Tat;Tlcd3b;Ugt1a1;Ugt1a2;Upp2
GO:0015020	glucuronosyltransferase activity	molecular_function	3	206	29	19240	0.00360007	0.0503063	9.66187	Extl1;Ugt1a1;Ugt1a2
GO:0036094	small molecule binding	molecular_function	3	206	29	19240	0.00360007	0.0503063	9.66187	Fabp1;Mup17;Mup3
GO:0050750	low-density lipoprotein particle receptor binding	molecular_function	3	206	29	19240	0.00360007	0.0503063	9.66187	Apoa5;Apoe;Pcsk9
GO:0031227	intrinsic component of endoplasmic reticulum membrane	cellular_component	2	206	9	19240	0.00390862	0.052323	20.7551	Cyp2e1;Rnf180
GO:0043567	regulation of insulin-like growth factor receptor signaling pathway	biological_process	2	206	9	19240	0.00390862	0.052323	20.7551	Igfbp1;Igfbp2
GO:0050996	positive regulation of lipid catabolic process	biological_process	2	206	9	19240	0.00390862	0.052323	20.7551	Apoa2;Apoa5
GO:0052696	flavonoid glucuronidation	biological_process	2	206	9	19240	0.00390862	0.052323	20.7551	Ugt1a1;Ugt1a2
GO:0052697	xenobiotic glucuronidation	biological_process	2	206	9	19240	0.00390862	0.052323	20.7551	Ugt1a1;Ugt1a2
GO:0019373	epoxygenase P450 pathway	biological_process	3	206	31	19240	0.00435977	0.0578759	9.03852	Cyp2a5;Cyp2c23;Cyp2e1
GO:0042593	glucose homeostasis	biological_process	6	206	143	19240	0.00444672	0.0585424	3.9188	Ccn4;G6pc;Lep;Pck1;Pdk4;Sesn2
GO:2000352	negative regulation of endothelial cell apoptotic process	biological_process	3	206	32	19240	0.00477324	0.0618268	8.75607	Angptl4;Fgb;Serpine1
GO:0035633	maintenance of blood-brain barrier	biological_process	2	206	10	19240	0.00485145	0.0618268	18.6796	Bdkrb2;Ptgs2
GO:0045542	positive regulation of cholesterol biosynthetic process	biological_process	2	206	10	19240	0.00485145	0.0618268	18.6796	Fdps;Srebf1
GO:0051006	positive regulation of lipoprotein lipase activity	biological_process	2	206	10	19240	0.00485145	0.0618268	18.6796	Apoa1;Apoa5
GO:0008392	arachidonic acid epoxygenase activity	molecular_function	3	206	34	19240	0.00566924	0.0716754	8.24101	Cyp2a5;Cyp2c23;Cyp2e1
GO:0006977	DNA damage response, signal transduction by p53 class mediator resulting in cell cycle arrest	biological_process	2	206	11	19240	0.00588792	0.0738539	16.9815	Cdkn1a;Rpl26
GO:0072593	reactive oxygen species metabolic process	biological_process	3	206	35	19240	0.00615242	0.0765688	8.00555	Ccn2;Pdk4;Sesn2
GO:0003700	DNA-binding transcription factor activity	molecular_function	14	206	611	19240	0.00626171	0.0773249	2.14005	Atf3;Cebpd;Csrnp3;Egr2;Fosb;Fosl2;Hif3a;Maff;Npas2;Nr1d1;Nr4a2;Nr4a3;Srebf1;Zbtb16
GO:0050728	negative regulation of inflammatory response	biological_process	5	206	109	19240	0.00637364	0.0781016	4.28431	Apoa1;Apoe;Mvk;Nr1d1;Pbk
GO:0016829	lyase activity	molecular_function	6	206	155	19240	0.0065479	0.0796245	3.61541	Ddc;Ehhadh;Fasn;Hdc;Npl;Pck1
GO:0001222	transcription corepressor binding	molecular_function	3	206	36	19240	0.00665948	0.0803678	7.78317	Nr1d1;Per2;Zbtb16
GO:0016757	glycosyltransferase activity	molecular_function	7	206	206	19240	0.00686179	0.0804057	3.17372	B3gnt8;Extl1;Galnt6;St6galnac1;Ugt1a1;Ugt1a2;Upp2
GO:0001525	angiogenesis	biological_process	8	206	259	19240	0.00692468	0.0804057	2.88488	Angptl4;Apold1;Ccn2;Epo;Esm1;Hif3a;Lep;Ptgs2
GO:0016918	retinal binding	molecular_function	2	206	12	19240	0.00701594	0.0804057	15.5663	Rbp1;Stra6
GO:0031639	plasminogen activation	biological_process	2	206	12	19240	0.00701594	0.0804057	15.5663	Fgb;Tmprss9
GO:0032000	positive regulation of fatty acid beta-oxidation	biological_process	2	206	12	19240	0.00701594	0.0804057	15.5663	Abcd2;Fabp1
GO:0042416	dopamine biosynthetic process	biological_process	2	206	12	19240	0.00701594	0.0804057	15.5663	Ddc;Nr4a2
GO:1905907	negative regulation of amyloid fibril formation	biological_process	2	206	12	19240	0.00701594	0.0804057	15.5663	Apoe;Ldlr
GO:0019899	enzyme binding	molecular_function	11	206	433	19240	0.00715503	0.081414	2.3727	Alb;Apoa1;Apoa5;Cyp2a5;Cyp2e1;Ddc;Ehhadh;Ppp1r3b;Ptgs2;Ugt1a1;Ugt1a2
GO:0006633	fatty acid biosynthetic process	biological_process	4	206	72	19240	0.00744691	0.0841342	5.18878	Acaca;Acsm3;Fasn;Ptgs2
GO:0050873	brown fat cell differentiation	biological_process	3	206	38	19240	0.0077463	0.0869004	7.37353	Dio2;Ptgs2;Ucp1
GO:0006805	xenobiotic metabolic process	biological_process	4	206	73	19240	0.00781393	0.0870461	5.1177	Cyp2a5;Cyp2c23;Cyp2e1;Slco1a6
GO:0001932	regulation of protein phosphorylation	biological_process	4	206	74	19240	0.00819264	0.0884284	5.04854	Apoa1;Lep;Lox;Sesn2
GO:0015909	long-chain fatty acid transport	biological_process	2	206	13	19240	0.00823345	0.0884284	14.3689	Apoe;Fabp1
GO:0019841	retinol binding	molecular_function	2	206	13	19240	0.00823345	0.0884284	14.3689	Rbp1;Stra6
GO:0031994	insulin-like growth factor I binding	molecular_function	2	206	13	19240	0.00823345	0.0884284	14.3689	Igfbp1;Igfbp2
GO:0034374	low-density lipoprotein particle remodeling	biological_process	2	206	13	19240	0.00823345	0.0884284	14.3689	Apoa2;Apoe
GO:0014070	response to organic cyclic compound	biological_process	3	206	39	19240	0.00832659	0.0884284	7.18447	Acaca;Ncf2;Tat
GO:0015914	phospholipid transport	biological_process	3	206	39	19240	0.00832659	0.0884284	7.18447	Abca1;Apoa1;Ldlr
GO:0005581	collagen trimer	cellular_component	4	206	75	19240	0.0085832	0.09055	4.98123	C1ql3;Col19a1;Col23a1;Lox
GO:0010466	negative regulation of peptidase activity	biological_process	5	206	118	19240	0.00884037	0.0926495	3.95754	Ambp;Mug1;Pzp;Serpina3k;Serpine1
GO:0007616	long-term memory	biological_process	3	206	40	19240	0.00893178	0.0929956	7.00485	Apoe;Ldlr;Rgs14
GO:0005092	GDP-dissociation inhibitor activity	molecular_function	2	206	14	19240	0.00953842	0.0964077	13.3426	Rgs14;Sesn2
GO:0031100	animal organ regeneration	biological_process	2	206	14	19240	0.00953842	0.0964077	13.3426	Apoa1;Apoa2
GO:0042730	fibrinolysis	biological_process	2	206	14	19240	0.00953842	0.0964077	13.3426	Cpb2;Fgb
GO:0071294	cellular response to zinc ion	biological_process	2	206	14	19240	0.00953842	0.0964077	13.3426	Mt1;Mt2
GO:0043491	protein kinase B signaling	biological_process	3	206	41	19240	0.00956209	0.0964077	6.834	Lox;Plk3;Sesn2
GO:0001666	response to hypoxia	biological_process	5	206	121	19240	0.00979121	0.0972359	3.85942	Epo;Fosl2;Hif3a;Nr4a2;Slc8a1
GO:0030414	peptidase inhibitor activity	molecular_function	5	206	121	19240	0.00979121	0.0972359	3.85942	Ambp;Mug1;Pzp;Serpina3k;Serpine1
GO:0019003	GDP binding	molecular_function	4	206	78	19240	0.00982735	0.0972359	4.78964	Gem;Pck1;Rasl12;Ucp1
GO:0050796	regulation of insulin secretion	biological_process	3	206	42	19240	0.0102177	0.100474	6.67129	Lep;Per2;Srebf1
GO:0016746	acyltransferase activity	molecular_function	6	206	171	19240	0.0103654	0.101301	3.27712	Acnat1;Acnat2;Fasn;Gm4952;Hmgcs2;Pnpla3
GO:0034198	cellular response to amino acid starvation	biological_process	3	206	43	19240	0.0108988	0.103629	6.51614	Atf3;Cdkn1a;Sesn2
GO:0032870	cellular response to hormone stimulus	biological_process	2	206	15	19240	0.0109289	0.103629	12.4531	Ncf2;Ucp1
GO:0051258	protein polymerization	biological_process	2	206	15	19240	0.0109289	0.103629	12.4531	Fgb;Vtn
GO:0061051	positive regulation of cell growth involved in cardiac muscle cell development	biological_process	2	206	15	19240	0.0109289	0.103629	12.4531	Ccn4;Fdps
GO:0071280	cellular response to copper ion	biological_process	2	206	15	19240	0.0109289	0.103629	12.4531	Mt1;Mt2
GO:0002020	protease binding	molecular_function	5	206	125	19240	0.0111653	0.105244	3.73592	Bdkrb2;Ldlr;Mug1;Pzp;Serpine1
GO:0009617	response to bacterium	biological_process	6	206	175	19240	0.0115246	0.107992	3.20222	Abcd2;Ces1c;Cyp2e1;Mt2;Pck1;Thrsp
GO:0043407	negative regulation of MAP kinase activity	biological_process	3	206	44	19240	0.0116056	0.108116	6.36805	Apoe;Dusp1;Rgs14
GO:0001972	retinoic acid binding	molecular_function	2	206	16	19240	0.0124028	0.109159	11.6748	Ugt1a1;Ugt1a2
GO:0006656	phosphatidylcholine biosynthetic process	biological_process	2	206	16	19240	0.0124028	0.109159	11.6748	Apoa1;Apoa2
GO:0008194	UDP-glycosyltransferase activity	molecular_function	2	206	16	19240	0.0124028	0.109159	11.6748	Ugt1a1;Ugt1a2
GO:0008206	bile acid metabolic process	biological_process	2	206	16	19240	0.0124028	0.109159	11.6748	Lep;Slco1a6
GO:0010469	regulation of signaling receptor activity	biological_process	2	206	16	19240	0.0124028	0.109159	11.6748	Pcsk9;Serpine1
GO:0016410	N-acyltransferase activity	molecular_function	2	206	16	19240	0.0124028	0.109159	11.6748	Acnat1;Gm4952
GO:0019752	carboxylic acid metabolic process	biological_process	2	206	16	19240	0.0124028	0.109159	11.6748	Ddc;Hdc
GO:0055008	cardiac muscle tissue morphogenesis	biological_process	2	206	16	19240	0.0124028	0.109159	11.6748	Ankrd1;Epo
GO:0055091	phospholipid homeostasis	biological_process	2	206	16	19240	0.0124028	0.109159	11.6748	Abca1;Apoa1
GO:0090181	regulation of cholesterol metabolic process	biological_process	2	206	16	19240	0.0124028	0.109159	11.6748	Apoe;Ldlr
GO:0004867	serine-type endopeptidase inhibitor activity	molecular_function	5	206	129	19240	0.0126654	0.110857	3.62008	Ambp;Mug1;Pzp;Serpina3k;Serpine1
GO:0006111	regulation of gluconeogenesis	biological_process	2	206	17	19240	0.0139584	0.117649	10.988	Lep;Sesn2
GO:0019433	triglyceride catabolic process	biological_process	2	206	17	19240	0.0139584	0.117649	10.988	Apoa5;Pnpla3
GO:0034185	apolipoprotein binding	molecular_function	2	206	17	19240	0.0139584	0.117649	10.988	Abca1;Pcsk9
GO:0035994	response to muscle stretch	biological_process	2	206	17	19240	0.0139584	0.117649	10.988	Ankrd1;Slc8a1
GO:0046470	phosphatidylcholine metabolic process	biological_process	2	206	17	19240	0.0139584	0.117649	10.988	Apoa1;Apoa5
GO:1904262	negative regulation of TORC1 signaling	biological_process	2	206	17	19240	0.0139584	0.117649	10.988	Castor1;Sesn2
GO:1990869	cellular response to chemokine	biological_process	2	206	17	19240	0.0139584	0.117649	10.988	Dusp1;Lox
GO:0015485	cholesterol binding	molecular_function	3	206	48	19240	0.0146924	0.123184	5.83738	Apoa1;Apoa2;Apoa5
GO:0001817	regulation of cytokine production	biological_process	3	206	49	19240	0.0155296	0.126738	5.71825	Btnl10;Btnl9;Ccn4
GO:0005978	glycogen biosynthetic process	biological_process	2	206	18	19240	0.0155936	0.126738	10.3776	Nr1d1;Per2
GO:0008210	estrogen metabolic process	biological_process	2	206	18	19240	0.0155936	0.126738	10.3776	Ugt1a1;Ugt1a2
GO:0010867	positive regulation of triglyceride biosynthetic process	biological_process	2	206	18	19240	0.0155936	0.126738	10.3776	Ldlr;Srebf1
GO:0016790	thiolester hydrolase activity	molecular_function	2	206	18	19240	0.0155936	0.126738	10.3776	Acnat1;Acnat2
GO:0050892	intestinal absorption	biological_process	2	206	18	19240	0.0155936	0.126738	10.3776	Fabp1;Lep
GO:0006082	organic acid metabolic process	biological_process	3	206	50	19240	0.0163932	0.13256	5.60388	Cyp2a5;Cyp2c23;Cyp2e1
GO:0019838	growth factor binding	molecular_function	3	206	51	19240	0.0172833	0.136482	5.494	Dusp1;Igfbp1;Igfbp2
GO:0042738	exogenous drug catabolic process	biological_process	3	206	51	19240	0.0172833	0.136482	5.494	Cyp2a5;Cyp2c23;Cyp2e1
GO:0055038	recycling endosome membrane	cellular_component	3	206	51	19240	0.0172833	0.136482	5.494	Ldlr;Ndrg1;Sorcs2
GO:0005324	long-chain fatty acid transporter activity	molecular_function	2	206	19	19240	0.0173066	0.136482	9.83137	Abcd2;Fabp1
GO:0051000	positive regulation of nitric-oxide synthase activity	biological_process	2	206	19	19240	0.0173066	0.136482	9.83137	Apoe;Npr3
GO:0008569	ATP-dependent microtubule motor activity, minus-end-directed	molecular_function	2	206	20	19240	0.0190956	0.147667	9.33981	Dnah2;Dnah9
GO:0030169	low-density lipoprotein particle binding	molecular_function	2	206	20	19240	0.0190956	0.147667	9.33981	Ldlr;Pcsk9
GO:0035259	glucocorticoid receptor binding	molecular_function	2	206	20	19240	0.0190956	0.147667	9.33981	Nr4a2;Nr4a3
GO:0047617	acyl-CoA hydrolase activity	molecular_function	2	206	20	19240	0.0190956	0.147667	9.33981	Acnat1;Acnat2
GO:0060548	negative regulation of cell death	biological_process	4	206	97	19240	0.0204282	0.156453	3.85147	Ccn2;Ccn4;Npas2;Ntrk3
GO:0120162	positive regulation of cold-induced thermogenesis	biological_process	4	206	97	19240	0.0204282	0.156453	3.85147	Dio2;Lep;Per2;Ucp1
GO:0000287	magnesium ion binding	molecular_function	6	206	200	19240	0.0209052	0.158234	2.80194	Gem;Idi1;Map3k6;Mat1a;Mvk;Pck1
GO:0031668	cellular response to extracellular stimulus	biological_process	2	206	21	19240	0.0209588	0.158234	8.89505	Cdkn1a;Nr4a2
GO:0042594	response to starvation	biological_process	2	206	21	19240	0.0209588	0.158234	8.89505	Pck1;Pdk4
GO:0008289	lipid binding	molecular_function	8	206	317	19240	0.0211943	0.159257	2.35705	Alb;Apoa1;Apoa2;Apoa5;Apoe;Apold1;Fabp1;Rbp1
GO:0042531	positive regulation of tyrosine phosphorylation of STAT protein	biological_process	3	206	56	19240	0.0221323	0.165525	5.00347	Epo;Hpx;Lep
GO:0000976	transcription cis-regulatory region binding	molecular_function	7	206	261	19240	0.0226286	0.168446	2.50493	Atf3;Cebpd;Egr2;Fosl2;Nr1d1;Per2;Srebf1
GO:0008610	lipid biosynthetic process	biological_process	2	206	22	19240	0.0228944	0.168846	8.49073	Msmo1;Srebf1
GO:0030325	adrenal gland development	biological_process	2	206	22	19240	0.0228944	0.168846	8.49073	Apoa1;Stra6
GO:0016712	oxidoreductase activity, acting on paired donors, with incorporation or reduction of molecular oxygen, reduced flavin or flavoprotein as one donor, and incorporation of one atom of oxygen	molecular_function	3	206	57	19240	0.0231821	0.17018	4.91569	Cyp2a5;Cyp2c23;Cyp2e1
GO:0071347	cellular response to interleukin-1	biological_process	3	206	58	19240	0.0242585	0.177265	4.83093	Ankrd1;Nr1d1;Serpine1
GO:0006882	cellular zinc ion homeostasis	biological_process	2	206	23	19240	0.0249006	0.181126	8.12157	Mt1;Mt2
GO:0001894	tissue homeostasis	biological_process	2	206	24	19240	0.0269757	0.192701	7.78317	Acaca;Ccn2
GO:0015721	bile acid and bile salt transport	biological_process	2	206	24	19240	0.0269757	0.192701	7.78317	Slc10a6;Slco1a6
GO:0017015	regulation of transforming growth factor beta receptor signaling pathway	biological_process	2	206	24	19240	0.0269757	0.192701	7.78317	Lox;Nrep
GO:0071897	DNA biosynthetic process	biological_process	2	206	24	19240	0.0269757	0.192701	7.78317	Ccn2;Lox
GO:0030324	lung development	biological_process	4	206	107	19240	0.0280446	0.199442	3.49152	Ccn2;Chil1;Lox;Stra6
GO:0008395	steroid hydroxylase activity	molecular_function	3	206	62	19240	0.0288303	0.204118	4.51926	Cyp2a5;Cyp2c23;Cyp2e1
GO:0048260	positive regulation of receptor-mediated endocytosis	biological_process	2	206	25	19240	0.0291181	0.205244	7.47184	Serpine1;Vtn
GO:0008217	regulation of blood pressure	biological_process	3	206	63	19240	0.0300396	0.210806	4.44753	Lep;Npr3;Ptgs2
GO:0001540	amyloid-beta binding	molecular_function	3	206	64	19240	0.0312753	0.216967	4.37803	Apoa1;Apoe;Ldlr
GO:0006006	glucose metabolic process	biological_process	3	206	64	19240	0.0312753	0.216967	4.37803	Lep;Pck1;Pdk4
GO:0042104	positive regulation of activated T cell proliferation	biological_process	2	206	26	19240	0.0313261	0.216967	7.18447	Epo;Igfbp2
GO:0043565	sequence-specific DNA binding	molecular_function	10	206	474	19240	0.0319812	0.220546	1.97042	Cebpd;Csrnp3;Egr2;Fosb;Fosl2;Maff;Nr1d1;Nr4a2;Nr4a3;Srebf1
GO:0005198	structural molecule activity	molecular_function	4	206	113	19240	0.0333256	0.228826	3.30613	Cldn9;Ctnna2;Fgb;Sntg2
GO:0006810	transport	biological_process	2	206	27	19240	0.033598	0.229706	6.91837	Alb;Gc
GO:0042752	regulation of circadian rhythm	biological_process	3	206	66	19240	0.0338257	0.230275	4.24537	Npas2;Nr1d1;Per2
GO:0010976	positive regulation of neuron projection development	biological_process	5	206	168	19240	0.0347746	0.234728	2.7797	Alkal2;Ankrd1;Apoe;Epo;Ntrk3
GO:0071222	cellular response to lipopolysaccharide	biological_process	5	206	168	19240	0.0347746	0.234728	2.7797	Abca1;Ankrd1;Il1f6;Nr1d1;Serpine1
GO:0048146	positive regulation of fibroblast proliferation	biological_process	3	206	67	19240	0.0351403	0.235645	4.182	Cdkn1a;Fosl2;Serpine1
GO:0051897	positive regulation of protein kinase B signaling	biological_process	4	206	115	19240	0.0352062	0.235645	3.24863	Chil1;Gdf15;Iapp;Lep
GO:0016788	hydrolase activity, acting on ester bonds	molecular_function	2	206	28	19240	0.0359322	0.236529	6.67129	Ces1c;Fasn
GO:0050790	regulation of catalytic activity	biological_process	2	206	28	19240	0.0359322	0.236529	6.67129	Lep;Rnf180
GO:0055001	muscle cell development	biological_process	2	206	28	19240	0.0359322	0.236529	6.67129	Lox;Slc8a1
GO:0071480	cellular response to gamma radiation	biological_process	2	206	28	19240	0.0359322	0.236529	6.67129	Cdkn1a;Rpl26
GO:0005518	collagen binding	molecular_function	3	206	68	19240	0.0364809	0.238173	4.1205	2300002M23Rik;Lox;Vtn
GO:0007612	learning	biological_process	3	206	68	19240	0.0364809	0.238173	4.1205	Ptgs2;Rgs14;Stra6
GO:0010467	gene expression	biological_process	3	206	69	19240	0.0378476	0.245439	4.06079	Apoe;Egr2;Nr4a2
GO:0009409	response to cold	biological_process	2	206	29	19240	0.0383272	0.245439	6.44125	Dio2;Ucp1
GO:0035904	aorta development	biological_process	2	206	29	19240	0.0383272	0.245439	6.44125	Lep;Lox
GO:0005179	hormone activity	molecular_function	4	206	119	19240	0.0391489	0.245439	3.13943	Epo;Iapp;Inhbb;Lep
GO:0006979	response to oxidative stress	biological_process	4	206	119	19240	0.0391489	0.245439	3.13943	Apoe;Ptgs2;Rgs14;Tat
GO:0032922	circadian regulation of gene expression	biological_process	3	206	70	19240	0.0392402	0.245439	4.00277	Npas2;Nr1d1;Per2
GO:0005201	extracellular matrix structural constituent	molecular_function	4	206	120	19240	0.0401724	0.245439	3.11327	Col19a1;Col23a1;Fgb;Vtn
GO:0030198	extracellular matrix organization	biological_process	5	206	175	19240	0.0403164	0.245439	2.66852	2300002M23Rik;Adamtsl3;Col19a1;Col23a1;Vtn
GO:0045765	regulation of angiogenesis	biological_process	2	206	30	19240	0.0407813	0.245439	6.22654	Lep;Serpine1
GO:1902042	negative regulation of extrinsic apoptotic signaling pathway via death domain receptors	biological_process	2	206	30	19240	0.0407813	0.245439	6.22654	Fgb;Serpine1
GO:0001228	DNA-binding transcription activator activity, RNA polymerase II-specific	molecular_function	10	206	496	19240	0.0414672	0.245439	1.88303	Atf3;Cebpd;Csrnp3;Egr2;Fosb;Fosl2;Maff;Nr4a2;Nr4a3;Srebf1
GO:0002039	p53 binding	molecular_function	3	206	72	19240	0.0421025	0.245439	3.89159	Ankrd1;Ntrk3;Plk3
GO:0006909	phagocytosis	biological_process	3	206	72	19240	0.0421025	0.245439	3.89159	Ldlr;Lep;Ncf2
GO:0006611	protein export from nucleus	biological_process	2	206	31	19240	0.0432932	0.245439	6.02568	Egr2;Ranbp17
GO:0032967	positive regulation of collagen biosynthetic process	biological_process	2	206	31	19240	0.0432932	0.245439	6.02568	Ccn2;Serpine1
GO:0051959	dynein light intermediate chain binding	molecular_function	2	206	31	19240	0.0432932	0.245439	6.02568	Dnah2;Dnah9
GO:0001968	fibronectin binding	molecular_function	2	206	32	19240	0.0458612	0.245439	5.83738	2300002M23Rik;Ccn2
GO:0004866	endopeptidase inhibitor activity	molecular_function	2	206	32	19240	0.0458612	0.245439	5.83738	Mug1;Pzp
GO:0006913	nucleocytoplasmic transport	biological_process	2	206	32	19240	0.0458612	0.245439	5.83738	Ranbp17;Rgs14
GO:0071310	cellular response to organic substance	biological_process	2	206	33	19240	0.0484838	0.245439	5.66049	Egr2;Lox
GO:0048471	perinuclear region of cytoplasm	cellular_component	12	206	653	19240	0.0489396	0.245439	1.71635	Abca1;Ccn2;Cdkn1a;Galnt6;Gc;Inhbb;Ndrg1;Pcsk9;Per2;Rasd1;Rd3;Trarg1
GO:0005504	fatty acid binding	molecular_function	2	206	34	19240	0.0511598	0.245439	5.494	Alb;Fabp1
GO:0006730	one-carbon metabolic process	biological_process	2	206	34	19240	0.0511598	0.245439	5.494	Aldh1l2;Mat1a
GO:0071479	cellular response to ionizing radiation	biological_process	2	206	34	19240	0.0511598	0.245439	5.494	Cdkn1a;Rpl26
GO:2000379	positive regulation of reactive oxygen species metabolic process	biological_process	2	206	34	19240	0.0511598	0.245439	5.494	Cdkn1a;Lep
GO:0006486	protein glycosylation	biological_process	3	206	78	19240	0.0512975	0.245439	3.59223	B3gnt8;Extl1;St6galnac1
GO:0005739	mitochondrion	cellular_component	26	206	1741	19240	0.0519656	0.245439	1.3948	Abcd2;Acaca;Acsm3;Aldh1l2;Bbox1;Cox8b;Cyp2e1;Depp1;Ehhadh;Fasn;Fdps;Gm4952;Hif3a;Hmgcs2;Hsd3b5;Idi1;Lgals12;Maff;Mmab;Mtarc1;Pck1;Pdk4;Slc8a1;Tat;Ucp1;Uox
GO:0003331	positive regulation of extracellular matrix constituent secretion	biological_process	1	206	5	19240	0.0524055	0.245439	18.6796	Cpb2
GO:0004720	protein-lysine 6-oxidase activity	molecular_function	1	206	5	19240	0.0524055	0.245439	18.6796	Lox
GO:0004740	pyruvate dehydrogenase (acetyl-transferring) kinase activity	molecular_function	1	206	5	19240	0.0524055	0.245439	18.6796	Pdk4
GO:0005432	calcium:sodium antiporter activity	molecular_function	1	206	5	19240	0.0524055	0.245439	18.6796	Slc8a1
GO:0005981	regulation of glycogen catabolic process	biological_process	1	206	5	19240	0.0524055	0.245439	18.6796	Ppp1r3b
GO:0006249	dCMP catabolic process	biological_process	1	206	5	19240	0.0524055	0.245439	18.6796	Upp2
GO:0006547	histidine metabolic process	biological_process	1	206	5	19240	0.0524055	0.245439	18.6796	Hdc
GO:0006548	histidine catabolic process	biological_process	1	206	5	19240	0.0524055	0.245439	18.6796	Hdc
GO:0006572	tyrosine catabolic process	biological_process	1	206	5	19240	0.0524055	0.245439	18.6796	Tat
GO:0006742	NADP catabolic process	biological_process	1	206	5	19240	0.0524055	0.245439	18.6796	Ncf2
GO:0006875	cellular metal ion homeostasis	biological_process	1	206	5	19240	0.0524055	0.245439	18.6796	Mt1
GO:0008170	N-methyltransferase activity	molecular_function	1	206	5	19240	0.0524055	0.245439	18.6796	Inmt
GO:0009804	coumarin metabolic process	biological_process	1	206	5	19240	0.0524055	0.245439	18.6796	Cyp2a5
GO:0015645	fatty acid ligase activity	molecular_function	1	206	5	19240	0.0524055	0.245439	18.6796	Acsm3
GO:0015760	glucose-6-phosphate transport	biological_process	1	206	5	19240	0.0524055	0.245439	18.6796	G6pc
GO:0016641	oxidoreductase activity, acting on the CH-NH2 group of donors, oxygen as acceptor	molecular_function	1	206	5	19240	0.0524055	0.245439	18.6796	Lox
GO:0016684	oxidoreductase activity, acting on peroxide as acceptor	molecular_function	1	206	5	19240	0.0524055	0.245439	18.6796	Sesn2
GO:0016941	natriuretic peptide receptor activity	molecular_function	1	206	5	19240	0.0524055	0.245439	18.6796	Npr3
GO:0017076	purine nucleotide binding	molecular_function	1	206	5	19240	0.0524055	0.245439	18.6796	Pck1
GO:0017077	oxidative phosphorylation uncoupler activity	molecular_function	1	206	5	19240	0.0524055	0.245439	18.6796	Ucp1
GO:0018057	peptidyl-lysine oxidation	biological_process	1	206	5	19240	0.0524055	0.245439	18.6796	Lox
GO:0030157	pancreatic juice secretion	biological_process	1	206	5	19240	0.0524055	0.245439	18.6796	Npr3
GO:0030547	signaling receptor inhibitor activity	molecular_function	1	206	5	19240	0.0524055	0.245439	18.6796	Pcsk9
GO:0034186	apolipoprotein A-I binding	molecular_function	1	206	5	19240	0.0524055	0.245439	18.6796	Abca1
GO:0035696	monocyte extravasation	biological_process	1	206	5	19240	0.0524055	0.245439	18.6796	Jaml
GO:0035791	platelet-derived growth factor receptor-beta signaling pathway	biological_process	1	206	5	19240	0.0524055	0.245439	18.6796	Lox
GO:0035860	glial cell-derived neurotrophic factor receptor signaling pathway	biological_process	1	206	5	19240	0.0524055	0.245439	18.6796	Gdf15
GO:0043152	induction of bacterial agglutination	biological_process	1	206	5	19240	0.0524055	0.245439	18.6796	Fgb
GO:0043217	myelin maintenance	biological_process	1	206	5	19240	0.0524055	0.245439	18.6796	Abcd2
GO:0043620	regulation of DNA-templated transcription in response to stress	biological_process	1	206	5	19240	0.0524055	0.245439	18.6796	Rgs14
GO:0044316	cone cell pedicle	cellular_component	1	206	5	19240	0.0524055	0.245439	18.6796	Mpp4
GO:0044381	glucose import in response to insulin stimulus	biological_process	1	206	5	19240	0.0524055	0.245439	18.6796	Trarg1
GO:0045541	negative regulation of cholesterol biosynthetic process	biological_process	1	206	5	19240	0.0524055	0.245439	18.6796	Apoe
GO:0045601	regulation of endothelial cell differentiation	biological_process	1	206	5	19240	0.0524055	0.245439	18.6796	Apold1
GO:0046602	regulation of mitotic centrosome separation	biological_process	1	206	5	19240	0.0524055	0.245439	18.6796	Nek2
GO:0046689	response to mercury ion	biological_process	1	206	5	19240	0.0524055	0.245439	18.6796	Tat
GO:0047024	5alpha-androstane-3beta,17beta-diol dehydrogenase activity	molecular_function	1	206	5	19240	0.0524055	0.245439	18.6796	Hsd3b5
GO:0048403	brain-derived neurotrophic factor binding	molecular_function	1	206	5	19240	0.0524055	0.245439	18.6796	Pzp
GO:0050999	regulation of nitric-oxide synthase activity	biological_process	1	206	5	19240	0.0524055	0.245439	18.6796	Lep
GO:0060005	vestibular reflex	biological_process	1	206	5	19240	0.0524055	0.245439	18.6796	Nr4a3
GO:0060155	platelet dense granule organization	biological_process	1	206	5	19240	0.0524055	0.245439	18.6796	Abca1
GO:0060354	negative regulation of cell adhesion molecule production	biological_process	1	206	5	19240	0.0524055	0.245439	18.6796	Apoa1
GO:0061044	negative regulation of vascular wound healing	biological_process	1	206	5	19240	0.0524055	0.245439	18.6796	Serpine1
GO:0061205	paramesonephric duct development	biological_process	1	206	5	19240	0.0524055	0.245439	18.6796	Stra6
GO:0070093	negative regulation of glucagon secretion	biological_process	1	206	5	19240	0.0524055	0.245439	18.6796	Lep
GO:0070458	cellular detoxification of nitrogen compound	biological_process	1	206	5	19240	0.0524055	0.245439	18.6796	Mtarc1
GO:0071870	cellular response to catecholamine stimulus	biological_process	1	206	5	19240	0.0524055	0.245439	18.6796	Nr4a3
GO:0072345	NAADP-sensitive calcium-release channel activity	molecular_function	1	206	5	19240	0.0524055	0.245439	18.6796	Mcoln2
GO:0090209	negative regulation of triglyceride metabolic process	biological_process	1	206	5	19240	0.0524055	0.245439	18.6796	Apoe
GO:0090271	positive regulation of fibroblast growth factor production	biological_process	1	206	5	19240	0.0524055	0.245439	18.6796	Ptgs2
GO:0090335	regulation of brown fat cell differentiation	biological_process	1	206	5	19240	0.0524055	0.245439	18.6796	Lep
GO:0090482	vitamin transmembrane transporter activity	molecular_function	1	206	5	19240	0.0524055	0.245439	18.6796	Gc
GO:0097113	AMPA glutamate receptor clustering	biological_process	1	206	5	19240	0.0524055	0.245439	18.6796	Apoe
GO:0097443	sorting endosome	cellular_component	1	206	5	19240	0.0524055	0.245439	18.6796	Ldlr
GO:0098735	positive regulation of the force of heart contraction	biological_process	1	206	5	19240	0.0524055	0.245439	18.6796	Slc8a1
GO:0098868	bone growth	biological_process	1	206	5	19240	0.0524055	0.245439	18.6796	Lep
GO:0098888	extrinsic component of presynaptic membrane	cellular_component	1	206	5	19240	0.0524055	0.245439	18.6796	Ctnna2
GO:0099104	potassium channel activator activity	molecular_function	1	206	5	19240	0.0524055	0.245439	18.6796	Lrrc52
GO:0120193	tight junction organization	biological_process	1	206	5	19240	0.0524055	0.245439	18.6796	Cldn9
GO:1902951	negative regulation of dendritic spine maintenance	biological_process	1	206	5	19240	0.0524055	0.245439	18.6796	Apoe
GO:1902952	positive regulation of dendritic spine maintenance	biological_process	1	206	5	19240	0.0524055	0.245439	18.6796	Apoe
GO:1902991	regulation of amyloid precursor protein catabolic process	biological_process	1	206	5	19240	0.0524055	0.245439	18.6796	Apoe
GO:1904504	positive regulation of lipophagy	biological_process	1	206	5	19240	0.0524055	0.245439	18.6796	Sesn2
GO:1905598	negative regulation of low-density lipoprotein receptor activity	biological_process	1	206	5	19240	0.0524055	0.245439	18.6796	Pcsk9
GO:1990051	activation of protein kinase C activity	biological_process	1	206	5	19240	0.0524055	0.245439	18.6796	Lep
GO:2000346	negative regulation of hepatocyte proliferation	biological_process	1	206	5	19240	0.0524055	0.245439	18.6796	Cpb2
GO:0042311	vasodilation	biological_process	2	206	35	19240	0.0538875	0.245439	5.33703	Apoe;Bdkrb2
GO:0045505	dynein intermediate chain binding	molecular_function	2	206	35	19240	0.0538875	0.245439	5.33703	Dnah2;Dnah9
GO:0048661	positive regulation of smooth muscle cell proliferation	biological_process	3	206	80	19240	0.0545612	0.245439	3.50243	Ccn4;Nr4a3;Ptgs2
GO:0070373	negative regulation of ERK1 and ERK2 cascade	biological_process	3	206	81	19240	0.0562296	0.245439	3.45919	Atf3;Dusp1;Rgs14
GO:0050807	regulation of synapse organization	biological_process	2	206	36	19240	0.0566656	0.245439	5.18878	Apoe;C1ql3
GO:0034614	cellular response to reactive oxygen species	biological_process	2	206	37	19240	0.0594927	0.245439	5.04854	Slc8a1;Ucp1
GO:0048008	platelet-derived growth factor receptor signaling pathway	biological_process	2	206	37	19240	0.0594927	0.245439	5.04854	Nr4a3;Rgs14
GO:0010951	negative regulation of endopeptidase activity	biological_process	3	206	83	19240	0.0596386	0.245439	3.37583	Serpina3k;Serpine1;Vtn
GO:0050729	positive regulation of inflammatory response	biological_process	3	206	83	19240	0.0596386	0.245439	3.37583	Ccn4;Ldlr;Serpine1
GO:0043066	negative regulation of apoptotic process	biological_process	10	206	532	19240	0.0608642	0.245439	1.7556	Alb;Angptl4;Cdkn1a;Dusp1;Epo;Fabp1;Lep;Nr4a3;Plk3;Ptgs2
GO:0005975	carbohydrate metabolic process	biological_process	5	206	198	19240	0.0621213	0.245439	2.35854	Chil1;Gusb;Npl;Pdk4;Ppp1r3b
GO:0030286	dynein complex	cellular_component	2	206	38	19240	0.0623675	0.245439	4.91569	Dnah2;Dnah9
GO:0042755	eating behavior	biological_process	2	206	38	19240	0.0623675	0.245439	4.91569	Iapp;Lep
GO:0046676	negative regulation of insulin secretion	biological_process	2	206	38	19240	0.0623675	0.245439	4.91569	Inhbb;Srebf1
GO:0000253	3-keto sterol reductase activity	molecular_function	1	206	6	19240	0.0625539	0.245439	15.5663	Hsd3b5
GO:0001665	alpha-N-acetylgalactosaminide alpha-2,6-sialyltransferase activity	molecular_function	1	206	6	19240	0.0625539	0.245439	15.5663	St6galnac1
GO:0002023	reduction of food intake in response to dietary excess	biological_process	1	206	6	19240	0.0625539	0.245439	15.5663	Gdf15
GO:0002138	retinoic acid biosynthetic process	biological_process	1	206	6	19240	0.0625539	0.245439	15.5663	Rbp1
GO:0002925	positive regulation of humoral immune response mediated by circulating immunoglobulin	biological_process	1	206	6	19240	0.0625539	0.245439	15.5663	Hpx
GO:0004321	fatty-acyl-CoA synthase activity	molecular_function	1	206	6	19240	0.0625539	0.245439	15.5663	Acsm3
GO:0005499	vitamin D binding	molecular_function	1	206	6	19240	0.0625539	0.245439	15.5663	Gc
GO:0005577	fibrinogen complex	cellular_component	1	206	6	19240	0.0625539	0.245439	15.5663	Fgb
GO:0006650	glycerophospholipid metabolic process	biological_process	1	206	6	19240	0.0625539	0.245439	15.5663	Pnpla3
GO:0008211	glucocorticoid metabolic process	biological_process	1	206	6	19240	0.0625539	0.245439	15.5663	Apoa1
GO:0008405	arachidonic acid 11,12-epoxygenase activity	molecular_function	1	206	6	19240	0.0625539	0.245439	15.5663	Cyp2c23
GO:0008508	bile acid:sodium symporter activity	molecular_function	1	206	6	19240	0.0625539	0.245439	15.5663	Slc10a6
GO:0008611	ether lipid biosynthetic process	biological_process	1	206	6	19240	0.0625539	0.245439	15.5663	Fasn
GO:0009235	cobalamin metabolic process	biological_process	1	206	6	19240	0.0625539	0.245439	15.5663	Mmab
GO:0016202	regulation of striated muscle tissue development	biological_process	1	206	6	19240	0.0625539	0.245439	15.5663	Lox
GO:0016554	cytidine to uridine editing	biological_process	1	206	6	19240	0.0625539	0.245439	15.5663	Apobec2
GO:0016556	mRNA modification	biological_process	1	206	6	19240	0.0625539	0.245439	15.5663	Apobec2
GO:0019068	virion assembly	biological_process	1	206	6	19240	0.0625539	0.245439	15.5663	Apoe
GO:0019262	N-acetylneuraminate catabolic process	biological_process	1	206	6	19240	0.0625539	0.245439	15.5663	Npl
GO:0020027	hemoglobin metabolic process	biological_process	1	206	6	19240	0.0625539	0.245439	15.5663	Hpx
GO:0031914	negative regulation of synaptic plasticity	biological_process	1	206	6	19240	0.0625539	0.245439	15.5663	Rgs14
GO:0031956	medium-chain fatty acid-CoA ligase activity	molecular_function	1	206	6	19240	0.0625539	0.245439	15.5663	Acsm3
GO:0032042	mitochondrial DNA metabolic process	biological_process	1	206	6	19240	0.0625539	0.245439	15.5663	Sesn2
GO:0032269	negative regulation of cellular protein metabolic process	biological_process	1	206	6	19240	0.0625539	0.245439	15.5663	Apoe
GO:0033033	negative regulation of myeloid cell apoptotic process	biological_process	1	206	6	19240	0.0625539	0.245439	15.5663	Epo
GO:0035004	phosphatidylinositol 3-kinase activity	molecular_function	1	206	6	19240	0.0625539	0.245439	15.5663	Pik3c2g
GO:0035473	lipase binding	molecular_function	1	206	6	19240	0.0625539	0.245439	15.5663	Apoa5
GO:0036041	long-chain fatty acid binding	molecular_function	1	206	6	19240	0.0625539	0.245439	15.5663	Ucp1
GO:0043546	molybdopterin cofactor binding	molecular_function	1	206	6	19240	0.0625539	0.245439	15.5663	Mtarc1
GO:0045098	type III intermediate filament	cellular_component	1	206	6	19240	0.0625539	0.245439	15.5663	Upp2
GO:0045639	positive regulation of myeloid cell differentiation	biological_process	1	206	6	19240	0.0625539	0.245439	15.5663	Lep
GO:0046848	hydroxyapatite binding	molecular_function	1	206	6	19240	0.0625539	0.245439	15.5663	Apoe
GO:0048237	rough endoplasmic reticulum lumen	cellular_component	1	206	6	19240	0.0625539	0.245439	15.5663	Vtn
GO:0051138	positive regulation of NK T cell differentiation	biological_process	1	206	6	19240	0.0625539	0.245439	15.5663	Zbtb16
GO:0051823	regulation of synapse structural plasticity	biological_process	1	206	6	19240	0.0625539	0.245439	15.5663	Ctnna2
GO:0051988	regulation of attachment of spindle microtubules to kinetochore	biological_process	1	206	6	19240	0.0625539	0.245439	15.5663	Nek2
GO:0060761	negative regulation of response to cytokine stimulus	biological_process	1	206	6	19240	0.0625539	0.245439	15.5663	Apoa1
GO:0061038	uterus morphogenesis	biological_process	1	206	6	19240	0.0625539	0.245439	15.5663	Stra6
GO:0061156	pulmonary artery morphogenesis	biological_process	1	206	6	19240	0.0625539	0.245439	15.5663	Stra6
GO:0070345	negative regulation of fat cell proliferation	biological_process	1	206	6	19240	0.0625539	0.245439	15.5663	Per2
GO:0070728	leucine binding	molecular_function	1	206	6	19240	0.0625539	0.245439	15.5663	Sesn2
GO:0071651	positive regulation of chemokine (C-C motif) ligand 5 production	biological_process	1	206	6	19240	0.0625539	0.245439	15.5663	Mcoln2
GO:0072378	blood coagulation, fibrin clot formation	biological_process	1	206	6	19240	0.0625539	0.245439	15.5663	Fgb
GO:0072672	neutrophil extravasation	biological_process	1	206	6	19240	0.0625539	0.245439	15.5663	Jaml
GO:0090027	negative regulation of monocyte chemotaxis	biological_process	1	206	6	19240	0.0625539	0.245439	15.5663	Dusp1
GO:0090554	phosphatidylcholine floppase activity	molecular_function	1	206	6	19240	0.0625539	0.245439	15.5663	Abca1
GO:0097006	regulation of plasma lipoprotein particle levels	biological_process	1	206	6	19240	0.0625539	0.245439	15.5663	Apoe
GO:0097070	ductus arteriosus closure	biological_process	1	206	6	19240	0.0625539	0.245439	15.5663	Stra6
GO:0097114	NMDA glutamate receptor clustering	biological_process	1	206	6	19240	0.0625539	0.245439	15.5663	Apoe
GO:0097647	amylin receptor signaling pathway	biological_process	1	206	6	19240	0.0625539	0.245439	15.5663	Iapp
GO:0120200	rod photoreceptor outer segment	cellular_component	1	206	6	19240	0.0625539	0.245439	15.5663	Rd3
GO:0140311	protein sequestering activity	molecular_function	1	206	6	19240	0.0625539	0.245439	15.5663	Cdkn1a
GO:1903208	negative regulation of hydrogen peroxide-induced neuron death	biological_process	1	206	6	19240	0.0625539	0.245439	15.5663	Nr4a3
GO:1903214	regulation of protein targeting to mitochondrion	biological_process	1	206	6	19240	0.0625539	0.245439	15.5663	Srebf1
GO:1903432	regulation of TORC1 signaling	biological_process	1	206	6	19240	0.0625539	0.245439	15.5663	Castor1
GO:0000922	spindle pole	cellular_component	3	206	86	19240	0.0649296	0.249229	3.25807	Nek2;Plk3;Rgs14
GO:0007160	cell-matrix adhesion	biological_process	3	206	86	19240	0.0649296	0.249229	3.25807	Ccn2;Fgb;Vtn
GO:0005783	endoplasmic reticulum	cellular_component	23	206	1539	19240	0.0650182	0.249229	1.39581	Alb;Apoe;Ces1c;Chil1;Cyp2c23;Cyp2e1;Extl1;Fgb;G6pc;Gusb;H2-Q10;Hsd3b5;Msmo1;Pck1;Pcsk9;Ptgs2;Rnf180;Sqle;Srebf1;Tlcd3b;Ugt1a1;Ugt1a2;Vtn
GO:0005977	glycogen metabolic process	biological_process	2	206	39	19240	0.0652887	0.249229	4.78964	G6pc;Ppp1r3b
GO:0008375	acetylglucosaminyltransferase activity	molecular_function	2	206	39	19240	0.0652887	0.249229	4.78964	B3gnt8;Extl1
GO:0009986	cell surface	cellular_component	12	206	687	19240	0.0664179	0.249229	1.63141	Abca1;Ambp;Apoa1;Apoe;Col23a1;Dscaml1;Epo;Fgb;H2-Q10;Ldlr;Pcsk9;Psg16
GO:0005506	iron ion binding	molecular_function	4	206	143	19240	0.067869	0.249229	2.61253	Bbox1;Cyp2c23;Cyp2e1;Msmo1
GO:0014911	positive regulation of smooth muscle cell migration	biological_process	2	206	40	19240	0.0682548	0.249229	4.6699	Ccn4;Vtn
GO:0008083	growth factor activity	molecular_function	4	206	146	19240	0.0720588	0.249229	2.55885	Ccn2;Gdf15;Inhbb;Lep
GO:0003857	3-hydroxyacyl-CoA dehydrogenase activity	molecular_function	1	206	7	19240	0.0725941	0.249229	13.3426	Ehhadh
GO:0004126	cytidine deaminase activity	molecular_function	1	206	7	19240	0.0725941	0.249229	13.3426	Apobec2
GO:0004568	chitinase activity	molecular_function	1	206	7	19240	0.0725941	0.249229	13.3426	Chil1
GO:0005004	GPI-linked ephrin receptor activity	molecular_function	1	206	7	19240	0.0725941	0.249229	13.3426	Ntrk3
GO:0005501	retinoid binding	molecular_function	1	206	7	19240	0.0725941	0.249229	13.3426	Rbp1
GO:0006559	L-phenylalanine catabolic process	biological_process	1	206	7	19240	0.0725941	0.249229	13.3426	Tat
GO:0008404	arachidonic acid 14,15-epoxygenase activity	molecular_function	1	206	7	19240	0.0725941	0.249229	13.3426	Cyp2c23
GO:0009266	response to temperature stimulus	biological_process	1	206	7	19240	0.0725941	0.249229	13.3426	Ucp1
GO:0010544	negative regulation of platelet activation	biological_process	1	206	7	19240	0.0725941	0.249229	13.3426	Apoe
GO:0010989	negative regulation of low-density lipoprotein particle clearance	biological_process	1	206	7	19240	0.0725941	0.249229	13.3426	Pcsk9
GO:0015886	heme transport	biological_process	1	206	7	19240	0.0725941	0.249229	13.3426	Hpx
GO:0016338	calcium-independent cell-cell adhesion via plasma membrane cell-adhesion molecules	biological_process	1	206	7	19240	0.0725941	0.249229	13.3426	Dscaml1
GO:0021942	radial glia guided migration of Purkinje cell	biological_process	1	206	7	19240	0.0725941	0.249229	13.3426	Ctnna2
GO:0030151	molybdenum ion binding	molecular_function	1	206	7	19240	0.0725941	0.249229	13.3426	Mtarc1
GO:0030223	neutrophil differentiation	biological_process	1	206	7	19240	0.0725941	0.249229	13.3426	Fasn
GO:0030299	intestinal cholesterol absorption	biological_process	1	206	7	19240	0.0725941	0.249229	13.3426	Ldlr
GO:0030728	ovulation	biological_process	1	206	7	19240	0.0725941	0.249229	13.3426	Ptgs2
GO:0031622	positive regulation of fever generation	biological_process	1	206	7	19240	0.0725941	0.249229	13.3426	Ptgs2
GO:0031702	type 1 angiotensin receptor binding	molecular_function	1	206	7	19240	0.0725941	0.249229	13.3426	Bdkrb2
GO:0032782	bile acid secretion	biological_process	1	206	7	19240	0.0725941	0.249229	13.3426	Ugt1a2
GO:0032873	negative regulation of stress-activated MAPK cascade	biological_process	1	206	7	19240	0.0725941	0.249229	13.3426	Pbk
GO:0033629	negative regulation of cell adhesion mediated by integrin	biological_process	1	206	7	19240	0.0725941	0.249229	13.3426	Serpine1
GO:0034316	negative regulation of Arp2/3 complex-mediated actin nucleation	biological_process	1	206	7	19240	0.0725941	0.249229	13.3426	Ctnna2
GO:0034618	arginine binding	molecular_function	1	206	7	19240	0.0725941	0.249229	13.3426	Castor1
GO:0034711	inhibin binding	molecular_function	1	206	7	19240	0.0725941	0.249229	13.3426	Inhbb
GO:0035005	1-phosphatidylinositol-4-phosphate 3-kinase activity	molecular_function	1	206	7	19240	0.0725941	0.249229	13.3426	Pik3c2g
GO:0036042	long-chain fatty acyl-CoA binding	molecular_function	1	206	7	19240	0.0725941	0.249229	13.3426	Pnpla3
GO:0042171	lysophosphatidic acid acyltransferase activity	molecular_function	1	206	7	19240	0.0725941	0.249229	13.3426	Pnpla3
GO:0042297	vocal learning	biological_process	1	206	7	19240	0.0725941	0.249229	13.3426	Stra6
GO:0042490	mechanoreceptor differentiation	biological_process	1	206	7	19240	0.0725941	0.249229	13.3426	Ntrk3
GO:0042760	very long-chain fatty acid catabolic process	biological_process	1	206	7	19240	0.0725941	0.249229	13.3426	Abcd2
GO:0043270	positive regulation of ion transport	biological_process	1	206	7	19240	0.0725941	0.249229	13.3426	Lep
GO:0045652	regulation of megakaryocyte differentiation	biological_process	1	206	7	19240	0.0725941	0.249229	13.3426	Lox
GO:0048752	semicircular canal morphogenesis	biological_process	1	206	7	19240	0.0725941	0.249229	13.3426	Nr4a3
GO:0050291	sphingosine N-acyltransferase activity	molecular_function	1	206	7	19240	0.0725941	0.249229	13.3426	Tlcd3b
GO:0051005	negative regulation of lipoprotein lipase activity	biological_process	1	206	7	19240	0.0725941	0.249229	13.3426	Angptl4
GO:0060335	positive regulation of interferon-gamma-mediated signaling pathway	biological_process	1	206	7	19240	0.0725941	0.249229	13.3426	Hpx
GO:0060392	negative regulation of SMAD protein signal transduction	biological_process	1	206	7	19240	0.0725941	0.249229	13.3426	Pbld1
GO:0061743	motor learning	biological_process	1	206	7	19240	0.0725941	0.249229	13.3426	Gpr88
GO:0070842	aggresome assembly	biological_process	1	206	7	19240	0.0725941	0.249229	13.3426	Ubd
GO:0090166	Golgi disassembly	biological_process	1	206	7	19240	0.0725941	0.249229	13.3426	Plk3
GO:0090277	positive regulation of peptide hormone secretion	biological_process	1	206	7	19240	0.0725941	0.249229	13.3426	Fgb
GO:0090370	negative regulation of cholesterol efflux	biological_process	1	206	7	19240	0.0725941	0.249229	13.3426	Apoe
GO:0098890	extrinsic component of postsynaptic membrane	cellular_component	1	206	7	19240	0.0725941	0.249229	13.3426	Ctnna2
GO:0150079	negative regulation of neuroinflammatory response	biological_process	1	206	7	19240	0.0725941	0.249229	13.3426	Nr1d1
GO:1900223	positive regulation of amyloid-beta clearance	biological_process	1	206	7	19240	0.0725941	0.249229	13.3426	Apoe
GO:1902531	regulation of intracellular signal transduction	biological_process	1	206	7	19240	0.0725941	0.249229	13.3426	Castor1
GO:1903426	regulation of reactive oxygen species biosynthetic process	biological_process	1	206	7	19240	0.0725941	0.249229	13.3426	Ucp1
GO:2000491	positive regulation of hepatic stellate cell activation	biological_process	1	206	7	19240	0.0725941	0.249229	13.3426	Lep
GO:0030282	bone mineralization	biological_process	2	206	42	19240	0.074317	0.251851	4.44753	Lox;Ptgs2
GO:0030534	adult behavior	biological_process	2	206	42	19240	0.074317	0.251851	4.44753	Nr4a3;Rnf180
GO:0004857	enzyme inhibitor activity	molecular_function	2	206	43	19240	0.0774106	0.251851	4.3441	Angptl4;Ugt1a1
GO:0005044	scavenger receptor activity	molecular_function	2	206	43	19240	0.0774106	0.251851	4.3441	Cfi;Vtn
GO:0004869	cysteine-type endopeptidase inhibitor activity	molecular_function	2	206	44	19240	0.0805442	0.251851	4.24537	Cstdc5;Stfa2l1
GO:0006644	phospholipid metabolic process	biological_process	2	206	44	19240	0.0805442	0.251851	4.24537	Apoa1;Pcsk9
GO:0008047	enzyme activator activity	molecular_function	2	206	44	19240	0.0805442	0.251851	4.24537	Apoa5;Fam47e
GO:0005794	Golgi apparatus	cellular_component	20	206	1337	19240	0.0813445	0.251851	1.39713	Abca1;Alb;Apoa5;Apoe;B3gnt8;Bdkrb2;Extl1;Fasn;Galnt6;Galnt9;Gdf15;H2-Q10;Igfbp1;Ldlr;Pcsk9;Pik3c2g;Plk3;Srebf1;St6galnac1;Tlcd3b
GO:0001936	regulation of endothelial cell proliferation	biological_process	1	206	8	19240	0.0825273	0.251851	11.6748	Lep
GO:0002438	acute inflammatory response to antigenic stimulus	biological_process	1	206	8	19240	0.0825273	0.251851	11.6748	Bdkrb2
GO:0002474	antigen processing and presentation of peptide antigen via MHC class I	biological_process	1	206	8	19240	0.0825273	0.251851	11.6748	H2-Q10
GO:0006144	purine nucleobase metabolic process	biological_process	1	206	8	19240	0.0825273	0.251851	11.6748	Uox
GO:0006544	glycine metabolic process	biological_process	1	206	8	19240	0.0825273	0.251851	11.6748	Gm4952
GO:0006584	catecholamine metabolic process	biological_process	1	206	8	19240	0.0825273	0.251851	11.6748	Ddc
GO:0014037	Schwann cell differentiation	biological_process	1	206	8	19240	0.0825273	0.251851	11.6748	Egr2
GO:0015232	heme transmembrane transporter activity	molecular_function	1	206	8	19240	0.0825273	0.251851	11.6748	Hpx
GO:0016176	superoxide-generating NADPH oxidase activator activity	molecular_function	1	206	8	19240	0.0825273	0.251851	11.6748	Ncf2
GO:0016763	pentosyltransferase activity	molecular_function	1	206	8	19240	0.0825273	0.251851	11.6748	Upp2
GO:0019871	sodium channel inhibitor activity	molecular_function	1	206	8	19240	0.0825273	0.251851	11.6748	Pcsk9
GO:0031232	extrinsic component of external side of plasma membrane	cellular_component	1	206	8	19240	0.0825273	0.251851	11.6748	Apoe
GO:0031404	chloride ion binding	molecular_function	1	206	8	19240	0.0825273	0.251851	11.6748	Npr3
GO:0031698	beta-2 adrenergic receptor binding	molecular_function	1	206	8	19240	0.0825273	0.251851	11.6748	Bdkrb2
GO:0035360	positive regulation of peroxisome proliferator activated receptor signaling pathway	biological_process	1	206	8	19240	0.0825273	0.251851	11.6748	Lep
GO:0035630	bone mineralization involved in bone maturation	biological_process	1	206	8	19240	0.0825273	0.251851	11.6748	Lep
GO:0035727	lysophosphatidic acid binding	molecular_function	1	206	8	19240	0.0825273	0.251851	11.6748	Pnpla3
GO:0036092	phosphatidylinositol-3-phosphate biosynthetic process	biological_process	1	206	8	19240	0.0825273	0.251851	11.6748	Pik3c2g
GO:0039694	viral RNA genome replication	biological_process	1	206	8	19240	0.0825273	0.251851	11.6748	Pik3c2g
GO:0042446	hormone biosynthetic process	biological_process	1	206	8	19240	0.0825273	0.251851	11.6748	Dio2
GO:0042541	hemoglobin biosynthetic process	biological_process	1	206	8	19240	0.0825273	0.251851	11.6748	Epo
GO:0043576	regulation of respiratory gaseous exchange	biological_process	1	206	8	19240	0.0825273	0.251851	11.6748	Nr4a2
GO:0045124	regulation of bone resorption	biological_process	1	206	8	19240	0.0825273	0.251851	11.6748	Pdk4
GO:0045277	respiratory chain complex IV	cellular_component	1	206	8	19240	0.0825273	0.251851	11.6748	Cox8b
GO:0045986	negative regulation of smooth muscle contraction	biological_process	1	206	8	19240	0.0825273	0.251851	11.6748	Ptgs2
GO:0046323	glucose import	biological_process	1	206	8	19240	0.0825273	0.251851	11.6748	Sesn2
GO:0046977	TAP binding	molecular_function	1	206	8	19240	0.0825273	0.251851	11.6748	H2-Q10
GO:0047760	butyrate-CoA ligase activity	molecular_function	1	206	8	19240	0.0825273	0.251851	11.6748	Acsm3
GO:0048639	positive regulation of developmental growth	biological_process	1	206	8	19240	0.0825273	0.251851	11.6748	Lep
GO:0051412	response to corticosterone	biological_process	1	206	8	19240	0.0825273	0.251851	11.6748	Hsd3b5
GO:0051775	response to redox state	biological_process	1	206	8	19240	0.0825273	0.251851	11.6748	Npas2
GO:0060054	positive regulation of epithelial cell proliferation involved in wound healing	biological_process	1	206	8	19240	0.0825273	0.251851	11.6748	Jaml
GO:0060539	diaphragm development	biological_process	1	206	8	19240	0.0825273	0.251851	11.6748	Stra6
GO:0061000	negative regulation of dendritic spine development	biological_process	1	206	8	19240	0.0825273	0.251851	11.6748	Apoe
GO:0061665	SUMO ligase activity	molecular_function	1	206	8	19240	0.0825273	0.251851	11.6748	Egr2
GO:0071313	cellular response to caffeine	biological_process	1	206	8	19240	0.0825273	0.251851	11.6748	Slc8a1
GO:0071493	cellular response to UV-B	biological_process	1	206	8	19240	0.0825273	0.251851	11.6748	Cdkn1a
GO:0072341	modified amino acid binding	molecular_function	1	206	8	19240	0.0825273	0.251851	11.6748	Alb
GO:0072562	blood microparticle	cellular_component	1	206	8	19240	0.0825273	0.251851	11.6748	Fgb
GO:0080030	methyl indole-3-acetate esterase activity	molecular_function	1	206	8	19240	0.0825273	0.251851	11.6748	Ces1c
GO:0150094	amyloid-beta clearance by cellular catabolic process	biological_process	1	206	8	19240	0.0825273	0.251851	11.6748	Ldlr
GO:1902806	regulation of cell cycle G1/S phase transition	biological_process	1	206	8	19240	0.0825273	0.251851	11.6748	Cdkn1a
GO:1903146	regulation of autophagy of mitochondrion	biological_process	1	206	8	19240	0.0825273	0.251851	11.6748	Srebf1
GO:1903753	negative regulation of p38MAPK cascade	biological_process	1	206	8	19240	0.0825273	0.251851	11.6748	Dusp1
GO:1905665	positive regulation of calcium ion import across plasma membrane	biological_process	1	206	8	19240	0.0825273	0.251851	11.6748	Iapp
GO:1990316	Atg1/ULK1 kinase complex	cellular_component	1	206	8	19240	0.0825273	0.251851	11.6748	Sesn2
GO:1990542	mitochondrial transmembrane transport	biological_process	1	206	8	19240	0.0825273	0.251851	11.6748	Ucp1
GO:2000650	negative regulation of sodium ion transmembrane transporter activity	biological_process	1	206	8	19240	0.0825273	0.251851	11.6748	Pcsk9
GO:2000987	positive regulation of behavioral fear response	biological_process	1	206	8	19240	0.0825273	0.251851	11.6748	Npas2
GO:2001069	glycogen binding	molecular_function	1	206	8	19240	0.0825273	0.251851	11.6748	Ppp1r3b
GO:0048015	phosphatidylinositol-mediated signaling	biological_process	2	206	45	19240	0.0837166	0.254991	4.15102	Npr3;Pik3c2g
GO:0007599	hemostasis	biological_process	2	206	46	19240	0.0869265	0.256756	4.06079	Cpb2;Fgb
GO:0008104	protein localization	biological_process	3	206	98	19240	0.0881207	0.256756	2.85912	Apoa1;Apoe;Phyhip
GO:0071560	cellular response to transforming growth factor beta stimulus	biological_process	2	206	47	19240	0.090173	0.256756	3.97439	Ankrd1;Serpine1
GO:0120163	negative regulation of cold-induced thermogenesis	biological_process	2	206	47	19240	0.090173	0.256756	3.97439	Npr3;Nr1d1
GO:0005811	lipid droplet	cellular_component	3	206	99	19240	0.0901921	0.256756	2.83024	Ces1c;Pnpla3;Rbp1
GO:0043065	positive regulation of apoptotic process	biological_process	7	206	358	19240	0.0909563	0.256756	1.82622	Ankrd1;Csrnp3;Dusp1;Ntrk3;Ptgs2;Ubd;Zbtb16
GO:0007155	cell adhesion	biological_process	10	206	576	19240	0.0915601	0.256756	1.62149	Ccn2;Ccn4;Cldn9;Col19a1;Ctnna2;Dscaml1;Fgb;Jaml;Omd;Vtn
GO:0004300	enoyl-CoA hydratase activity	molecular_function	1	206	9	19240	0.0923547	0.256756	10.3776	Ehhadh
GO:0005548	phospholipid transporter activity	molecular_function	1	206	9	19240	0.0923547	0.256756	10.3776	Abca1
GO:0005980	glycogen catabolic process	biological_process	1	206	9	19240	0.0923547	0.256756	10.3776	G6pc
GO:0006032	chitin catabolic process	biological_process	1	206	9	19240	0.0923547	0.256756	10.3776	Chil1
GO:0006796	phosphate-containing compound metabolic process	biological_process	1	206	9	19240	0.0923547	0.256756	10.3776	G6pc
GO:0008190	eukaryotic initiation factor 4E binding	molecular_function	1	206	9	19240	0.0923547	0.256756	10.3776	Eif4ebp3
GO:0008343	adult feeding behavior	biological_process	1	206	9	19240	0.0923547	0.256756	10.3776	Lep
GO:0009308	amine metabolic process	biological_process	1	206	9	19240	0.0923547	0.256756	10.3776	Inmt
GO:0009651	response to salt stress	biological_process	1	206	9	19240	0.0923547	0.256756	10.3776	Bdkrb2
GO:0010881	regulation of cardiac muscle contraction by regulation of the release of sequestered calcium ion	biological_process	1	206	9	19240	0.0923547	0.256756	10.3776	Slc8a1
GO:0010888	negative regulation of lipid storage	biological_process	1	206	9	19240	0.0923547	0.256756	10.3776	Lep
GO:0031062	positive regulation of histone methylation	biological_process	1	206	9	19240	0.0923547	0.256756	10.3776	Fam47e
GO:0031394	positive regulation of prostaglandin biosynthetic process	biological_process	1	206	9	19240	0.0923547	0.256756	10.3776	Ptgs2
GO:0031419	cobalamin binding	molecular_function	1	206	9	19240	0.0923547	0.256756	10.3776	Mmab
GO:0031432	titin binding	molecular_function	1	206	9	19240	0.0923547	0.256756	10.3776	Ankrd1
GO:0032287	peripheral nervous system myelin maintenance	biological_process	1	206	9	19240	0.0923547	0.256756	10.3776	Ndrg1
GO:0034144	negative regulation of toll-like receptor 4 signaling pathway	biological_process	1	206	9	19240	0.0923547	0.256756	10.3776	Nr1d1
GO:0035726	common myeloid progenitor cell proliferation	biological_process	1	206	9	19240	0.0923547	0.256756	10.3776	Nr4a3
GO:0042415	norepinephrine metabolic process	biological_process	1	206	9	19240	0.0923547	0.256756	10.3776	Rnf180
GO:0042428	serotonin metabolic process	biological_process	1	206	9	19240	0.0923547	0.256756	10.3776	Rnf180
GO:0042754	negative regulation of circadian rhythm	biological_process	1	206	9	19240	0.0923547	0.256756	10.3776	Per2
GO:0044321	response to leptin	biological_process	1	206	9	19240	0.0923547	0.256756	10.3776	Nr1d1
GO:0045730	respiratory burst	biological_process	1	206	9	19240	0.0923547	0.256756	10.3776	Ncf2
GO:0046010	positive regulation of circadian sleep/wake cycle, non-REM sleep	biological_process	1	206	9	19240	0.0923547	0.256756	10.3776	Alb
GO:0046321	positive regulation of fatty acid oxidation	biological_process	1	206	9	19240	0.0923547	0.256756	10.3776	Nr4a3
GO:0046415	urate metabolic process	biological_process	1	206	9	19240	0.0923547	0.256756	10.3776	G6pc
GO:0048406	nerve growth factor binding	molecular_function	1	206	9	19240	0.0923547	0.256756	10.3776	Pzp
GO:0048660	regulation of smooth muscle cell proliferation	biological_process	1	206	9	19240	0.0923547	0.256756	10.3776	Nr4a3
GO:0051055	negative regulation of lipid biosynthetic process	biological_process	1	206	9	19240	0.0923547	0.256756	10.3776	Apoe
GO:0051346	negative regulation of hydrolase activity	biological_process	1	206	9	19240	0.0923547	0.256756	10.3776	Apoa1
GO:0060323	head morphogenesis	biological_process	1	206	9	19240	0.0923547	0.256756	10.3776	Stra6
GO:0060426	lung vasculature development	biological_process	1	206	9	19240	0.0923547	0.256756	10.3776	Stra6
GO:0060452	positive regulation of cardiac muscle contraction	biological_process	1	206	9	19240	0.0923547	0.256756	10.3776	Ccn2
GO:0061032	visceral serous pericardium development	biological_process	1	206	9	19240	0.0923547	0.256756	10.3776	Epo
GO:0062061	TAP complex binding	molecular_function	1	206	9	19240	0.0923547	0.256756	10.3776	H2-Q10
GO:0071636	positive regulation of transforming growth factor beta production	biological_process	1	206	9	19240	0.0923547	0.256756	10.3776	Ptgs2
GO:0086036	regulation of cardiac muscle cell membrane potential	biological_process	1	206	9	19240	0.0923547	0.256756	10.3776	Slc8a1
GO:0150077	regulation of neuroinflammatory response	biological_process	1	206	9	19240	0.0923547	0.256756	10.3776	Ptgs2
GO:1900015	regulation of cytokine production involved in inflammatory response	biological_process	1	206	9	19240	0.0923547	0.256756	10.3776	Lep
GO:1900180	regulation of protein localization to nucleus	biological_process	1	206	9	19240	0.0923547	0.256756	10.3776	Lep
GO:1901990	regulation of mitotic cell cycle phase transition	biological_process	1	206	9	19240	0.0923547	0.256756	10.3776	Ubd
GO:1990845	adaptive thermogenesis	biological_process	1	206	9	19240	0.0923547	0.256756	10.3776	Ucp1
GO:2000253	positive regulation of feeding behavior	biological_process	1	206	9	19240	0.0923547	0.256756	10.3776	Nr4a3
GO:0010862	positive regulation of pathway-restricted SMAD protein phosphorylation	biological_process	2	206	48	19240	0.0934547	0.25891	3.89159	Gdf15;Inhbb
GO:0045907	positive regulation of vasoconstriction	biological_process	2	206	48	19240	0.0934547	0.25891	3.89159	Fgb;Ptgs2
GO:0033138	positive regulation of peptidyl-serine phosphorylation	biological_process	3	206	101	19240	0.0943956	0.261063	2.7742	Iapp;Ntrk3;Ptgs2
GO:0001890	placenta development	biological_process	2	206	49	19240	0.0967707	0.26185	3.81217	Lep;Serpine1
GO:0005496	steroid binding	molecular_function	2	206	49	19240	0.0967707	0.26185	3.81217	Hsd3b5;Ugt1a1
GO:0046427	positive regulation of receptor signaling pathway via JAK-STAT	biological_process	2	206	49	19240	0.0967707	0.26185	3.81217	Lep;Stra6
GO:0051879	Hsp90 protein binding	molecular_function	2	206	49	19240	0.0967707	0.26185	3.81217	Cyp2e1;Npas2
GO:0046982	protein heterodimerization activity	molecular_function	6	206	294	19240	0.0968591	0.26185	1.90608	Apoa2;Atf3;Bdkrb2;Nr4a2;Ugt1a1;Ugt1a2
GO:1990837	sequence-specific double-stranded DNA binding	molecular_function	9	206	510	19240	0.0983299	0.26185	1.6482	Atf3;Cebpd;Egr2;Fosb;Maff;Npas2;Nr1d1;Nr4a2;Srebf1
GO:0009636	response to toxic substance	biological_process	2	206	50	19240	0.10012	0.26185	3.73592	Ddc;Inmt
GO:0001542	ovulation from ovarian follicle	biological_process	1	206	10	19240	0.102077	0.26185	9.33981	Lep
GO:0001823	mesonephros development	biological_process	1	206	10	19240	0.102077	0.26185	9.33981	Zbtb16
GO:0003300	cardiac muscle hypertrophy	biological_process	1	206	10	19240	0.102077	0.26185	9.33981	Lep
GO:0005041	low-density lipoprotein particle receptor activity	molecular_function	1	206	10	19240	0.102077	0.26185	9.33981	Ldlr
GO:0005049	nuclear export signal receptor activity	molecular_function	1	206	10	19240	0.102077	0.26185	9.33981	Ranbp17
GO:0006707	cholesterol catabolic process	biological_process	1	206	10	19240	0.102077	0.26185	9.33981	Apoe
GO:0007260	tyrosine phosphorylation of STAT protein	biological_process	1	206	10	19240	0.102077	0.26185	9.33981	Lep
GO:0008020	G protein-coupled photoreceptor activity	molecular_function	1	206	10	19240	0.102077	0.26185	9.33981	Gpr88
GO:0009072	aromatic amino acid family metabolic process	biological_process	1	206	10	19240	0.102077	0.26185	9.33981	Tat
GO:0010828	positive regulation of glucose transmembrane transport	biological_process	1	206	10	19240	0.102077	0.26185	9.33981	Nr4a3
GO:0016175	superoxide-generating NAD(P)H oxidase activity	molecular_function	1	206	10	19240	0.102077	0.26185	9.33981	Ncf2
GO:0016303	1-phosphatidylinositol-3-kinase activity	molecular_function	1	206	10	19240	0.102077	0.26185	9.33981	Pik3c2g
GO:0019953	sexual reproduction	biological_process	1	206	10	19240	0.102077	0.26185	9.33981	Lep
GO:0021612	facial nerve structural organization	biological_process	1	206	10	19240	0.102077	0.26185	9.33981	Egr2
GO:0032933	SREBP signaling pathway	biological_process	1	206	10	19240	0.102077	0.26185	9.33981	Srebf1
GO:0042053	regulation of dopamine metabolic process	biological_process	1	206	10	19240	0.102077	0.26185	9.33981	Nr4a2
GO:0042982	amyloid precursor protein metabolic process	biological_process	1	206	10	19240	0.102077	0.26185	9.33981	Apoe
GO:0043068	positive regulation of programmed cell death	biological_process	1	206	10	19240	0.102077	0.26185	9.33981	Cdkn1a
GO:0043534	blood vessel endothelial cell migration	biological_process	1	206	10	19240	0.102077	0.26185	9.33981	Apoa1
GO:0044794	positive regulation by host of viral process	biological_process	1	206	10	19240	0.102077	0.26185	9.33981	Apoe
GO:0045906	negative regulation of vasoconstriction	biological_process	1	206	10	19240	0.102077	0.26185	9.33981	Lep
GO:0046456	icosanoid biosynthetic process	biological_process	1	206	10	19240	0.102077	0.26185	9.33981	Cyp2c23
GO:0046850	regulation of bone remodeling	biological_process	1	206	10	19240	0.102077	0.26185	9.33981	Lep
GO:0050810	regulation of steroid biosynthetic process	biological_process	1	206	10	19240	0.102077	0.26185	9.33981	Lep
GO:0051428	peptide hormone receptor binding	molecular_function	1	206	10	19240	0.102077	0.26185	9.33981	Lep
GO:0051926	negative regulation of calcium ion transport	biological_process	1	206	10	19240	0.102077	0.26185	9.33981	Ptgs2
GO:0052742	phosphatidylinositol kinase activity	molecular_function	1	206	10	19240	0.102077	0.26185	9.33981	Pik3c2g
GO:0061037	negative regulation of cartilage development	biological_process	1	206	10	19240	0.102077	0.26185	9.33981	Lep
GO:0061700	GATOR2 complex	cellular_component	1	206	10	19240	0.102077	0.26185	9.33981	Castor1
GO:0070365	hepatocyte differentiation	biological_process	1	206	10	19240	0.102077	0.26185	9.33981	Pck1
GO:0071233	cellular response to leucine	biological_process	1	206	10	19240	0.102077	0.26185	9.33981	Sesn2
GO:0090207	regulation of triglyceride metabolic process	biological_process	1	206	10	19240	0.102077	0.26185	9.33981	Apoe
GO:0098885	modification of postsynaptic actin cytoskeleton	biological_process	1	206	10	19240	0.102077	0.26185	9.33981	Ctnna2
GO:0140115	export across plasma membrane	biological_process	1	206	10	19240	0.102077	0.26185	9.33981	Abca1
GO:1903818	positive regulation of voltage-gated potassium channel activity	biological_process	1	206	10	19240	0.102077	0.26185	9.33981	Lrrc52
GO:1990253	cellular response to leucine starvation	biological_process	1	206	10	19240	0.102077	0.26185	9.33981	Sesn2
GO:1990266	neutrophil migration	biological_process	1	206	10	19240	0.102077	0.26185	9.33981	Mcoln2
GO:1990535	neuron projection maintenance	biological_process	1	206	10	19240	0.102077	0.26185	9.33981	Abcd2
GO:0007162	negative regulation of cell adhesion	biological_process	2	206	51	19240	0.103501	0.264226	3.66267	Dscaml1;Dusp1
GO:0031648	protein destabilization	biological_process	2	206	51	19240	0.103501	0.264226	3.66267	Iapp;Nr1d1
GO:0035690	cellular response to drug	biological_process	2	206	51	19240	0.103501	0.264226	3.66267	Ankrd1;Serpine1
GO:0051289	protein homotetramerization	biological_process	2	206	52	19240	0.106913	0.267165	3.59223	Acaca;Mat1a
GO:0016310	phosphorylation	biological_process	10	206	595	19240	0.107254	0.267165	1.56972	Map3k6;Mvk;Nek2;Ntrk3;Pbk;Pck1;Pdk4;Pik3c2g;Plk3;Pmvk
GO:0006366	transcription by RNA polymerase II	biological_process	3	206	108	19240	0.109719	0.267165	2.59439	Fosb;Fosl2;Hif3a
GO:0046983	protein dimerization activity	molecular_function	4	206	170	19240	0.110072	0.267165	2.1976	Apoe;Hif3a;Npas2;Srebf1
GO:0034644	cellular response to UV	biological_process	2	206	53	19240	0.110355	0.267165	3.52446	Pbk;Rpl26
GO:0042307	positive regulation of protein import into nucleus	biological_process	2	206	53	19240	0.110355	0.267165	3.52446	Lep;Ptgs2
GO:0050714	positive regulation of protein secretion	biological_process	2	206	53	19240	0.110355	0.267165	3.52446	Ankrd1;Fgb
GO:0001574	ganglioside biosynthetic process	biological_process	1	206	11	19240	0.111696	0.267165	8.49073	St6galnac1
GO:0002682	regulation of immune system process	biological_process	1	206	11	19240	0.111696	0.267165	8.49073	Orm1
GO:0003854	3-beta-hydroxy-delta5-steroid dehydrogenase activity	molecular_function	1	206	11	19240	0.111696	0.267165	8.49073	Hsd3b5
GO:0006107	oxaloacetate metabolic process	biological_process	1	206	11	19240	0.111696	0.267165	8.49073	Pck1
GO:0006112	energy reserve metabolic process	biological_process	1	206	11	19240	0.111696	0.267165	8.49073	Lep
GO:0006536	glutamate metabolic process	biological_process	1	206	11	19240	0.111696	0.267165	8.49073	Tat
GO:0008061	chitin binding	molecular_function	1	206	11	19240	0.111696	0.267165	8.49073	Chil1
GO:0008207	C21-steroid hormone metabolic process	biological_process	1	206	11	19240	0.111696	0.267165	8.49073	Hsd3b5
GO:0008330	protein tyrosine/threonine phosphatase activity	molecular_function	1	206	11	19240	0.111696	0.267165	8.49073	Dusp1
GO:0008532	N-acetyllactosaminide beta-1,3-N-acetylglucosaminyltransferase activity	molecular_function	1	206	11	19240	0.111696	0.267165	8.49073	B3gnt8
GO:0009062	fatty acid catabolic process	biological_process	1	206	11	19240	0.111696	0.267165	8.49073	Lep
GO:0009312	oligosaccharide biosynthetic process	biological_process	1	206	11	19240	0.111696	0.267165	8.49073	St6galnac1
GO:0010035	response to inorganic substance	biological_process	1	206	11	19240	0.111696	0.267165	8.49073	Nr4a2
GO:0018298	protein-chromophore linkage	biological_process	1	206	11	19240	0.111696	0.267165	8.49073	Ambp
GO:0019227	neuronal action potential propagation	biological_process	1	206	11	19240	0.111696	0.267165	8.49073	Ntrk3
GO:0031588	nucleotide-activated protein kinase complex	cellular_component	1	206	11	19240	0.111696	0.267165	8.49073	Sesn2
GO:0031932	TORC2 complex	cellular_component	1	206	11	19240	0.111696	0.267165	8.49073	Sesn2
GO:0032052	bile acid binding	molecular_function	1	206	11	19240	0.111696	0.267165	8.49073	Fabp1
GO:0032099	negative regulation of appetite	biological_process	1	206	11	19240	0.111696	0.267165	8.49073	Lep
GO:0033993	response to lipid	biological_process	1	206	11	19240	0.111696	0.267165	8.49073	Pck1
GO:0034115	negative regulation of heterotypic cell-cell adhesion	biological_process	1	206	11	19240	0.111696	0.267165	8.49073	Apoa1
GO:0034383	low-density lipoprotein particle clearance	biological_process	1	206	11	19240	0.111696	0.267165	8.49073	Ldlr
GO:0035987	endodermal cell differentiation	biological_process	1	206	11	19240	0.111696	0.267165	8.49073	Vtn
GO:0042610	CD8 receptor binding	molecular_function	1	206	11	19240	0.111696	0.267165	8.49073	H2-Q10
GO:0042612	MHC class I protein complex	cellular_component	1	206	11	19240	0.111696	0.267165	8.49073	H2-Q10
GO:0045179	apical cortex	cellular_component	1	206	11	19240	0.111696	0.267165	8.49073	Fabp1
GO:0048251	elastic fiber assembly	biological_process	1	206	11	19240	0.111696	0.267165	8.49073	Lox
GO:0051156	glucose 6-phosphate metabolic process	biological_process	1	206	11	19240	0.111696	0.267165	8.49073	G6pc
GO:0070306	lens fiber cell differentiation	biological_process	1	206	11	19240	0.111696	0.267165	8.49073	Ntrk3
GO:0070417	cellular response to cold	biological_process	1	206	11	19240	0.111696	0.267165	8.49073	Ucp1
GO:0140042	lipid droplet formation	biological_process	1	206	11	19240	0.111696	0.267165	8.49073	Sqle
GO:1902176	negative regulation of oxidative stress-induced intrinsic apoptotic signaling pathway	biological_process	1	206	11	19240	0.111696	0.267165	8.49073	Vnn1
GO:1990000	amyloid fibril formation	biological_process	1	206	11	19240	0.111696	0.267165	8.49073	Iapp
GO:1990440	positive regulation of transcription from RNA polymerase II promoter in response to endoplasmic reticulum stress	biological_process	1	206	11	19240	0.111696	0.267165	8.49073	Atf3
GO:2001020	regulation of response to DNA damage stimulus	biological_process	1	206	11	19240	0.111696	0.267165	8.49073	Npas2
GO:0042626	ATPase-coupled transmembrane transporter activity	molecular_function	2	206	54	19240	0.113826	0.271851	3.45919	Abca1;Abcd2
GO:0045599	negative regulation of fat cell differentiation	biological_process	2	206	55	19240	0.117324	0.272344	3.39629	Ccn4;Tlcd3b
GO:0051496	positive regulation of stress fiber assembly	biological_process	2	206	56	19240	0.12085	0.272344	3.33564	Apoa1;Ccn2
GO:0003841	1-acylglycerol-3-phosphate O-acyltransferase activity	molecular_function	1	206	12	19240	0.121213	0.272344	7.78317	Pnpla3
GO:0004861	cyclin-dependent protein serine/threonine kinase inhibitor activity	molecular_function	1	206	12	19240	0.121213	0.272344	7.78317	Cdkn1a
GO:0005979	regulation of glycogen biosynthetic process	biological_process	1	206	12	19240	0.121213	0.272344	7.78317	Ppp1r3b
GO:0006497	protein lipidation	biological_process	1	206	12	19240	0.121213	0.272344	7.78317	Abca1
GO:0006956	complement activation	biological_process	1	206	12	19240	0.121213	0.272344	7.78317	Cfi
GO:0006978	DNA damage response, signal transduction by p53 class mediator resulting in transcription of p21 class mediator	biological_process	1	206	12	19240	0.121213	0.272344	7.78317	Cdkn1a
GO:0021952	central nervous system projection neuron axonogenesis	biological_process	1	206	12	19240	0.121213	0.272344	7.78317	Nr4a2
GO:0021953	central nervous system neuron differentiation	biological_process	1	206	12	19240	0.121213	0.272344	7.78317	Nr4a2
GO:0022414	reproductive process	biological_process	1	206	12	19240	0.121213	0.272344	7.78317	Lrrc52
GO:0030247	polysaccharide binding	molecular_function	1	206	12	19240	0.121213	0.272344	7.78317	Vtn
GO:0030277	maintenance of gastrointestinal epithelium	biological_process	1	206	12	19240	0.121213	0.272344	7.78317	Pbld1
GO:0030311	poly-N-acetyllactosamine biosynthetic process	biological_process	1	206	12	19240	0.121213	0.272344	7.78317	B3gnt8
GO:0030881	beta-2-microglobulin binding	molecular_function	1	206	12	19240	0.121213	0.272344	7.78317	H2-Q10
GO:0031406	carboxylic acid binding	molecular_function	1	206	12	19240	0.121213	0.272344	7.78317	Pck1
GO:0032330	regulation of chondrocyte differentiation	biological_process	1	206	12	19240	0.121213	0.272344	7.78317	Ccn2
GO:0032446	protein modification by small protein conjugation	biological_process	1	206	12	19240	0.121213	0.272344	7.78317	Ubd
GO:0033089	positive regulation of T cell differentiation in thymus	biological_process	1	206	12	19240	0.121213	0.272344	7.78317	Vnn1
GO:0033210	leptin-mediated signaling pathway	biological_process	1	206	12	19240	0.121213	0.272344	7.78317	Lep
GO:0034663	endoplasmic reticulum chaperone complex	cellular_component	1	206	12	19240	0.121213	0.272344	7.78317	Ugt1a1
GO:0035988	chondrocyte proliferation	biological_process	1	206	12	19240	0.121213	0.272344	7.78317	Ccn2
GO:0036128	CatSper complex	cellular_component	1	206	12	19240	0.121213	0.272344	7.78317	Catspere2
GO:0036156	inner dynein arm	cellular_component	1	206	12	19240	0.121213	0.272344	7.78317	Dnah2
GO:0036157	outer dynein arm	cellular_component	1	206	12	19240	0.121213	0.272344	7.78317	Dnah9
GO:0036376	sodium ion export across plasma membrane	biological_process	1	206	12	19240	0.121213	0.272344	7.78317	Slc8a1
GO:0042246	tissue regeneration	biological_process	1	206	12	19240	0.121213	0.272344	7.78317	Cdkn1a
GO:0042640	anagen	biological_process	1	206	12	19240	0.121213	0.272344	7.78317	Ptgs2
GO:0042753	positive regulation of circadian rhythm	biological_process	1	206	12	19240	0.121213	0.272344	7.78317	Nr1d1
GO:0042789	mRNA transcription by RNA polymerase II	biological_process	1	206	12	19240	0.121213	0.272344	7.78317	Srebf1
GO:0043020	NADPH oxidase complex	cellular_component	1	206	12	19240	0.121213	0.272344	7.78317	Ncf2
GO:0043517	positive regulation of DNA damage response, signal transduction by p53 class mediator	biological_process	1	206	12	19240	0.121213	0.272344	7.78317	Ankrd1
GO:0045576	mast cell activation	biological_process	1	206	12	19240	0.121213	0.272344	7.78317	Ndrg1
GO:0050927	positive regulation of positive chemotaxis	biological_process	1	206	12	19240	0.121213	0.272344	7.78317	Ntrk3
GO:0051302	regulation of cell division	biological_process	1	206	12	19240	0.121213	0.272344	7.78317	Plk3
GO:0060402	calcium ion transport into cytosol	biological_process	1	206	12	19240	0.121213	0.272344	7.78317	Slc8a1
GO:0080111	DNA demethylation	biological_process	1	206	12	19240	0.121213	0.272344	7.78317	Apobec2
GO:0090399	replicative senescence	biological_process	1	206	12	19240	0.121213	0.272344	7.78317	Serpine1
GO:0090557	establishment of endothelial intestinal barrier	biological_process	1	206	12	19240	0.121213	0.272344	7.78317	Fasn
GO:0099173	postsynapse organization	biological_process	1	206	12	19240	0.121213	0.272344	7.78317	Ndrg1
GO:1900272	negative regulation of long-term synaptic potentiation	biological_process	1	206	12	19240	0.121213	0.272344	7.78317	Apoe
GO:2000343	positive regulation of chemokine (C-X-C motif) ligand 2 production	biological_process	1	206	12	19240	0.121213	0.272344	7.78317	Mcoln2
GO:0008152	metabolic process	biological_process	4	206	177	19240	0.122565	0.274994	2.11069	Acaca;Ehhadh;Fasn;Gusb
GO:0005507	copper ion binding	molecular_function	2	206	57	19240	0.124402	0.278331	3.27712	Lox;Mt1
GO:0008286	insulin receptor signaling pathway	biological_process	2	206	57	19240	0.124402	0.278331	3.27712	Pdk4;Srebf1
GO:0000278	mitotic cell cycle	biological_process	3	206	115	19240	0.125929	0.27894	2.43647	Gem;Plk3;Rgs14
GO:0043524	negative regulation of neuron apoptotic process	biological_process	4	206	179	19240	0.126242	0.27894	2.08711	Apoe;Mt1;Nr4a2;Nr4a3
GO:0008285	negative regulation of cell population proliferation	biological_process	7	206	392	19240	0.128955	0.27894	1.66782	Bdkrb2;Cdkn1a;Dusp1;Iapp;Ndrg1;Ptgs2;Zbtb16
GO:0016301	kinase activity	molecular_function	10	206	620	19240	0.130119	0.27894	1.50642	Map3k6;Mvk;Nek2;Ntrk3;Pbk;Pck1;Pdk4;Pik3c2g;Plk3;Pmvk
GO:0000977	RNA polymerase II transcription regulatory region sequence-specific DNA binding	molecular_function	7	206	393	19240	0.130178	0.27894	1.66358	Atf3;Fosl2;Hif3a;Nr1d1;Nr4a2;Srebf1;Zfp459
GO:0003334	keratinocyte development	biological_process	1	206	13	19240	0.130627	0.27894	7.18447	Fosl2
GO:0006103	2-oxoglutarate metabolic process	biological_process	1	206	13	19240	0.130627	0.27894	7.18447	Tat
GO:0006590	thyroid hormone generation	biological_process	1	206	13	19240	0.130627	0.27894	7.18447	Dio2
GO:0006809	nitric oxide biosynthetic process	biological_process	1	206	13	19240	0.130627	0.27894	7.18447	Mtarc1
GO:0010739	positive regulation of protein kinase A signaling	biological_process	1	206	13	19240	0.130627	0.27894	7.18447	Iapp
GO:0015643	toxic substance binding	molecular_function	1	206	13	19240	0.130627	0.27894	7.18447	Alb
GO:0017017	MAP kinase tyrosine/serine/threonine phosphatase activity	molecular_function	1	206	13	19240	0.130627	0.27894	7.18447	Dusp1
GO:0019217	regulation of fatty acid metabolic process	biological_process	1	206	13	19240	0.130627	0.27894	7.18447	Srebf1
GO:0019538	protein metabolic process	biological_process	1	206	13	19240	0.130627	0.27894	7.18447	Acaca
GO:0030330	DNA damage response, signal transduction by p53 class mediator	biological_process	1	206	13	19240	0.130627	0.27894	7.18447	Sesn2
GO:0032367	intracellular cholesterol transport	biological_process	1	206	13	19240	0.130627	0.27894	7.18447	Abca1
GO:0032437	cuticular plate	cellular_component	1	206	13	19240	0.130627	0.27894	7.18447	Pvalb
GO:0035810	positive regulation of urine volume	biological_process	1	206	13	19240	0.130627	0.27894	7.18447	Npr3
GO:0036002	pre-mRNA binding	molecular_function	1	206	13	19240	0.130627	0.27894	7.18447	Per2
GO:0042301	phosphate ion binding	molecular_function	1	206	13	19240	0.130627	0.27894	7.18447	G6pc
GO:0042403	thyroid hormone metabolic process	biological_process	1	206	13	19240	0.130627	0.27894	7.18447	Dio2
GO:0043303	mast cell degranulation	biological_process	1	206	13	19240	0.130627	0.27894	7.18447	Nr4a3
GO:0045947	negative regulation of translational initiation	biological_process	1	206	13	19240	0.130627	0.27894	7.18447	Eif4ebp3
GO:0051310	metaphase plate congression	biological_process	1	206	13	19240	0.130627	0.27894	7.18447	Gem
GO:0051549	positive regulation of keratinocyte migration	biological_process	1	206	13	19240	0.130627	0.27894	7.18447	Serpine1
GO:0070262	peptidyl-serine dephosphorylation	biological_process	1	206	13	19240	0.130627	0.27894	7.18447	Dusp1
GO:0071380	cellular response to prostaglandin E stimulus	biological_process	1	206	13	19240	0.130627	0.27894	7.18447	Acaca
GO:0071498	cellular response to fluid shear stress	biological_process	1	206	13	19240	0.130627	0.27894	7.18447	Ptgs2
GO:0071639	positive regulation of monocyte chemotactic protein-1 production	biological_process	1	206	13	19240	0.130627	0.27894	7.18447	Mcoln2
GO:0071901	negative regulation of protein serine/threonine kinase activity	biological_process	1	206	13	19240	0.130627	0.27894	7.18447	Slc8a1
GO:0097421	liver regeneration	biological_process	1	206	13	19240	0.130627	0.27894	7.18447	Vtn
GO:1990226	histone methyltransferase binding	molecular_function	1	206	13	19240	0.130627	0.27894	7.18447	Per2
GO:1990825	sequence-specific mRNA binding	molecular_function	1	206	13	19240	0.130627	0.27894	7.18447	Mvk
GO:2000678	negative regulation of transcription regulatory region DNA binding	biological_process	1	206	13	19240	0.130627	0.27894	7.18447	Per2
GO:0045893	positive regulation of transcription, DNA-templated	biological_process	10	206	623	19240	0.133029	0.283688	1.49917	Apoe;Egr2;Epo;Fosl2;Npas2;Nr1d1;Nr4a2;Nr4a3;Srebf1;Zbtb16
GO:0000082	G1/S transition of mitotic cell cycle	biological_process	2	206	61	19240	0.138848	0.288766	3.06223	Cdkn1a;Plk3
GO:0010033	response to organic substance	biological_process	2	206	61	19240	0.138848	0.288766	3.06223	Sqle;Ugt1a1
GO:0034097	response to cytokine	biological_process	2	206	61	19240	0.138848	0.288766	3.06223	Ptgs2;Serpina3k
GO:0000164	protein phosphatase type 1 complex	cellular_component	1	206	14	19240	0.139942	0.288766	6.67129	Ppp1r3b
GO:0001935	endothelial cell proliferation	biological_process	1	206	14	19240	0.139942	0.288766	6.67129	Apoa1
GO:0002526	acute inflammatory response	biological_process	1	206	14	19240	0.139942	0.288766	6.67129	Vnn1
GO:0010804	negative regulation of tumor necrosis factor-mediated signaling pathway	biological_process	1	206	14	19240	0.139942	0.288766	6.67129	Apoa1
GO:0030195	negative regulation of blood coagulation	biological_process	1	206	14	19240	0.139942	0.288766	6.67129	Apoe
GO:0030224	monocyte differentiation	biological_process	1	206	14	19240	0.139942	0.288766	6.67129	Fasn
GO:0031915	positive regulation of synaptic plasticity	biological_process	1	206	14	19240	0.139942	0.288766	6.67129	Ptgs2
GO:0034116	positive regulation of heterotypic cell-cell adhesion	biological_process	1	206	14	19240	0.139942	0.288766	6.67129	Fgb
GO:0035136	forelimb morphogenesis	biological_process	1	206	14	19240	0.139942	0.288766	6.67129	Zbtb16
GO:0035137	hindlimb morphogenesis	biological_process	1	206	14	19240	0.139942	0.288766	6.67129	Zbtb16
GO:0042551	neuron maturation	biological_process	1	206	14	19240	0.139942	0.288766	6.67129	Nr4a2
GO:0045744	negative regulation of G protein-coupled receptor signaling pathway	biological_process	1	206	14	19240	0.139942	0.288766	6.67129	Rgs14
GO:0048545	response to steroid hormone	biological_process	1	206	14	19240	0.139942	0.288766	6.67129	Lox
GO:0048599	oocyte development	biological_process	1	206	14	19240	0.139942	0.288766	6.67129	Inhbb
GO:0061036	positive regulation of cartilage development	biological_process	1	206	14	19240	0.139942	0.288766	6.67129	Zbtb16
GO:0070700	BMP receptor binding	molecular_function	1	206	14	19240	0.139942	0.288766	6.67129	Gdf15
GO:0071397	cellular response to cholesterol	biological_process	1	206	14	19240	0.139942	0.288766	6.67129	Inhbb
GO:0071404	cellular response to low-density lipoprotein particle stimulus	biological_process	1	206	14	19240	0.139942	0.288766	6.67129	Ldlr
GO:0071482	cellular response to light stimulus	biological_process	1	206	14	19240	0.139942	0.288766	6.67129	Gpr88
GO:0071556	integral component of lumenal side of endoplasmic reticulum membrane	cellular_component	1	206	14	19240	0.139942	0.288766	6.67129	H2-Q10
GO:0097242	amyloid-beta clearance	biological_process	1	206	14	19240	0.139942	0.288766	6.67129	Ldlr
GO:0099151	regulation of postsynaptic density assembly	biological_process	1	206	14	19240	0.139942	0.288766	6.67129	Ntrk3
GO:0030145	manganese ion binding	molecular_function	2	206	62	19240	0.142516	0.292939	3.01284	Idi1;Pck1
GO:0050766	positive regulation of phagocytosis	biological_process	2	206	62	19240	0.142516	0.292939	3.01284	Apoa1;Apoa2
GO:0050885	neuromuscular process controlling balance	biological_process	2	206	62	19240	0.142516	0.292939	3.01284	Gpr88;Nr4a3
GO:0016853	isomerase activity	molecular_function	3	206	123	19240	0.145428	0.297517	2.278	Eci3;Ehhadh;Pbld1
GO:0021766	hippocampus development	biological_process	2	206	63	19240	0.146203	0.297517	2.96502	Hsd3b5;Nr4a3
GO:0045860	positive regulation of protein kinase activity	biological_process	2	206	63	19240	0.146203	0.297517	2.96502	Cdkn1a;Epo
GO:0000188	inactivation of MAPK activity	biological_process	1	206	15	19240	0.149157	0.297517	6.22654	Dusp1
GO:0003184	pulmonary valve morphogenesis	biological_process	1	206	15	19240	0.149157	0.297517	6.22654	Stra6
GO:0004708	MAP kinase kinase activity	molecular_function	1	206	15	19240	0.149157	0.297517	6.22654	Pbk
GO:0006939	smooth muscle contraction	biological_process	1	206	15	19240	0.149157	0.297517	6.22654	Bdkrb2
GO:0006970	response to osmotic stress	biological_process	1	206	15	19240	0.149157	0.297517	6.22654	Plk3
GO:0007194	negative regulation of adenylate cyclase activity	biological_process	1	206	15	19240	0.149157	0.297517	6.22654	Npr3
GO:0009116	nucleoside metabolic process	biological_process	1	206	15	19240	0.149157	0.297517	6.22654	Upp2
GO:0009314	response to radiation	biological_process	1	206	15	19240	0.149157	0.297517	6.22654	Plk3
GO:0015693	magnesium ion transport	biological_process	1	206	15	19240	0.149157	0.297517	6.22654	Nipal2
GO:0030194	positive regulation of blood coagulation	biological_process	1	206	15	19240	0.149157	0.297517	6.22654	Serpine1
GO:0035497	cAMP response element binding	molecular_function	1	206	15	19240	0.149157	0.297517	6.22654	Nr4a3
GO:0042824	MHC class I peptide loading complex	cellular_component	1	206	15	19240	0.149157	0.297517	6.22654	H2-Q10
GO:0045333	cellular respiration	biological_process	1	206	15	19240	0.149157	0.297517	6.22654	Nr4a3
GO:0048566	embryonic digestive tract development	biological_process	1	206	15	19240	0.149157	0.297517	6.22654	Stra6
GO:0060979	vasculogenesis involved in coronary vascular morphogenesis	biological_process	1	206	15	19240	0.149157	0.297517	6.22654	Epo
GO:0061029	eyelid development in camera-type eye	biological_process	1	206	15	19240	0.149157	0.297517	6.22654	Stra6
GO:0070932	histone H3 deacetylation	biological_process	1	206	15	19240	0.149157	0.297517	6.22654	Per2
GO:0071168	protein localization to chromatin	biological_process	1	206	15	19240	0.149157	0.297517	6.22654	Fam47e
GO:0098703	calcium ion import across plasma membrane	biological_process	1	206	15	19240	0.149157	0.297517	6.22654	Slc8a1
GO:2000811	negative regulation of anoikis	biological_process	1	206	15	19240	0.149157	0.297517	6.22654	Pdk4
GO:0005743	mitochondrial inner membrane	cellular_component	7	206	408	19240	0.149226	0.297517	1.60242	Cox8b;Cyp2e1;Hmgcs2;Hsd3b5;Mtarc1;Pdk4;Ucp1
GO:0030139	endocytic vesicle	cellular_component	2	206	64	19240	0.149911	0.29851	2.91869	Abca1;Apoa1
GO:0005737	cytoplasm	cellular_component	81	206	6865	19240	0.153163	0.304606	1.102	Acaca;Alb;Aldh1l2;Ankrd1;Anxa13;Apobec2;Apoe;Arrdc2;Bbox1;Castor1;Ccn4;Cdkn1a;Chil1;Ctnna2;Cyp2a5;Cyp2c23;Cyp2e1;Ddc;Depp1;Dnah2;Dusp1;Egr2;Eif4ebp3;Fabp1;Fam47e;Fasn;Fdps;Fgb;Gan;Gc;Gdf15;Gpr88;Hdc;Hif3a;Hsd3b5;Idi1;Il1f6;Inmt;Lep;Lgals12;Mpp4;Mt1;Mt2;Mvk;Ncf2;Ndrg1;Nek2;Npas2;Npl;Nr1d1;Nr4a2;Nrep;Ntrk3;Pbld1;Pck1;Pcsk9;Per2;Phyhip;Pik3c2g;Plk3;Pmvk;Pnpla3;Ptgs2;Pvalb;Ranbp17;Rasd1;Rbp1;Rd3;Rgs1…
GO:0006898	receptor-mediated endocytosis	biological_process	2	206	65	19240	0.153637	0.305167	2.87379	Apoe;Ldlr
GO:0005874	microtubule	cellular_component	6	206	339	19240	0.157233	0.305613	1.65306	Apoe;Dnah2;Ndrg1;Nek2;Rgs14;Slc8a1
GO:0001706	endoderm formation	biological_process	1	206	16	19240	0.158274	0.305613	5.83738	Dusp1
GO:0004029	aldehyde dehydrogenase (NAD+) activity	molecular_function	1	206	16	19240	0.158274	0.305613	5.83738	Aldh1l2
GO:0005149	interleukin-1 receptor binding	molecular_function	1	206	16	19240	0.158274	0.305613	5.83738	Il1f6
GO:0006839	mitochondrial transport	biological_process	1	206	16	19240	0.158274	0.305613	5.83738	Ucp1
GO:0008028	monocarboxylic acid transmembrane transporter activity	molecular_function	1	206	16	19240	0.158274	0.305613	5.83738	Slc16a14
GO:0008320	protein transmembrane transporter activity	molecular_function	1	206	16	19240	0.158274	0.305613	5.83738	Abca1
GO:0014912	negative regulation of smooth muscle cell migration	biological_process	1	206	16	19240	0.158274	0.305613	5.83738	Serpine1
GO:0015095	magnesium ion transmembrane transporter activity	molecular_function	1	206	16	19240	0.158274	0.305613	5.83738	Nipal2
GO:0015125	bile acid transmembrane transporter activity	molecular_function	1	206	16	19240	0.158274	0.305613	5.83738	Slco1a6
GO:0016010	dystrophin-associated glycoprotein complex	cellular_component	1	206	16	19240	0.158274	0.305613	5.83738	Sntg2
GO:0030695	GTPase regulator activity	molecular_function	1	206	16	19240	0.158274	0.305613	5.83738	Rgs14
GO:0032924	activin receptor signaling pathway	biological_process	1	206	16	19240	0.158274	0.305613	5.83738	Inhbb
GO:0033554	cellular response to stress	biological_process	1	206	16	19240	0.158274	0.305613	5.83738	Map3k6
GO:0040015	negative regulation of multicellular organism growth	biological_process	1	206	16	19240	0.158274	0.305613	5.83738	Gdf15
GO:0042417	dopamine metabolic process	biological_process	1	206	16	19240	0.158274	0.305613	5.83738	Nr4a2
GO:0042445	hormone metabolic process	biological_process	1	206	16	19240	0.158274	0.305613	5.83738	Lep
GO:0042554	superoxide anion generation	biological_process	1	206	16	19240	0.158274	0.305613	5.83738	Ncf2
GO:0043583	ear development	biological_process	1	206	16	19240	0.158274	0.305613	5.83738	Stra6
GO:0051044	positive regulation of membrane protein ectodomain proteolysis	biological_process	1	206	16	19240	0.158274	0.305613	5.83738	Apoe
GO:0055089	fatty acid homeostasis	biological_process	1	206	16	19240	0.158274	0.305613	5.83738	Apoe
GO:0070593	dendrite self-avoidance	biological_process	1	206	16	19240	0.158274	0.305613	5.83738	Dscaml1
GO:0097708	intracellular vesicle	cellular_component	1	206	16	19240	0.158274	0.305613	5.83738	Abca1
GO:0043154	negative regulation of cysteine-type endopeptidase activity involved in apoptotic process	biological_process	2	206	67	19240	0.161142	0.310399	2.788	Fabp1;Ptgs2
GO:0045296	cadherin binding	molecular_function	2	206	67	19240	0.161142	0.310399	2.788	Ctnna2;Ndrg1
GO:0000981	DNA-binding transcription factor activity, RNA polymerase II-specific	molecular_function	15	206	1056	19240	0.161955	0.311587	1.32668	Atf3;Cebpd;Csrnp3;Egr2;Fosb;Fosl2;Hif3a;Maff;Npas2;Nr4a2;Nr4a3;Srebf1;Zbtb16;Zfhx4;Zfp459
GO:0060395	SMAD protein signal transduction	biological_process	2	206	68	19240	0.16492	0.312793	2.747	Gdf15;Inhbb
GO:0002024	diet induced thermogenesis	biological_process	1	206	17	19240	0.167294	0.312793	5.494	Ucp1
GO:0004653	polypeptide N-acetylgalactosaminyltransferase activity	molecular_function	1	206	17	19240	0.167294	0.312793	5.494	Galnt6
GO:0005614	interstitial matrix	cellular_component	1	206	17	19240	0.167294	0.312793	5.494	2300002M23Rik
GO:0007041	lysosomal transport	biological_process	1	206	17	19240	0.167294	0.312793	5.494	Pcsk9
GO:0007051	spindle organization	biological_process	1	206	17	19240	0.167294	0.312793	5.494	Rgs14
GO:0007250	activation of NF-kappaB-inducing kinase activity	biological_process	1	206	17	19240	0.167294	0.312793	5.494	Chil1
GO:0010498	proteasomal protein catabolic process	biological_process	1	206	17	19240	0.167294	0.312793	5.494	Nr1d1
GO:0015347	sodium-independent organic anion transmembrane transporter activity	molecular_function	1	206	17	19240	0.167294	0.312793	5.494	Slco1a6
GO:0016702	oxidoreductase activity, acting on single donors with incorporation of molecular oxygen, incorporation of two atoms of oxygen	molecular_function	1	206	17	19240	0.167294	0.312793	5.494	Ptgs2
GO:0017144	drug metabolic process	biological_process	1	206	17	19240	0.167294	0.312793	5.494	Cyp2e1
GO:0019432	triglyceride biosynthetic process	biological_process	1	206	17	19240	0.167294	0.312793	5.494	Pnpla3
GO:0031065	positive regulation of histone deacetylation	biological_process	1	206	17	19240	0.167294	0.312793	5.494	Srebf1
GO:0031091	platelet alpha granule	cellular_component	1	206	17	19240	0.167294	0.312793	5.494	Fgb
GO:0035418	protein localization to synapse	biological_process	1	206	17	19240	0.167294	0.312793	5.494	Mpp4
GO:0042608	T cell receptor binding	molecular_function	1	206	17	19240	0.167294	0.312793	5.494	H2-Q10
GO:0043249	erythrocyte maturation	biological_process	1	206	17	19240	0.167294	0.312793	5.494	Epo
GO:0045475	locomotor rhythm	biological_process	1	206	17	19240	0.167294	0.312793	5.494	Npas2
GO:0048712	negative regulation of astrocyte differentiation	biological_process	1	206	17	19240	0.167294	0.312793	5.494	Ntrk3
GO:0048745	smooth muscle tissue development	biological_process	1	206	17	19240	0.167294	0.312793	5.494	Stra6
GO:0070528	protein kinase C signaling	biological_process	1	206	17	19240	0.167294	0.312793	5.494	Ankrd1
GO:0090336	positive regulation of brown fat cell differentiation	biological_process	1	206	17	19240	0.167294	0.312793	5.494	Ptgs2
GO:1903427	negative regulation of reactive oxygen species biosynthetic process	biological_process	1	206	17	19240	0.167294	0.312793	5.494	Abcd2
GO:1904355	positive regulation of telomere capping	biological_process	1	206	17	19240	0.167294	0.312793	5.494	Nek2
GO:0003774	motor activity	molecular_function	2	206	69	19240	0.168713	0.315076	2.70719	Dnah2;Gpr88
GO:0042127	regulation of cell population proliferation	biological_process	4	206	202	19240	0.171629	0.320146	1.84947	Ndrg1;Ptgs2;Serpine1;Sqle
GO:0003007	heart morphogenesis	biological_process	2	206	70	19240	0.172521	0.321434	2.66852	Epo;Slc8a1
GO:0005740	mitochondrial envelope	cellular_component	1	206	18	19240	0.176218	0.322164	5.18878	Ucp1
GO:0010763	positive regulation of fibroblast migration	biological_process	1	206	18	19240	0.176218	0.322164	5.18878	Slc8a1
GO:0015179	L-amino acid transmembrane transporter activity	molecular_function	1	206	18	19240	0.176218	0.322164	5.18878	Slc7a12
GO:0015718	monocarboxylic acid transport	biological_process	1	206	18	19240	0.176218	0.322164	5.18878	Slc16a14
GO:0019229	regulation of vasoconstriction	biological_process	1	206	18	19240	0.176218	0.322164	5.18878	Per2
GO:0034389	lipid droplet organization	biological_process	1	206	18	19240	0.176218	0.322164	5.18878	Pnpla3
GO:0035641	locomotory exploration behavior	biological_process	1	206	18	19240	0.176218	0.322164	5.18878	Apoe
GO:0042573	retinoic acid metabolic process	biological_process	1	206	18	19240	0.176218	0.322164	5.18878	Rbp1
GO:0043252	sodium-independent organic anion transport	biological_process	1	206	18	19240	0.176218	0.322164	5.18878	Slco1a6
GO:0045779	negative regulation of bone resorption	biological_process	1	206	18	19240	0.176218	0.322164	5.18878	Iapp
GO:0048665	neuron fate specification	biological_process	1	206	18	19240	0.176218	0.322164	5.18878	Ntrk3
GO:0050872	white fat cell differentiation	biological_process	1	206	18	19240	0.176218	0.322164	5.18878	Per2
GO:0050995	negative regulation of lipid catabolic process	biological_process	1	206	18	19240	0.176218	0.322164	5.18878	Apoa2
GO:0070628	proteasome binding	molecular_function	1	206	18	19240	0.176218	0.322164	5.18878	Ubd
GO:0097729	9+2 motile cilium	cellular_component	1	206	18	19240	0.176218	0.322164	5.18878	Dnah9
GO:1903204	negative regulation of oxidative stress-induced neuron death	biological_process	1	206	18	19240	0.176218	0.322164	5.18878	Nr4a3
GO:0005912	adherens junction	cellular_component	3	206	135	19240	0.176351	0.322164	2.07551	Ctnna2;Mpp4;Ndrg1
GO:0045669	positive regulation of osteoblast differentiation	biological_process	2	206	72	19240	0.180179	0.32728	2.59439	Ccn4;Cebpd
GO:0050839	cell adhesion molecule binding	molecular_function	2	206	72	19240	0.180179	0.32728	2.59439	Fgb;Jaml
GO:0071456	cellular response to hypoxia	biological_process	2	206	72	19240	0.180179	0.32728	2.59439	Fabp1;Hif3a
GO:0106306	protein serine phosphatase activity	molecular_function	2	206	72	19240	0.180179	0.32728	2.59439	Dusp1;Ppm1j
GO:0106307	protein threonine phosphatase activity	molecular_function	2	206	72	19240	0.180179	0.32728	2.59439	Dusp1;Ppm1j
GO:0001650	fibrillar center	cellular_component	3	206	137	19240	0.181674	0.329361	2.04521	Acaca;Ankrd1;Ubd
GO:0043410	positive regulation of MAPK cascade	biological_process	3	206	138	19240	0.184352	0.329361	2.03039	Gdf15;Lep;Ntrk3
GO:0001516	prostaglandin biosynthetic process	biological_process	1	206	19	19240	0.185046	0.329361	4.91569	Ptgs2
GO:0004129	cytochrome-c oxidase activity	molecular_function	1	206	19	19240	0.185046	0.329361	4.91569	Cox8b
GO:0004550	nucleoside diphosphate kinase activity	molecular_function	1	206	19	19240	0.185046	0.329361	4.91569	Pck1
GO:0032794	GTPase activating protein binding	molecular_function	1	206	19	19240	0.185046	0.329361	4.91569	Rgs14
GO:0033198	response to ATP	biological_process	1	206	19	19240	0.185046	0.329361	4.91569	Slc8a1
GO:0042310	vasoconstriction	biological_process	1	206	19	19240	0.185046	0.329361	4.91569	Bdkrb2
GO:0045178	basal part of cell	cellular_component	1	206	19	19240	0.185046	0.329361	4.91569	Mpp4
GO:0048546	digestive tract morphogenesis	biological_process	1	206	19	19240	0.185046	0.329361	4.91569	Stra6
GO:0060134	prepulse inhibition	biological_process	1	206	19	19240	0.185046	0.329361	4.91569	Ctnna2
GO:0060322	head development	biological_process	1	206	19	19240	0.185046	0.329361	4.91569	Stra6
GO:0098719	sodium ion import across plasma membrane	biological_process	1	206	19	19240	0.185046	0.329361	4.91569	Slc8a1
GO:0098831	presynaptic active zone cytoplasmic component	cellular_component	1	206	19	19240	0.185046	0.329361	4.91569	Ctnna2
GO:1900016	negative regulation of cytokine production involved in inflammatory response	biological_process	1	206	19	19240	0.185046	0.329361	4.91569	Abcd2
GO:1901741	positive regulation of myoblast fusion	biological_process	1	206	19	19240	0.185046	0.329361	4.91569	Gdf15
GO:1904754	positive regulation of vascular associated smooth muscle cell migration	biological_process	1	206	19	19240	0.185046	0.329361	4.91569	Nr4a3
GO:2000251	positive regulation of actin cytoskeleton reorganization	biological_process	1	206	19	19240	0.185046	0.329361	4.91569	Ntrk3
GO:0030424	axon	cellular_component	7	206	438	19240	0.190935	0.333721	1.49266	Ctnna2;Ddc;Dscaml1;Gc;Ntrk3;Pvalb;Slc8a1
GO:0007596	blood coagulation	biological_process	2	206	75	19240	0.191758	0.333721	2.49061	Cpb2;Fgb
GO:0034599	cellular response to oxidative stress	biological_process	2	206	75	19240	0.191758	0.333721	2.49061	Nr4a2;Sesn2
GO:1901215	negative regulation of neuron death	biological_process	2	206	75	19240	0.191758	0.333721	2.49061	Apoe;Epo
GO:0004721	phosphoprotein phosphatase activity	molecular_function	3	206	141	19240	0.192447	0.333721	1.98719	Dusp1;Ppm1j;Ppp1r3b
GO:0010629	negative regulation of gene expression	biological_process	5	206	286	19240	0.193191	0.333721	1.63283	Apoe;Ccn2;Cdkn1a;Ldlr;Serpine1
GO:0000038	very long-chain fatty acid metabolic process	biological_process	1	206	20	19240	0.19378	0.333721	4.6699	Abcd2
GO:0000302	response to reactive oxygen species	biological_process	1	206	20	19240	0.19378	0.333721	4.6699	Plk3
GO:0001975	response to amphetamine	biological_process	1	206	20	19240	0.19378	0.333721	4.6699	Nr4a2
GO:0004709	MAP kinase kinase kinase activity	molecular_function	1	206	20	19240	0.19378	0.333721	4.6699	Map3k6
GO:0005640	nuclear outer membrane	cellular_component	1	206	20	19240	0.19378	0.333721	4.6699	Ptgs2
GO:0008373	sialyltransferase activity	molecular_function	1	206	20	19240	0.19378	0.333721	4.6699	St6galnac1
GO:0021954	central nervous system neuron development	biological_process	1	206	20	19240	0.19378	0.333721	4.6699	Lep
GO:0030278	regulation of ossification	biological_process	1	206	20	19240	0.19378	0.333721	4.6699	Egr2
GO:0032332	positive regulation of chondrocyte differentiation	biological_process	1	206	20	19240	0.19378	0.333721	4.6699	Zbtb16
GO:0035970	peptidyl-threonine dephosphorylation	biological_process	1	206	20	19240	0.19378	0.333721	4.6699	Dusp1
GO:0042326	negative regulation of phosphorylation	biological_process	1	206	20	19240	0.19378	0.333721	4.6699	Cdkn1a
GO:0043011	myeloid dendritic cell differentiation	biological_process	1	206	20	19240	0.19378	0.333721	4.6699	Ubd
GO:0043083	synaptic cleft	cellular_component	1	206	20	19240	0.19378	0.333721	4.6699	Apoe
GO:0043537	negative regulation of blood vessel endothelial cell migration	biological_process	1	206	20	19240	0.19378	0.333721	4.6699	Apoe
GO:0045088	regulation of innate immune response	biological_process	1	206	20	19240	0.19378	0.333721	4.6699	Apoe
GO:0045987	positive regulation of smooth muscle contraction	biological_process	1	206	20	19240	0.19378	0.333721	4.6699	Ptgs2
GO:0051896	regulation of protein kinase B signaling	biological_process	1	206	20	19240	0.19378	0.333721	4.6699	Ntrk3
GO:0060292	long-term synaptic depression	biological_process	1	206	20	19240	0.19378	0.333721	4.6699	Sorcs2
GO:0061136	regulation of proteasomal protein catabolic process	biological_process	1	206	20	19240	0.19378	0.333721	4.6699	Apoe
GO:0090280	positive regulation of calcium ion import	biological_process	1	206	20	19240	0.19378	0.333721	4.6699	Serpine1
GO:0090398	cellular senescence	biological_process	1	206	20	19240	0.19378	0.333721	4.6699	Cdkn1a
GO:0140326	ATPase-coupled intramembrane lipid transporter activity	molecular_function	1	206	20	19240	0.19378	0.333721	4.6699	Abca1
GO:1902004	positive regulation of amyloid-beta formation	biological_process	1	206	20	19240	0.19378	0.333721	4.6699	Apoe
GO:1902430	negative regulation of amyloid-beta formation	biological_process	1	206	20	19240	0.19378	0.333721	4.6699	Apoe
GO:0005759	mitochondrial matrix	cellular_component	3	206	142	19240	0.195165	0.335743	1.9732	Acsm3;Fdps;Hmgcs2
GO:0001568	blood vessel development	biological_process	2	206	76	19240	0.19564	0.335834	2.45784	Lox;Stra6
GO:0043525	positive regulation of neuron apoptotic process	biological_process	2	206	76	19240	0.19564	0.335834	2.45784	Ncf2;Pcsk9
GO:0019233	sensory perception of pain	biological_process	2	206	77	19240	0.199531	0.340144	2.42592	Iapp;Ptgs2
GO:0001502	cartilage condensation	biological_process	1	206	21	19240	0.202421	0.340144	4.44753	Ccn2
GO:0005796	Golgi lumen	cellular_component	1	206	21	19240	0.202421	0.340144	4.44753	Vtn
GO:0006654	phosphatidic acid biosynthetic process	biological_process	1	206	21	19240	0.202421	0.340144	4.44753	Pnpla3
GO:0006801	superoxide metabolic process	biological_process	1	206	21	19240	0.202421	0.340144	4.44753	Ncf2
GO:0016234	inclusion body	cellular_component	1	206	21	19240	0.202421	0.340144	4.44753	Iapp
GO:0030159	signaling receptor complex adaptor activity	molecular_function	1	206	21	19240	0.202421	0.340144	4.44753	Rgs14
GO:0030670	phagocytic vesicle membrane	cellular_component	1	206	21	19240	0.202421	0.340144	4.44753	H2-Q10
GO:0032331	negative regulation of chondrocyte differentiation	biological_process	1	206	21	19240	0.202421	0.340144	4.44753	Ccn4
GO:0043254	regulation of protein-containing complex assembly	biological_process	1	206	21	19240	0.202421	0.340144	4.44753	Apoe
GO:0043395	heparan sulfate proteoglycan binding	molecular_function	1	206	21	19240	0.202421	0.340144	4.44753	Apoe
GO:0046325	negative regulation of glucose import	biological_process	1	206	21	19240	0.202421	0.340144	4.44753	Lep
GO:0046697	decidualization	biological_process	1	206	21	19240	0.202421	0.340144	4.44753	Ptgs2
GO:0046716	muscle cell cellular homeostasis	biological_process	1	206	21	19240	0.202421	0.340144	4.44753	Lox
GO:0050709	negative regulation of protein secretion	biological_process	1	206	21	19240	0.202421	0.340144	4.44753	Apoe
GO:0050901	leukocyte tethering or rolling	biological_process	1	206	21	19240	0.202421	0.340144	4.44753	Lep
GO:0051481	negative regulation of cytosolic calcium ion concentration	biological_process	1	206	21	19240	0.202421	0.340144	4.44753	Slc8a1
GO:0070063	RNA polymerase binding	molecular_function	1	206	21	19240	0.202421	0.340144	4.44753	Per2
GO:0072359	circulatory system development	biological_process	1	206	21	19240	0.202421	0.340144	4.44753	Apoe
GO:0090050	positive regulation of cell migration involved in sprouting angiogenesis	biological_process	1	206	21	19240	0.202421	0.340144	4.44753	Ptgs2
GO:0014068	positive regulation of phosphatidylinositol 3-kinase signaling	biological_process	2	206	78	19240	0.203432	0.341483	2.39482	Lep;Ntrk3
GO:0016705	oxidoreductase activity, acting on paired donors, with incorporation or reduction of molecular oxygen	molecular_function	2	206	79	19240	0.207342	0.346469	2.36451	Cyp2c23;Cyp2e1
GO:0031072	heat shock protein binding	molecular_function	2	206	79	19240	0.207342	0.346469	2.36451	Apoa1;Apoa2
GO:0005770	late endosome	cellular_component	3	206	147	19240	0.208894	0.346469	1.90608	Apoe;Ldlr;Pcsk9
GO:0000062	fatty-acyl-CoA binding	molecular_function	1	206	22	19240	0.21097	0.346469	4.24537	Eci3
GO:0002028	regulation of sodium ion transport	biological_process	1	206	22	19240	0.21097	0.346469	4.24537	Slc8a1
GO:0002437	inflammatory response to antigenic stimulus	biological_process	1	206	22	19240	0.21097	0.346469	4.24537	Il1f6
GO:0005942	phosphatidylinositol 3-kinase complex	cellular_component	1	206	22	19240	0.21097	0.346469	4.24537	Pik3c2g
GO:0006807	nitrogen compound metabolic process	biological_process	1	206	22	19240	0.21097	0.346469	4.24537	Vnn1
GO:0007602	phototransduction	biological_process	1	206	22	19240	0.21097	0.346469	4.24537	Gpr88
GO:0008483	transaminase activity	molecular_function	1	206	22	19240	0.21097	0.346469	4.24537	Tat
GO:0009395	phospholipid catabolic process	biological_process	1	206	22	19240	0.21097	0.346469	4.24537	Apoa2
GO:0016773	phosphotransferase activity, alcohol group as acceptor	molecular_function	1	206	22	19240	0.21097	0.346469	4.24537	G6pc
GO:0019825	oxygen binding	molecular_function	1	206	22	19240	0.21097	0.346469	4.24537	Alb
GO:0019934	cGMP-mediated signaling	biological_process	1	206	22	19240	0.21097	0.346469	4.24537	Apoe
GO:0031643	positive regulation of myelination	biological_process	1	206	22	19240	0.21097	0.346469	4.24537	Egr2
GO:0036477	somatodendritic compartment	cellular_component	1	206	22	19240	0.21097	0.346469	4.24537	Ldlr
GO:0045638	negative regulation of myeloid cell differentiation	biological_process	1	206	22	19240	0.21097	0.346469	4.24537	Zbtb16
GO:0048156	tau protein binding	molecular_function	1	206	22	19240	0.21097	0.346469	4.24537	Apoe
GO:0051604	protein maturation	biological_process	1	206	22	19240	0.21097	0.346469	4.24537	Ambp
GO:0090026	positive regulation of monocyte chemotaxis	biological_process	1	206	22	19240	0.21097	0.346469	4.24537	Serpine1
GO:1901214	regulation of neuron death	biological_process	1	206	22	19240	0.21097	0.346469	4.24537	Apoe
GO:0007229	integrin-mediated signaling pathway	biological_process	2	206	80	19240	0.211259	0.346587	2.33495	Apoa1;Ccn2
GO:0001649	osteoblast differentiation	biological_process	2	206	81	19240	0.215184	0.351305	2.30612	Ccn4;Lox
GO:0005125	cytokine activity	molecular_function	4	206	223	19240	0.217241	0.351305	1.6753	Epo;Gdf15;Il1f6;Inhbb
GO:0006355	regulation of transcription, DNA-templated	biological_process	14	206	1033	19240	0.218205	0.351305	1.2658	Atf3;Cebpd;Egr2;Fosb;Fosl2;Hif3a;Maff;Npas2;Nr1d1;Nr4a2;Nr4a3;Srebf1;Zbtb16;Zfhx4
GO:0007018	microtubule-based movement	biological_process	2	206	82	19240	0.219116	0.351305	2.278	Dnah2;Dnah9
GO:0017148	negative regulation of translation	biological_process	2	206	82	19240	0.219116	0.351305	2.278	Eif4ebp3;Mvk
GO:0070062	extracellular exosome	cellular_component	2	206	82	19240	0.219116	0.351305	2.278	Alb;Serpine1
GO:0099055	integral component of postsynaptic membrane	cellular_component	2	206	82	19240	0.219116	0.351305	2.278	Ntrk3;Slc8a1
GO:0002026	regulation of the force of heart contraction	biological_process	1	206	23	19240	0.219428	0.351305	4.06079	Slc8a1
GO:0004806	triglyceride lipase activity	molecular_function	1	206	23	19240	0.219428	0.351305	4.06079	Pnpla3
GO:0005797	Golgi medial cisterna	cellular_component	1	206	23	19240	0.219428	0.351305	4.06079	H2-Q10
GO:0007031	peroxisome organization	biological_process	1	206	23	19240	0.219428	0.351305	4.06079	Abcd2
GO:0010596	negative regulation of endothelial cell migration	biological_process	1	206	23	19240	0.219428	0.351305	4.06079	Apoe
GO:0016925	protein sumoylation	biological_process	1	206	23	19240	0.219428	0.351305	4.06079	Egr2
GO:0022011	myelination in peripheral nervous system	biological_process	1	206	23	19240	0.219428	0.351305	4.06079	Ntrk3
GO:0030506	ankyrin binding	molecular_function	1	206	23	19240	0.219428	0.351305	4.06079	Slc8a1
GO:0031674	I band	cellular_component	1	206	23	19240	0.219428	0.351305	4.06079	Ankrd1
GO:0035050	embryonic heart tube development	biological_process	1	206	23	19240	0.219428	0.351305	4.06079	Slc8a1
GO:0042562	hormone binding	molecular_function	1	206	23	19240	0.219428	0.351305	4.06079	Npr3
GO:0042572	retinol metabolic process	biological_process	1	206	23	19240	0.219428	0.351305	4.06079	Rbp1
GO:0071353	cellular response to interleukin-4	biological_process	1	206	23	19240	0.219428	0.351305	4.06079	Fasn
GO:0071837	HMG box domain binding	molecular_function	1	206	23	19240	0.219428	0.351305	4.06079	Egr2
GO:0097193	intrinsic apoptotic signaling pathway	biological_process	1	206	23	19240	0.219428	0.351305	4.06079	Lgals12
GO:0098632	cell-cell adhesion mediator activity	molecular_function	1	206	23	19240	0.219428	0.351305	4.06079	Dscaml1
GO:2001222	regulation of neuron migration	biological_process	1	206	23	19240	0.219428	0.351305	4.06079	Ctnna2
GO:0000978	RNA polymerase II cis-regulatory region sequence-specific DNA binding	molecular_function	15	206	1120	19240	0.220669	0.352937	1.25087	Atf3;Cebpd;Egr2;Fosb;Fosl2;Hif3a;Maff;Npas2;Nr1d1;Nr4a2;Nr4a3;Per2;Srebf1;Zbtb16;Zfhx4
GO:0051213	dioxygenase activity	molecular_function	2	206	83	19240	0.223053	0.356393	2.25056	Bbox1;Ptgs2
GO:0001676	long-chain fatty acid metabolic process	biological_process	1	206	24	19240	0.227795	0.357868	3.89159	Pnpla3
GO:0005540	hyaluronic acid binding	molecular_function	1	206	24	19240	0.227795	0.357868	3.89159	2300002M23Rik
GO:0006883	cellular sodium ion homeostasis	biological_process	1	206	24	19240	0.227795	0.357868	3.89159	Slc8a1
GO:0016540	protein autoprocessing	biological_process	1	206	24	19240	0.227795	0.357868	3.89159	Pcsk9
GO:0032148	activation of protein kinase B activity	biological_process	1	206	24	19240	0.227795	0.357868	3.89159	Ntrk3
GO:0033627	cell adhesion mediated by integrin	biological_process	1	206	24	19240	0.227795	0.357868	3.89159	Vtn
GO:0034622	cellular protein-containing complex assembly	biological_process	1	206	24	19240	0.227795	0.357868	3.89159	Fgb
GO:0045778	positive regulation of ossification	biological_process	1	206	24	19240	0.227795	0.357868	3.89159	Zbtb16
GO:0046628	positive regulation of insulin receptor signaling pathway	biological_process	1	206	24	19240	0.227795	0.357868	3.89159	Lep
GO:0050482	arachidonic acid secretion	biological_process	1	206	24	19240	0.227795	0.357868	3.89159	Bdkrb2
GO:0050900	leukocyte migration	biological_process	1	206	24	19240	0.227795	0.357868	3.89159	Jaml
GO:0051233	spindle midzone	cellular_component	1	206	24	19240	0.227795	0.357868	3.89159	Gem
GO:0061178	regulation of insulin secretion involved in cellular response to glucose stimulus	biological_process	1	206	24	19240	0.227795	0.357868	3.89159	Nr1d1
GO:0070412	R-SMAD binding	molecular_function	1	206	24	19240	0.227795	0.357868	3.89159	Ankrd1
GO:0071549	cellular response to dexamethasone stimulus	biological_process	1	206	24	19240	0.227795	0.357868	3.89159	Pck1
GO:0090316	positive regulation of intracellular protein transport	biological_process	1	206	24	19240	0.227795	0.357868	3.89159	Plk3
GO:1904706	negative regulation of vascular associated smooth muscle cell proliferation	biological_process	1	206	24	19240	0.227795	0.357868	3.89159	Cdkn1a
GO:0032991	protein-containing complex	cellular_component	12	206	875	19240	0.229158	0.359653	1.28089	Alb;Ankrd1;Cdkn1a;Fabp1;Mpp4;Nek2;Npr3;Ptgs2;Pvalb;Srebf1;Stra6;Zbtb16
GO:0042060	wound healing	biological_process	2	206	85	19240	0.230945	0.362101	2.1976	Cdkn1a;Lox
GO:0016323	basolateral plasma membrane	cellular_component	4	206	230	19240	0.233131	0.36517	1.62431	Abca1;Ctnna2;Ldlr;Slc8a1
GO:0000122	negative regulation of transcription by RNA polymerase II	biological_process	12	206	879	19240	0.233717	0.365728	1.27506	Ankrd1;Atf3;Epo;Lep;Nr1d1;Nr4a2;Nr4a3;Per2;Plk3;Srebf1;Zbtb16;Zfp459
GO:0031267	small GTPase binding	molecular_function	4	206	231	19240	0.235424	0.366535	1.61728	Abca1;Ncf2;Ndrg1;Ranbp17
GO:0005782	peroxisomal matrix	cellular_component	1	206	25	19240	0.236073	0.366535	3.73592	Fabp1
GO:0008376	acetylgalactosaminyltransferase activity	molecular_function	1	206	25	19240	0.236073	0.366535	3.73592	B3gnt8
GO:0010613	positive regulation of cardiac muscle hypertrophy	biological_process	1	206	25	19240	0.236073	0.366535	3.73592	Nr4a3
GO:0016620	oxidoreductase activity, acting on the aldehyde or oxo group of donors, NAD or NADP as acceptor	molecular_function	1	206	25	19240	0.236073	0.366535	3.73592	Aldh1l2
GO:0019222	regulation of metabolic process	biological_process	1	206	25	19240	0.236073	0.366535	3.73592	Lep
GO:0032691	negative regulation of interleukin-1 beta production	biological_process	1	206	25	19240	0.236073	0.366535	3.73592	Apoa1
GO:0070509	calcium ion import	biological_process	1	206	25	19240	0.236073	0.366535	3.73592	Slc8a1
GO:0000187	activation of MAPK activity	biological_process	2	206	88	19240	0.242814	0.373786	2.12268	Gdf15;Ntrk3
GO:0005901	caveola	cellular_component	2	206	88	19240	0.242814	0.373786	2.12268	Ldlr;Ptgs2
GO:0000186	activation of MAPKK activity	biological_process	1	206	26	19240	0.244263	0.373786	3.59223	Map3k6
GO:0006885	regulation of pH	biological_process	1	206	26	19240	0.244263	0.373786	3.59223	Pdk4
GO:0009880	embryonic pattern specification	biological_process	1	206	26	19240	0.244263	0.373786	3.59223	Zbtb16
GO:0010575	positive regulation of vascular endothelial growth factor production	biological_process	1	206	26	19240	0.244263	0.373786	3.59223	Ptgs2
GO:0015711	organic anion transport	biological_process	1	206	26	19240	0.244263	0.373786	3.59223	Slc22a29
GO:0042273	ribosomal large subunit biogenesis	biological_process	1	206	26	19240	0.244263	0.373786	3.59223	Rpl26
GO:0045736	negative regulation of cyclin-dependent protein serine/threonine kinase activity	biological_process	1	206	26	19240	0.244263	0.373786	3.59223	Cdkn1a
GO:0046579	positive regulation of Ras protein signal transduction	biological_process	1	206	26	19240	0.244263	0.373786	3.59223	Epo
GO:0048027	mRNA 5'-UTR binding	molecular_function	1	206	26	19240	0.244263	0.373786	3.59223	Rpl26
GO:0048854	brain morphogenesis	biological_process	1	206	26	19240	0.244263	0.373786	3.59223	Ctnna2
GO:0055013	cardiac muscle cell development	biological_process	1	206	26	19240	0.244263	0.373786	3.59223	Slc8a1
GO:0090303	positive regulation of wound healing	biological_process	1	206	26	19240	0.244263	0.373786	3.59223	Ccn4
GO:1990090	cellular response to nerve growth factor stimulus	biological_process	1	206	26	19240	0.244263	0.373786	3.59223	Ntrk3
GO:0004722	protein serine/threonine phosphatase activity	molecular_function	2	206	89	19240	0.246777	0.376548	2.09883	Dusp1;Ppm1j
GO:0031647	regulation of protein stability	biological_process	2	206	89	19240	0.246777	0.376548	2.09883	Apoa2;Srebf1
GO:0071356	cellular response to tumor necrosis factor	biological_process	2	206	89	19240	0.246777	0.376548	2.09883	Ankrd1;Nr1d1
GO:0003690	double-stranded DNA binding	molecular_function	3	206	161	19240	0.248352	0.378227	1.74034	Fosb;Fosl2;Zbtb16
GO:0008236	serine-type peptidase activity	molecular_function	3	206	161	19240	0.248352	0.378227	1.74034	Cfi;Pcsk9;Tmprss9
GO:0071944	cell periphery	cellular_component	2	206	90	19240	0.250742	0.38034	2.07551	Inhbb;Slc8a1
GO:0003333	amino acid transmembrane transport	biological_process	1	206	27	19240	0.252366	0.38034	3.45919	Slc7a12
GO:0004181	metallocarboxypeptidase activity	molecular_function	1	206	27	19240	0.252366	0.38034	3.45919	Cpb2
GO:0005539	glycosaminoglycan binding	molecular_function	1	206	27	19240	0.252366	0.38034	3.45919	2300002M23Rik
GO:0008585	female gonad development	biological_process	1	206	27	19240	0.252366	0.38034	3.45919	Serpine1
GO:0016811	hydrolase activity, acting on carbon-nitrogen (but not peptide) bonds, in linear amides	molecular_function	1	206	27	19240	0.252366	0.38034	3.45919	Vnn1
GO:0030295	protein kinase activator activity	molecular_function	1	206	27	19240	0.252366	0.38034	3.45919	Epo
GO:0030500	regulation of bone mineralization	biological_process	1	206	27	19240	0.252366	0.38034	3.45919	Omd
GO:0034341	response to interferon-gamma	biological_process	1	206	27	19240	0.252366	0.38034	3.45919	Ubd
GO:0034612	response to tumor necrosis factor	biological_process	1	206	27	19240	0.252366	0.38034	3.45919	Ubd
GO:0043236	laminin binding	molecular_function	1	206	27	19240	0.252366	0.38034	3.45919	2300002M23Rik
GO:0005550	pheromone binding	molecular_function	2	206	91	19240	0.254709	0.383509	2.0527	Mup17;Mup3
GO:0070588	calcium ion transmembrane transport	biological_process	2	206	92	19240	0.258678	0.388379	2.03039	Mcoln2;Slc8a1
GO:0001678	cellular glucose homeostasis	biological_process	1	206	28	19240	0.260382	0.388379	3.33564	Nr1d1
GO:0001892	embryonic placenta development	biological_process	1	206	28	19240	0.260382	0.388379	3.33564	Slc8a1
GO:0004623	phospholipase A2 activity	molecular_function	1	206	28	19240	0.260382	0.388379	3.33564	Pnpla3
GO:0004712	protein serine/threonine/tyrosine kinase activity	molecular_function	1	206	28	19240	0.260382	0.388379	3.33564	Pdk4
GO:0006693	prostaglandin metabolic process	biological_process	1	206	28	19240	0.260382	0.388379	3.33564	Ptgs2
GO:0033137	negative regulation of peptidyl-serine phosphorylation	biological_process	1	206	28	19240	0.260382	0.388379	3.33564	Bdkrb2
GO:0045332	phospholipid translocation	biological_process	1	206	28	19240	0.260382	0.388379	3.33564	Abca1
GO:0055010	ventricular cardiac muscle tissue morphogenesis	biological_process	1	206	28	19240	0.260382	0.388379	3.33564	Epo
GO:1900745	positive regulation of p38MAPK cascade	biological_process	1	206	28	19240	0.260382	0.388379	3.33564	Lep
GO:0007059	chromosome segregation	biological_process	2	206	93	19240	0.262647	0.391391	2.00856	Nek2;Rgs14
GO:0004497	monooxygenase activity	molecular_function	2	206	94	19240	0.266617	0.39249	1.98719	Cyp2c23;Cyp2e1
GO:0042277	peptide binding	molecular_function	2	206	94	19240	0.266617	0.39249	1.98719	H2-Q10;Npr3
GO:0000307	cyclin-dependent protein kinase holoenzyme complex	cellular_component	1	206	29	19240	0.268312	0.39249	3.22062	Cdkn1a
GO:0001223	transcription coactivator binding	molecular_function	1	206	29	19240	0.268312	0.39249	3.22062	Nr4a3
GO:0002092	positive regulation of receptor internalization	biological_process	1	206	29	19240	0.268312	0.39249	3.22062	Pcsk9
GO:0002476	antigen processing and presentation of endogenous peptide antigen via MHC class Ib	biological_process	1	206	29	19240	0.268312	0.39249	3.22062	H2-Q10
GO:0002486	antigen processing and presentation of endogenous peptide antigen via MHC class I via ER pathway, TAP-independent	biological_process	1	206	29	19240	0.268312	0.39249	3.22062	H2-Q10
GO:0005795	Golgi stack	cellular_component	1	206	29	19240	0.268312	0.39249	3.22062	Plk3
GO:0006953	acute-phase response	biological_process	1	206	29	19240	0.268312	0.39249	3.22062	Orm1
GO:0008340	determination of adult lifespan	biological_process	1	206	29	19240	0.268312	0.39249	3.22062	Lep
GO:0010800	positive regulation of peptidyl-threonine phosphorylation	biological_process	1	206	29	19240	0.268312	0.39249	3.22062	Chil1
GO:0010906	regulation of glucose metabolic process	biological_process	1	206	29	19240	0.268312	0.39249	3.22062	Pdk4
GO:0019915	lipid storage	biological_process	1	206	29	19240	0.268312	0.39249	3.22062	Apoa1
GO:0045216	cell-cell junction organization	biological_process	1	206	29	19240	0.268312	0.39249	3.22062	Cldn9
GO:0045499	chemorepellent activity	molecular_function	1	206	29	19240	0.268312	0.39249	3.22062	Apoa1
GO:0045807	positive regulation of endocytosis	biological_process	1	206	29	19240	0.268312	0.39249	3.22062	Apoe
GO:0045921	positive regulation of exocytosis	biological_process	1	206	29	19240	0.268312	0.39249	3.22062	Fgb
GO:0051384	response to glucocorticoid	biological_process	1	206	29	19240	0.268312	0.39249	3.22062	Tat
GO:0070527	platelet aggregation	biological_process	1	206	29	19240	0.268312	0.39249	3.22062	Fgb
GO:0071542	dopaminergic neuron differentiation	biological_process	1	206	29	19240	0.268312	0.39249	3.22062	Nr4a2
GO:0050852	T cell receptor signaling pathway	biological_process	2	206	95	19240	0.270586	0.395453	1.96627	Btnl10;Btnl9
GO:0030001	metal ion transport	biological_process	1	206	30	19240	0.276158	0.402857	3.11327	Slc8a1
GO:0043153	entrainment of circadian clock by photoperiod	biological_process	1	206	30	19240	0.276158	0.402857	3.11327	Per2
GO:0000070	mitotic sister chromatid segregation	biological_process	1	206	31	19240	0.283921	0.410422	3.01284	Nek2
GO:0002639	positive regulation of immunoglobulin production	biological_process	1	206	31	19240	0.283921	0.410422	3.01284	Hpx
GO:0004553	hydrolase activity, hydrolyzing O-glycosyl compounds	molecular_function	1	206	31	19240	0.283921	0.410422	3.01284	Gusb
GO:0006958	complement activation, classical pathway	biological_process	1	206	31	19240	0.283921	0.410422	3.01284	Cfi
GO:0016239	positive regulation of macroautophagy	biological_process	1	206	31	19240	0.283921	0.410422	3.01284	Sesn2
GO:0032212	positive regulation of telomere maintenance via telomerase	biological_process	1	206	31	19240	0.283921	0.410422	3.01284	Nek2
GO:0042771	intrinsic apoptotic signaling pathway in response to DNA damage by p53 class mediator	biological_process	1	206	31	19240	0.283921	0.410422	3.01284	Cdkn1a
GO:0043392	negative regulation of DNA binding	biological_process	1	206	31	19240	0.283921	0.410422	3.01284	Nek2
GO:0050840	extracellular matrix binding	molecular_function	1	206	31	19240	0.283921	0.410422	3.01284	Vtn
GO:0099092	postsynaptic density, intracellular component	cellular_component	1	206	31	19240	0.283921	0.410422	3.01284	Ctnna2
GO:0018105	peptidyl-serine phosphorylation	biological_process	3	206	174	19240	0.285914	0.412929	1.61031	Epo;Pbk;Pck1
GO:0001933	negative regulation of protein phosphorylation	biological_process	2	206	99	19240	0.286455	0.413336	1.88683	Ntrk3;Pbk
GO:0005246	calcium channel regulator activity	molecular_function	1	206	32	19240	0.2916	0.415692	2.91869	Gem
GO:0006911	phagocytosis, engulfment	biological_process	1	206	32	19240	0.2916	0.415692	2.91869	Abca1
GO:0007631	feeding behavior	biological_process	1	206	32	19240	0.2916	0.415692	2.91869	Stra6
GO:0008157	protein phosphatase 1 binding	molecular_function	1	206	32	19240	0.2916	0.415692	2.91869	Ppp1r3b
GO:0016342	catenin complex	cellular_component	1	206	32	19240	0.2916	0.415692	2.91869	Ctnna2
GO:0019888	protein phosphatase regulator activity	molecular_function	1	206	32	19240	0.2916	0.415692	2.91869	Ppp1r3b
GO:0030168	platelet activation	biological_process	1	206	32	19240	0.2916	0.415692	2.91869	Fgb
GO:0032355	response to estradiol	biological_process	1	206	32	19240	0.2916	0.415692	2.91869	Fosl2
GO:0035035	histone acetyltransferase binding	molecular_function	1	206	32	19240	0.2916	0.415692	2.91869	Nr4a3
GO:0043523	regulation of neuron apoptotic process	biological_process	1	206	32	19240	0.2916	0.415692	2.91869	Pcsk9
GO:0045089	positive regulation of innate immune response	biological_process	1	206	32	19240	0.2916	0.415692	2.91869	Srebf1
GO:0045777	positive regulation of blood pressure	biological_process	1	206	32	19240	0.2916	0.415692	2.91869	Ncf2
GO:0070971	endoplasmic reticulum exit site	cellular_component	1	206	32	19240	0.2916	0.415692	2.91869	H2-Q10
GO:0008168	methyltransferase activity	molecular_function	3	206	176	19240	0.291741	0.415692	1.59201	Inmt;Methig1;Mettl7a3
GO:0051087	chaperone binding	molecular_function	2	206	101	19240	0.294378	0.419074	1.84947	Alb;Fgb
GO:0005764	lysosome	cellular_component	6	206	421	19240	0.296942	0.419931	1.33109	Apoe;Gusb;Ldlr;Mcoln2;Mt1;Pcsk9
GO:0006357	regulation of transcription by RNA polymerase II	biological_process	18	206	1457	19240	0.297944	0.419931	1.15385	Ankrd1;Atf3;Cebpd;Csrnp3;Egr2;Epo;Fosb;Fosl2;Hif3a;Maff;Npas2;Nr4a2;Nr4a3;Srebf1;Ucp1;Zbtb16;Zfhx4;Zfp459
GO:0007417	central nervous system development	biological_process	2	206	102	19240	0.298335	0.419931	1.83133	Dscaml1;Zbtb16
GO:0009791	post-embryonic development	biological_process	2	206	102	19240	0.298335	0.419931	1.83133	Nr4a2;Slc8a1
GO:0001937	negative regulation of endothelial cell proliferation	biological_process	1	206	33	19240	0.299197	0.419931	2.83024	Apoe
GO:0004860	protein kinase inhibitor activity	molecular_function	1	206	33	19240	0.299197	0.419931	2.83024	Cdkn1a
GO:0015171	amino acid transmembrane transporter activity	molecular_function	1	206	33	19240	0.299197	0.419931	2.83024	Slc7a12
GO:0030332	cyclin binding	molecular_function	1	206	33	19240	0.299197	0.419931	2.83024	Cdkn1a
GO:0032435	negative regulation of proteasomal ubiquitin-dependent protein catabolic process	biological_process	1	206	33	19240	0.299197	0.419931	2.83024	Pbk
GO:0043015	gamma-tubulin binding	molecular_function	1	206	33	19240	0.299197	0.419931	2.83024	Ndrg1
GO:0043409	negative regulation of MAPK cascade	biological_process	1	206	33	19240	0.299197	0.419931	2.83024	Dusp1
GO:0048709	oligodendrocyte differentiation	biological_process	1	206	33	19240	0.299197	0.419931	2.83024	Vtn
GO:0051968	positive regulation of synaptic transmission, glutamatergic	biological_process	1	206	33	19240	0.299197	0.419931	2.83024	Ptgs2
GO:0051973	positive regulation of telomerase activity	biological_process	1	206	33	19240	0.299197	0.419931	2.83024	Nek2
GO:0071260	cellular response to mechanical stimulus	biological_process	1	206	33	19240	0.299197	0.419931	2.83024	Ankrd1
GO:0098688	parallel fiber to Purkinje cell synapse	cellular_component	1	206	33	19240	0.299197	0.419931	2.83024	Ctnna2
GO:0007507	heart development	biological_process	4	206	259	19240	0.30144	0.422706	1.44244	Cdkn1a;Lox;Ntrk3;Stra6
GO:0043197	dendritic spine	cellular_component	3	206	181	19240	0.306343	0.425235	1.54803	Nr1d1;Rgs14;Slc8a1
GO:0001618	virus receptor activity	molecular_function	1	206	34	19240	0.306714	0.425235	2.747	Cldn9
GO:0001824	blastocyst development	biological_process	1	206	34	19240	0.306714	0.425235	2.747	Nek2
GO:0002040	sprouting angiogenesis	biological_process	1	206	34	19240	0.306714	0.425235	2.747	Esm1
GO:0008138	protein tyrosine/serine/threonine phosphatase activity	molecular_function	1	206	34	19240	0.306714	0.425235	2.747	Dusp1
GO:0032008	positive regulation of TOR signaling	biological_process	1	206	34	19240	0.306714	0.425235	2.747	Lep
GO:0035335	peptidyl-tyrosine dephosphorylation	biological_process	1	206	34	19240	0.306714	0.425235	2.747	Dusp1
GO:0042605	peptide antigen binding	molecular_function	1	206	34	19240	0.306714	0.425235	2.747	H2-Q10
GO:0045664	regulation of neuron differentiation	biological_process	1	206	34	19240	0.306714	0.425235	2.747	Nrep
GO:0045739	positive regulation of DNA repair	biological_process	1	206	34	19240	0.306714	0.425235	2.747	Npas2
GO:0045776	negative regulation of blood pressure	biological_process	1	206	34	19240	0.306714	0.425235	2.747	Bdkrb2
GO:0048589	developmental growth	biological_process	1	206	34	19240	0.306714	0.425235	2.747	Stra6
GO:0055074	calcium ion homeostasis	biological_process	1	206	34	19240	0.306714	0.425235	2.747	Slc8a1
GO:0009897	external side of plasma membrane	cellular_component	6	206	427	19240	0.308123	0.426817	1.31238	Abca1;Btnl10;Btnl9;Fgb;H2-Q10;Ldlr
GO:0006874	cellular calcium ion homeostasis	biological_process	2	206	105	19240	0.310184	0.428459	1.77901	Apoe;Slc8a1
GO:0008270	zinc ion binding	molecular_function	9	206	684	19240	0.311735	0.428459	1.22892	Alb;Bbox1;Cpb2;Mt1;Mt2;Nr1d1;Nr4a2;Nr4a3;Zfhx4
GO:0032755	positive regulation of interleukin-6 production	biological_process	2	206	106	19240	0.314125	0.428459	1.76223	Il1f6;Lep
GO:0000079	regulation of cyclin-dependent protein serine/threonine kinase activity	biological_process	1	206	35	19240	0.31415	0.428459	2.66852	Cdkn1a
GO:0002027	regulation of heart rate	biological_process	1	206	35	19240	0.31415	0.428459	2.66852	Slc8a1
GO:0004601	peroxidase activity	molecular_function	1	206	35	19240	0.31415	0.428459	2.66852	Ptgs2
GO:0005637	nuclear inner membrane	cellular_component	1	206	35	19240	0.31415	0.428459	2.66852	Ptgs2
GO:0008045	motor neuron axon guidance	biological_process	1	206	35	19240	0.31415	0.428459	2.66852	Egr2
GO:0014065	phosphatidylinositol 3-kinase signaling	biological_process	1	206	35	19240	0.31415	0.428459	2.66852	Pik3c2g
GO:0019228	neuronal action potential	biological_process	1	206	35	19240	0.31415	0.428459	2.66852	Gpr88
GO:0030316	osteoclast differentiation	biological_process	1	206	35	19240	0.31415	0.428459	2.66852	Ccn4
GO:0031624	ubiquitin conjugating enzyme binding	molecular_function	1	206	35	19240	0.31415	0.428459	2.66852	Rnf180
GO:0035025	positive regulation of Rho protein signal transduction	biological_process	1	206	35	19240	0.31415	0.428459	2.66852	Apoa1
GO:0035116	embryonic hindlimb morphogenesis	biological_process	1	206	35	19240	0.31415	0.428459	2.66852	Zbtb16
GO:0046513	ceramide biosynthetic process	biological_process	1	206	35	19240	0.31415	0.428459	2.66852	Tlcd3b
GO:0060612	adipose tissue development	biological_process	1	206	35	19240	0.31415	0.428459	2.66852	Lep
GO:1900182	positive regulation of protein localization to nucleus	biological_process	1	206	35	19240	0.31415	0.428459	2.66852	Sesn2
GO:1905606	regulation of presynapse assembly	biological_process	1	206	35	19240	0.31415	0.428459	2.66852	Ntrk3
GO:0007095	mitotic G2 DNA damage checkpoint signaling	biological_process	1	206	36	19240	0.321506	0.43477	2.59439	Cdkn1a
GO:0048514	blood vessel morphogenesis	biological_process	1	206	36	19240	0.321506	0.43477	2.59439	Lox
GO:0050905	neuromuscular process	biological_process	1	206	36	19240	0.321506	0.43477	2.59439	Stra6
GO:0050919	negative chemotaxis	biological_process	1	206	36	19240	0.321506	0.43477	2.59439	Apoa1
GO:0051019	mitogen-activated protein kinase binding	molecular_function	1	206	36	19240	0.321506	0.43477	2.59439	Dusp1
GO:0051276	chromosome organization	biological_process	1	206	36	19240	0.321506	0.43477	2.59439	Gem
GO:0060999	positive regulation of dendritic spine development	biological_process	1	206	36	19240	0.321506	0.43477	2.59439	Apoe
GO:0070330	aromatase activity	molecular_function	1	206	36	19240	0.321506	0.43477	2.59439	Cyp2e1
GO:0071320	cellular response to cAMP	biological_process	1	206	36	19240	0.321506	0.43477	2.59439	Slc8a1
GO:1904707	positive regulation of vascular associated smooth muscle cell proliferation	biological_process	1	206	36	19240	0.321506	0.43477	2.59439	Nr4a3
GO:0010628	positive regulation of gene expression	biological_process	7	206	521	19240	0.324982	0.439098	1.25487	Atf3;Ccn2;Iapp;Il1f6;Ldlr;Ntrk3;Serpine1
GO:0000139	Golgi membrane	cellular_component	3	206	188	19240	0.326829	0.44122	1.49039	Cyp2e1;Mpp4;Srebf1
GO:0002181	cytoplasmic translation	biological_process	1	206	37	19240	0.328784	0.441242	2.52427	Rpl26
GO:0004180	carboxypeptidase activity	molecular_function	1	206	37	19240	0.328784	0.441242	2.52427	Cpb2
GO:0007154	cell communication	biological_process	1	206	37	19240	0.328784	0.441242	2.52427	Slc8a1
GO:0016235	aggresome	cellular_component	1	206	37	19240	0.328784	0.441242	2.52427	Ubd
GO:0048662	negative regulation of smooth muscle cell proliferation	biological_process	1	206	37	19240	0.328784	0.441242	2.52427	Npr3
GO:0051924	regulation of calcium ion transport	biological_process	1	206	37	19240	0.328784	0.441242	2.52427	Slc8a1
GO:1990782	protein tyrosine kinase binding	molecular_function	1	206	37	19240	0.328784	0.441242	2.52427	Phyhip
GO:0001501	skeletal system development	biological_process	2	206	110	19240	0.329837	0.44191	1.69815	Npr3;Zbtb16
GO:0005930	axoneme	cellular_component	2	206	110	19240	0.329837	0.44191	1.69815	Dnah2;Dnah9
GO:0016477	cell migration	biological_process	4	206	271	19240	0.330426	0.442326	1.37857	Ccn2;Ctnna2;Pik3c2g;Vtn
GO:0007189	adenylate cyclase-activating G protein-coupled receptor signaling pathway	biological_process	2	206	111	19240	0.33375	0.444538	1.68285	Abca1;Iapp
GO:0016042	lipid catabolic process	biological_process	2	206	111	19240	0.33375	0.444538	1.68285	Ces1c;Pnpla3
GO:0005525	GTP binding	molecular_function	5	206	356	19240	0.333849	0.444538	1.31177	Gem;Pck1;Rasd1;Rasl12;Ucp1
GO:0005768	endosome	cellular_component	9	206	699	19240	0.334095	0.444538	1.20255	Abca1;Apoa5;Apoe;Bdkrb2;Ldlr;Mcoln2;Pcsk9;Rd3;Sorcs2
GO:0002931	response to ischemia	biological_process	1	206	38	19240	0.335985	0.444538	2.45784	Per2
GO:0008277	regulation of G protein-coupled receptor signaling pathway	biological_process	1	206	38	19240	0.335985	0.444538	2.45784	Rgs14
GO:0009725	response to hormone	biological_process	1	206	38	19240	0.335985	0.444538	2.45784	Lox
GO:0030020	extracellular matrix structural constituent conferring tensile strength	molecular_function	1	206	38	19240	0.335985	0.444538	2.45784	Col23a1
GO:0030073	insulin secretion	biological_process	1	206	38	19240	0.335985	0.444538	2.45784	Lep
GO:0030134	COPII-coated ER to Golgi transport vesicle	cellular_component	1	206	38	19240	0.335985	0.444538	2.45784	Pcsk9
GO:0031463	Cul3-RING ubiquitin ligase complex	cellular_component	1	206	38	19240	0.335985	0.444538	2.45784	Gan
GO:0045595	regulation of cell differentiation	biological_process	1	206	38	19240	0.335985	0.444538	2.45784	Cebpd
GO:0071949	FAD binding	molecular_function	1	206	38	19240	0.335985	0.444538	2.45784	Sqle
GO:2001234	negative regulation of apoptotic signaling pathway	biological_process	1	206	38	19240	0.335985	0.444538	2.45784	Nr4a2
GO:0005604	basement membrane	cellular_component	2	206	112	19240	0.337657	0.44638	1.66782	Alb;Vtn
GO:0015293	symporter activity	molecular_function	2	206	113	19240	0.341557	0.450224	1.65306	Slc10a6;Slc16a14
GO:0032496	response to lipopolysaccharide	biological_process	2	206	113	19240	0.341557	0.450224	1.65306	Ncf2;Ptgs2
GO:0005829	cytosol	cellular_component	41	206	3579	19240	0.341668	0.450224	1.06994	Acaca;Ankrd1;Apoa1;Apoa2;Apoa5;Apoe;Castor1;Ccn2;Ccn4;Cdkn1a;Cstdc5;Ehhadh;Fabp1;Fasn;Fdps;Gc;Hdc;Hif3a;Iapp;Inmt;Lep;Mat1a;Mpp4;Mt1;Mt2;Mvk;Ncf2;Ndrg1;Npas2;Ntrk3;Pck1;Per2;Pmvk;Pvalb;Rbp1;Rpl26;Stfa2l1;Thrsp;Uox;Upp2;Zbtb16
GO:0007369	gastrulation	biological_process	1	206	39	19240	0.343109	0.450224	2.39482	Nr4a3
GO:0032465	regulation of cytokinesis	biological_process	1	206	39	19240	0.343109	0.450224	2.39482	Plk3
GO:0042542	response to hydrogen peroxide	biological_process	1	206	39	19240	0.343109	0.450224	2.39482	Nr4a3
GO:0043085	positive regulation of catalytic activity	biological_process	1	206	39	19240	0.343109	0.450224	2.39482	Nr4a2
GO:2000134	negative regulation of G1/S transition of mitotic cell cycle	biological_process	1	206	39	19240	0.343109	0.450224	2.39482	Cdkn1a
GO:2001235	positive regulation of apoptotic signaling pathway	biological_process	1	206	39	19240	0.343109	0.450224	2.39482	Inhbb
GO:0043025	neuronal cell body	cellular_component	8	206	619	19240	0.34473	0.451979	1.20708	Apoe;Ddc;Hdc;Iapp;Nr1d1;Plk3;Pvalb;Slc8a1
GO:0022857	transmembrane transporter activity	molecular_function	3	206	195	19240	0.347314	0.454993	1.43689	Slc16a14;Slco1a6;Ucp1
GO:0001707	mesoderm formation	biological_process	1	206	40	19240	0.350156	0.455346	2.33495	Nr4a3
GO:0008528	G protein-coupled peptide receptor activity	molecular_function	1	206	40	19240	0.350156	0.455346	2.33495	Npr3
GO:0009755	hormone-mediated signaling pathway	biological_process	1	206	40	19240	0.350156	0.455346	2.33495	Nr1d1
GO:0009888	tissue development	biological_process	1	206	40	19240	0.350156	0.455346	2.33495	Fasn
GO:0019216	regulation of lipid metabolic process	biological_process	1	206	40	19240	0.350156	0.455346	2.33495	Nr1d1
GO:0030177	positive regulation of Wnt signaling pathway	biological_process	1	206	40	19240	0.350156	0.455346	2.33495	Ccn4
GO:0030501	positive regulation of bone mineralization	biological_process	1	206	40	19240	0.350156	0.455346	2.33495	Slc8a1
GO:0043531	ADP binding	molecular_function	1	206	40	19240	0.350156	0.455346	2.33495	Mat1a
GO:0060325	face morphogenesis	biological_process	1	206	40	19240	0.350156	0.455346	2.33495	Stra6
GO:0030246	carbohydrate binding	molecular_function	3	206	197	19240	0.353159	0.458876	1.42231	Galnt6;Gusb;Lgals12
GO:0019900	kinase binding	molecular_function	2	206	117	19240	0.357082	0.461774	1.59655	Acaca;Per2
GO:0001965	G-protein alpha-subunit binding	molecular_function	1	206	41	19240	0.357128	0.461774	2.278	Rgs14
GO:0003281	ventricular septum development	biological_process	1	206	41	19240	0.357128	0.461774	2.278	Stra6
GO:0005778	peroxisomal membrane	cellular_component	1	206	41	19240	0.357128	0.461774	2.278	Abcd2
GO:0032420	stereocilium	cellular_component	1	206	41	19240	0.357128	0.461774	2.278	Pvalb
GO:0140603	ATP hydrolysis activity	molecular_function	1	206	41	19240	0.357128	0.461774	2.278	Abcd2
GO:0000166	nucleotide binding	molecular_function	20	206	1698	19240	0.361151	0.466597	1.10009	Abca1;Abcd2;Acaca;Acsm3;Dnah2;Gem;Map3k6;Mat1a;Mmab;Mvk;Nek2;Ntrk3;Pbk;Pck1;Pdk4;Pik3c2g;Plk3;Pmvk;Rasd1;Rasl12
GO:0009306	protein secretion	biological_process	1	206	42	19240	0.364026	0.467279	2.22376	Abca1
GO:0009408	response to heat	biological_process	1	206	42	19240	0.364026	0.467279	2.22376	Cpb2
GO:0031667	response to nutrient levels	biological_process	1	206	42	19240	0.364026	0.467279	2.22376	Ucp1
GO:0032735	positive regulation of interleukin-12 production	biological_process	1	206	42	19240	0.364026	0.467279	2.22376	Lep
GO:0050767	regulation of neurogenesis	biological_process	1	206	42	19240	0.364026	0.467279	2.22376	Per2
GO:0071333	cellular response to glucose stimulus	biological_process	1	206	42	19240	0.364026	0.467279	2.22376	Pck1
GO:0097009	energy homeostasis	biological_process	1	206	42	19240	0.364026	0.467279	2.22376	Nr4a3
GO:1900026	positive regulation of substrate adhesion-dependent cell spreading	biological_process	1	206	42	19240	0.364026	0.467279	2.22376	Apoa1
GO:0005667	transcription regulator complex	cellular_component	4	206	285	19240	0.364419	0.467407	1.31085	Ankrd1;Npas2;Nr4a2;Nr4a3
GO:0008284	positive regulation of cell population proliferation	biological_process	7	206	545	19240	0.366689	0.46994	1.19961	Atf3;Ccn2;Epo;Esm1;Lep;Ntrk3;Ptgs2
GO:0035264	multicellular organism growth	biological_process	2	206	120	19240	0.36864	0.470729	1.55663	G6pc;Slco1a6
GO:0000086	G2/M transition of mitotic cell cycle	biological_process	1	206	43	19240	0.37085	0.470729	2.17205	Cdkn1a
GO:0001916	positive regulation of T cell mediated cytotoxicity	biological_process	1	206	43	19240	0.37085	0.470729	2.17205	H2-Q10
GO:0010507	negative regulation of autophagy	biological_process	1	206	43	19240	0.37085	0.470729	2.17205	Lep
GO:0010975	regulation of neuron projection development	biological_process	1	206	43	19240	0.37085	0.470729	2.17205	Ctnna2
GO:0017046	peptide hormone binding	molecular_function	1	206	43	19240	0.37085	0.470729	2.17205	Npr3
GO:0030016	myofibril	cellular_component	1	206	43	19240	0.37085	0.470729	2.17205	Ankrd1
GO:0045596	negative regulation of cell differentiation	biological_process	1	206	43	19240	0.37085	0.470729	2.17205	Iapp
GO:0045787	positive regulation of cell cycle	biological_process	1	206	43	19240	0.37085	0.470729	2.17205	Nr4a3
GO:0046854	phosphatidylinositol phosphate biosynthetic process	biological_process	1	206	43	19240	0.37085	0.470729	2.17205	Pik3c2g
GO:0050769	positive regulation of neurogenesis	biological_process	1	206	43	19240	0.37085	0.470729	2.17205	Rgs14
GO:0090307	mitotic spindle assembly	biological_process	1	206	43	19240	0.37085	0.470729	2.17205	Nek2
GO:0044297	cell body	cellular_component	2	206	121	19240	0.372475	0.472415	1.54377	Epo;Rbp1
GO:0000794	condensed nuclear chromosome	cellular_component	1	206	44	19240	0.377602	0.475886	2.12268	Nek2
GO:0005801	cis-Golgi network	cellular_component	1	206	44	19240	0.377602	0.475886	2.12268	Ccn2
GO:0010811	positive regulation of cell-substrate adhesion	biological_process	1	206	44	19240	0.377602	0.475886	2.12268	Vtn
GO:0016616	oxidoreductase activity, acting on the CH-OH group of donors, NAD or NADP as acceptor	molecular_function	1	206	44	19240	0.377602	0.475886	2.12268	Hsd3b5
GO:0030163	protein catabolic process	biological_process	1	206	44	19240	0.377602	0.475886	2.12268	Ambp
GO:0030890	positive regulation of B cell proliferation	biological_process	1	206	44	19240	0.377602	0.475886	2.12268	Cdkn1a
GO:0071300	cellular response to retinoic acid	biological_process	1	206	44	19240	0.377602	0.475886	2.12268	Abca1
GO:1902895	positive regulation of pri-miRNA transcription by RNA polymerase II	biological_process	1	206	44	19240	0.377602	0.475886	2.12268	Srebf1
GO:0003341	cilium movement	biological_process	1	206	45	19240	0.384281	0.482015	2.07551	Dnah9
GO:0030217	T cell differentiation	biological_process	1	206	45	19240	0.384281	0.482015	2.07551	Lep
GO:0034504	protein localization to nucleus	biological_process	1	206	45	19240	0.384281	0.482015	2.07551	Zbtb16
GO:0042149	cellular response to glucose starvation	biological_process	1	206	45	19240	0.384281	0.482015	2.07551	Sesn2
GO:0045786	negative regulation of cell cycle	biological_process	1	206	45	19240	0.384281	0.482015	2.07551	Ptgs2
GO:0070888	E-box binding	molecular_function	1	206	45	19240	0.384281	0.482015	2.07551	Nr1d1
GO:0006814	sodium ion transport	biological_process	2	206	125	19240	0.38772	0.485946	1.49437	Slc10a6;Slc8a1
GO:0010468	regulation of gene expression	biological_process	5	206	382	19240	0.388988	0.487152	1.22249	Apoe;G6pc;Lox;Nr4a2;Slc8a1
GO:0001654	eye development	biological_process	1	206	46	19240	0.390889	0.487616	2.03039	Inhbb
GO:0007040	lysosome organization	biological_process	1	206	46	19240	0.390889	0.487616	2.03039	Abca1
GO:0008543	fibroblast growth factor receptor signaling pathway	biological_process	1	206	46	19240	0.390889	0.487616	2.03039	Ccn2
GO:0045429	positive regulation of nitric oxide biosynthetic process	biological_process	1	206	46	19240	0.390889	0.487616	2.03039	Ptgs2
GO:0045773	positive regulation of axon extension	biological_process	1	206	46	19240	0.390889	0.487616	2.03039	Apoe
GO:0042826	histone deacetylase binding	molecular_function	2	206	126	19240	0.391506	0.488004	1.48251	Ankrd1;Per2
GO:0007346	regulation of mitotic cell cycle	biological_process	1	206	47	19240	0.397426	0.493453	1.98719	Cdkn1a
GO:0009411	response to UV	biological_process	1	206	47	19240	0.397426	0.493453	1.98719	Cdkn1a
GO:0016922	nuclear receptor binding	molecular_function	1	206	47	19240	0.397426	0.493453	1.98719	Per2
GO:0043124	negative regulation of I-kappaB kinase/NF-kappaB signaling	biological_process	1	206	47	19240	0.397426	0.493453	1.98719	Nr1d1
GO:0043434	response to peptide hormone	biological_process	1	206	47	19240	0.397426	0.493453	1.98719	Serpina3k
GO:0030308	negative regulation of cell growth	biological_process	2	206	128	19240	0.399046	0.495079	1.45934	Cdkn1a;Sesn2
GO:0048813	dendrite morphogenesis	biological_process	1	206	48	19240	0.403894	0.500313	1.94579	Ctnna2
GO:0051592	response to calcium ion	biological_process	1	206	48	19240	0.403894	0.500313	1.94579	Fgb
GO:0005938	cell cortex	cellular_component	2	206	130	19240	0.406544	0.503204	1.43689	Ccn2;Fgb
GO:0007157	heterophilic cell-cell adhesion via plasma membrane cell adhesion molecules	biological_process	1	206	49	19240	0.410292	0.505097	1.90608	Jaml
GO:0007193	adenylate cyclase-inhibiting G protein-coupled receptor signaling pathway	biological_process	1	206	49	19240	0.410292	0.505097	1.90608	Npr3
GO:0007568	aging	biological_process	1	206	49	19240	0.410292	0.505097	1.90608	Apoe
GO:0032722	positive regulation of chemokine production	biological_process	1	206	49	19240	0.410292	0.505097	1.90608	Mcoln2
GO:0050890	cognition	biological_process	1	206	49	19240	0.410292	0.505097	1.90608	Stra6
GO:0060048	cardiac muscle contraction	biological_process	1	206	49	19240	0.410292	0.505097	1.90608	Slc8a1
GO:0098686	hippocampal mossy fiber to CA3 synapse	cellular_component	1	206	49	19240	0.410292	0.505097	1.90608	Ctnna2
GO:0006915	apoptotic process	biological_process	7	206	571	19240	0.412277	0.507149	1.14498	Chil1;Csrnp3;Epo;Hif3a;Lgals12;Pcsk9;Plk3
GO:0016874	ligase activity	molecular_function	2	206	132	19240	0.413996	0.508477	1.41512	Acaca;Acsm3
GO:0042493	response to drug	biological_process	2	206	132	19240	0.413996	0.508477	1.41512	Npas2;Slco1a6
GO:0002376	immune system process	biological_process	6	206	483	19240	0.414601	0.508828	1.16022	Cfi;Fgb;H2-Q10;Il1f6;Jaml;Mcoln2
GO:0030544	Hsp70 protein binding	molecular_function	1	206	50	19240	0.416622	0.510522	1.86796	Cyp2e1
GO:0045597	positive regulation of cell differentiation	biological_process	1	206	50	19240	0.416622	0.510522	1.86796	Ccn2
GO:0006879	cellular iron ion homeostasis	biological_process	1	206	51	19240	0.422884	0.516606	1.83133	Hpx
GO:0030199	collagen fibril organization	biological_process	1	206	51	19240	0.422884	0.516606	1.83133	Lox
GO:1901216	positive regulation of neuron death	biological_process	1	206	51	19240	0.422884	0.516606	1.83133	Apoe
GO:1902600	proton transmembrane transport	biological_process	1	206	51	19240	0.422884	0.516606	1.83133	Ucp1
GO:0005524	ATP binding	molecular_function	16	206	1395	19240	0.424983	0.518773	1.07123	Abca1;Abcd2;Acaca;Acsm3;Dnah2;Map3k6;Mat1a;Mmab;Mvk;Nek2;Ntrk3;Pbk;Pdk4;Pik3c2g;Plk3;Pmvk
GO:0016791	phosphatase activity	molecular_function	2	206	136	19240	0.428759	0.522572	1.3735	Dusp1;Ppm1j
GO:0030968	endoplasmic reticulum unfolded protein response	biological_process	1	206	52	19240	0.42908	0.522572	1.79612	Atf3
GO:0031122	cytoplasmic microtubule organization	biological_process	1	206	52	19240	0.42908	0.522572	1.79612	Plk3
GO:0005923	bicellular tight junction	cellular_component	2	206	137	19240	0.43242	0.526237	1.36348	Cldn9;Jaml
GO:0030216	keratinocyte differentiation	biological_process	1	206	53	19240	0.435209	0.528018	1.76223	Ptgs2
GO:0031397	negative regulation of protein ubiquitination	biological_process	1	206	53	19240	0.435209	0.528018	1.76223	Per2
GO:0045600	positive regulation of fat cell differentiation	biological_process	1	206	53	19240	0.435209	0.528018	1.76223	Zbtb16
GO:0048286	lung alveolus development	biological_process	1	206	53	19240	0.435209	0.528018	1.76223	Stra6
GO:0001764	neuron migration	biological_process	2	206	139	19240	0.439703	0.533065	1.34386	Nr4a2;Ntrk3
GO:0005261	cation channel activity	molecular_function	1	206	54	19240	0.441273	0.534155	1.72959	Mcoln2
GO:0030218	erythrocyte differentiation	biological_process	1	206	54	19240	0.441273	0.534155	1.72959	Epo
GO:0030496	midbody	cellular_component	2	206	141	19240	0.446936	0.53896	1.3248	Gem;Nek2
GO:0004714	transmembrane receptor protein tyrosine kinase activity	molecular_function	1	206	55	19240	0.447272	0.53896	1.69815	Ntrk3
GO:0009968	negative regulation of signal transduction	biological_process	1	206	55	19240	0.447272	0.53896	1.69815	Rgs14
GO:0022625	cytosolic large ribosomal subunit	cellular_component	1	206	55	19240	0.447272	0.53896	1.69815	Rpl26
GO:0042552	myelination	biological_process	1	206	55	19240	0.447272	0.53896	1.69815	Egr2
GO:0043280	positive regulation of cysteine-type endopeptidase activity involved in apoptotic process	biological_process	1	206	55	19240	0.447272	0.53896	1.69815	Ccn2
GO:0006816	calcium ion transport	biological_process	2	206	142	19240	0.450532	0.542478	1.31547	Mcoln2;Slc8a1
GO:0016604	nuclear body	cellular_component	4	206	321	19240	0.450987	0.542615	1.16384	Cdkn1a;Nr1d1;Rgs14;Zbtb16
GO:0005544	calcium-dependent phospholipid binding	molecular_function	1	206	56	19240	0.453207	0.543644	1.66782	Anxa13
GO:0015297	antiporter activity	molecular_function	1	206	56	19240	0.453207	0.543644	1.66782	Slc8a1
GO:0017053	transcription repressor complex	cellular_component	1	206	56	19240	0.453207	0.543644	1.66782	Zbtb16
GO:0070301	cellular response to hydrogen peroxide	biological_process	1	206	56	19240	0.453207	0.543644	1.66782	Fabp1
GO:0044325	ion channel binding	molecular_function	2	206	143	19240	0.454116	0.544324	1.30627	Lrrc52;Slc8a1
GO:0001227	DNA-binding transcription repressor activity, RNA polymerase II-specific	molecular_function	4	206	323	19240	0.455707	0.54582	1.15663	Atf3;Nr1d1;Zbtb16;Zfp459
GO:0006470	protein dephosphorylation	biological_process	2	206	144	19240	0.457686	0.547779	1.2972	Dusp1;Ppm1j
GO:0004672	protein kinase activity	molecular_function	6	206	506	19240	0.458245	0.547799	1.10749	Map3k6;Nek2;Ntrk3;Pbk;Pdk4;Plk3
GO:0008022	protein C-terminus binding	molecular_function	3	206	234	19240	0.459049	0.547799	1.19741	Ccn2;Ncf2;Zbtb16
GO:0030659	cytoplasmic vesicle membrane	cellular_component	1	206	57	19240	0.459079	0.547799	1.63856	Trarg1
GO:0071230	cellular response to amino acid stimulus	biological_process	1	206	57	19240	0.459079	0.547799	1.63856	Sesn2
GO:0061629	RNA polymerase II-specific DNA-binding transcription factor binding	molecular_function	2	206	145	19240	0.461243	0.54997	1.28825	Ankrd1;Egr2
GO:0005643	nuclear pore	cellular_component	1	206	58	19240	0.464887	0.552922	1.61031	Ranbp17
GO:0014704	intercalated disc	cellular_component	1	206	58	19240	0.464887	0.552922	1.61031	Slc8a1
GO:0060291	long-term synaptic potentiation	biological_process	1	206	58	19240	0.464887	0.552922	1.61031	Rgs14
GO:0014069	postsynaptic density	cellular_component	4	206	327	19240	0.465107	0.552922	1.14248	Ctnna2;Rgs14;Slc8a1;Sorcs2
GO:0045944	positive regulation of transcription by RNA polymerase II	biological_process	13	206	1155	19240	0.467333	0.554345	1.05123	Atf3;Cebpd;Csrnp3;Egr2;Fosb;Fosl2;Hif3a;Maff;Npas2;Nr1d1;Nr4a2;Nr4a3;Srebf1
GO:0005769	early endosome	cellular_component	3	206	237	19240	0.467348	0.554345	1.18225	Apoe;Ldlr;Pcsk9
GO:0015629	actin cytoskeleton	cellular_component	3	206	237	19240	0.467348	0.554345	1.18225	Acaca;Ctnna2;Mpp4
GO:0045766	positive regulation of angiogenesis	biological_process	2	206	147	19240	0.468316	0.55508	1.27072	Chil1;Serpine1
GO:0006865	amino acid transport	biological_process	1	206	59	19240	0.470634	0.556172	1.58302	Slc7a12
GO:0007200	phospholipase C-activating G protein-coupled receptor signaling pathway	biological_process	1	206	59	19240	0.470634	0.556172	1.58302	Npr3
GO:0009898	cytoplasmic side of plasma membrane	cellular_component	1	206	59	19240	0.470634	0.556172	1.58302	Gem
GO:0048704	embryonic skeletal system morphogenesis	biological_process	1	206	59	19240	0.470634	0.556172	1.58302	Dscaml1
GO:0031514	motile cilium	cellular_component	2	206	149	19240	0.475333	0.561309	1.25367	Dnah2;Dnah9
GO:0008654	phospholipid biosynthetic process	biological_process	1	206	60	19240	0.476319	0.562057	1.55663	Pnpla3
GO:0051726	regulation of cell cycle	biological_process	3	206	241	19240	0.478325	0.564006	1.16263	Cdkn1a;Lep;Per2
GO:0001917	photoreceptor inner segment	cellular_component	1	206	61	19240	0.481944	0.56576	1.53112	Rd3
GO:0007519	skeletal muscle tissue development	biological_process	1	206	61	19240	0.481944	0.56576	1.53112	Col19a1
GO:0010506	regulation of autophagy	biological_process	1	206	61	19240	0.481944	0.56576	1.53112	Depp1
GO:0016197	endosomal transport	biological_process	1	206	61	19240	0.481944	0.56576	1.53112	Abca1
GO:0048839	inner ear development	biological_process	1	206	61	19240	0.481944	0.56576	1.53112	Cebpd
GO:0052689	carboxylic ester hydrolase activity	molecular_function	1	206	61	19240	0.481944	0.56576	1.53112	Ces1c
GO:0000785	chromatin	cellular_component	4	206	335	19240	0.483731	0.56744	1.1152	Fam47e;Hif3a;Nr1d1;Plk3
GO:0055085	transmembrane transport	biological_process	5	206	428	19240	0.485292	0.568557	1.0911	Abca1;Abcd2;Slc16a14;Slc8a1;Slco1a6
GO:0001822	kidney development	biological_process	2	206	152	19240	0.485754	0.568557	1.22892	Pcsk9;Stra6
GO:0048511	rhythmic process	biological_process	2	206	152	19240	0.485754	0.568557	1.22892	Npas2;Nr1d1
GO:0019898	extrinsic component of membrane	cellular_component	1	206	62	19240	0.487508	0.569773	1.50642	Anxa13
GO:0030326	embryonic limb morphogenesis	biological_process	1	206	62	19240	0.487508	0.569773	1.50642	Zbtb16
GO:0030879	mammary gland development	biological_process	1	206	63	19240	0.493013	0.575784	1.48251	Fasn
GO:0005249	voltage-gated potassium channel activity	molecular_function	1	206	64	19240	0.498459	0.580867	1.45934	Lrrc52
GO:0005881	cytoplasmic microtubule	cellular_component	1	206	64	19240	0.498459	0.580867	1.45934	Cyp2a5
GO:0030315	T-tubule	cellular_component	1	206	64	19240	0.498459	0.580867	1.45934	Slc8a1
GO:0030425	dendrite	cellular_component	6	206	530	19240	0.502934	0.585653	1.05734	Apoe;Hdc;Nr1d1;Plk3;Rgs14;Slc8a1
GO:0070830	bicellular tight junction assembly	biological_process	1	206	65	19240	0.503847	0.586288	1.43689	Cldn9
GO:0043547	positive regulation of GTPase activity	biological_process	2	206	158	19240	0.506208	0.588605	1.18225	Elmod1;Rgs14
GO:0005905	clathrin-coated pit	cellular_component	1	206	66	19240	0.509177	0.589905	1.41512	Ldlr
GO:0007517	muscle organ development	biological_process	1	206	66	19240	0.509177	0.589905	1.41512	Col19a1
GO:0008344	adult locomotory behavior	biological_process	1	206	66	19240	0.509177	0.589905	1.41512	Nr4a2
GO:0016328	lateral plasma membrane	cellular_component	1	206	66	19240	0.509177	0.589905	1.41512	Mpp4
GO:0042102	positive regulation of T cell proliferation	biological_process	1	206	66	19240	0.509177	0.589905	1.41512	Lep
GO:0098609	cell-cell adhesion	biological_process	2	206	159	19240	0.509565	0.589926	1.17482	Ctnna2;Vnn1
GO:0006955	immune response	biological_process	3	206	253	19240	0.510606	0.590701	1.10749	H2-Q10;Il1f6;Vtn
GO:0000165	MAPK cascade	biological_process	1	206	67	19240	0.514451	0.592996	1.394	Map3k6
GO:0001786	phosphatidylserine binding	molecular_function	1	206	67	19240	0.514451	0.592996	1.394	Anxa13
GO:0030971	receptor tyrosine kinase binding	molecular_function	1	206	67	19240	0.514451	0.592996	1.394	Alkal2
GO:0031901	early endosome membrane	cellular_component	1	206	67	19240	0.514451	0.592996	1.394	Sorcs2
GO:0042733	embryonic digit morphogenesis	biological_process	1	206	67	19240	0.514451	0.592996	1.394	Zbtb16
GO:0006954	inflammatory response	biological_process	4	206	350	19240	0.517934	0.596579	1.06741	Chil1;Il1f6;Ptgs2;Vnn1
GO:0045892	negative regulation of transcription, DNA-templated	biological_process	6	206	539	19240	0.51937	0.59728	1.03968	Atf3;Cebpd;Nr1d1;Per2;Rasd1;Zbtb16
GO:0019905	syntaxin binding	molecular_function	1	206	68	19240	0.519667	0.59728	1.3735	Abca1
GO:0050660	flavin adenine dinucleotide binding	molecular_function	1	206	68	19240	0.519667	0.59728	1.3735	Sqle
GO:0005791	rough endoplasmic reticulum	cellular_component	1	206	69	19240	0.524829	0.601044	1.3536	Pcsk9
GO:0030512	negative regulation of transforming growth factor beta receptor signaling pathway	biological_process	1	206	69	19240	0.524829	0.601044	1.3536	Pbld1
GO:0033674	positive regulation of kinase activity	biological_process	1	206	69	19240	0.524829	0.601044	1.3536	Ntrk3
GO:0043198	dendritic shaft	cellular_component	1	206	69	19240	0.524829	0.601044	1.3536	Slc8a1
GO:0043621	protein self-association	molecular_function	1	206	69	19240	0.524829	0.601044	1.3536	Pcsk9
GO:0044877	protein-containing complex binding	molecular_function	7	206	637	19240	0.525948	0.601668	1.02635	Apoe;Cdkn1a;H2-Q10;Inhbb;Pvalb;Pzp;Srebf1
GO:0002250	adaptive immune response	biological_process	2	206	164	19240	0.526129	0.601668	1.139	Fgb;Mcoln2
GO:0045087	innate immune response	biological_process	5	206	450	19240	0.529573	0.603852	1.03776	Cfi;Fgb;Il1f6;Mcoln2;Vnn1
GO:0018107	peptidyl-threonine phosphorylation	biological_process	1	206	70	19240	0.529934	0.603852	1.33426	Pbk
GO:0022008	neurogenesis	biological_process	1	206	70	19240	0.529934	0.603852	1.33426	Pcsk9
GO:0022626	cytosolic ribosome	cellular_component	1	206	70	19240	0.529934	0.603852	1.33426	Rpl26
GO:0035725	sodium ion transmembrane transport	biological_process	1	206	70	19240	0.529934	0.603852	1.33426	Slc8a1
GO:0001889	liver development	biological_process	1	206	71	19240	0.534986	0.607436	1.31547	Pcsk9
GO:0008092	cytoskeletal protein binding	molecular_function	1	206	71	19240	0.534986	0.607436	1.31547	Slc8a1
GO:0008542	visual learning	biological_process	1	206	71	19240	0.534986	0.607436	1.31547	Rgs14
GO:0016529	sarcoplasmic reticulum	cellular_component	1	206	71	19240	0.534986	0.607436	1.31547	Rasd1
GO:0030593	neutrophil chemotaxis	biological_process	1	206	71	19240	0.534986	0.607436	1.31547	Jaml
GO:0036126	sperm flagellum	cellular_component	1	206	73	19240	0.544927	0.617842	1.27943	Dnah2
GO:0042472	inner ear morphogenesis	biological_process	1	206	73	19240	0.544927	0.617842	1.27943	Nr4a3
GO:0007204	positive regulation of cytosolic calcium ion concentration	biological_process	2	206	171	19240	0.548679	0.620737	1.09237	Bdkrb2;Slc8a1
GO:0001750	photoreceptor outer segment	cellular_component	1	206	74	19240	0.549818	0.620737	1.26214	Rd3
GO:0008076	voltage-gated potassium channel complex	cellular_component	1	206	74	19240	0.549818	0.620737	1.26214	Lrrc52
GO:0031398	positive regulation of protein ubiquitination	biological_process	1	206	74	19240	0.549818	0.620737	1.26214	Rnf180
GO:0042734	presynaptic membrane	cellular_component	1	206	74	19240	0.549818	0.620737	1.26214	Mpp4
GO:0051965	positive regulation of synapse assembly	biological_process	1	206	74	19240	0.549818	0.620737	1.26214	Ntrk3
GO:0005635	nuclear envelope	cellular_component	2	206	172	19240	0.551839	0.622577	1.08602	Apoe;Pik3c2g
GO:0005741	mitochondrial outer membrane	cellular_component	2	206	173	19240	0.554983	0.625386	1.07975	Mtarc1;Ntrk3
GO:0006468	protein phosphorylation	biological_process	6	206	559	19240	0.555114	0.625386	1.00248	Map3k6;Nek2;Ntrk3;Pbk;Pdk4;Plk3
GO:0016605	PML body	cellular_component	1	206	76	19240	0.559443	0.628486	1.22892	Zbtb16
GO:0030509	BMP signaling pathway	biological_process	1	206	76	19240	0.559443	0.628486	1.22892	Gdf15
GO:0032436	positive regulation of proteasomal ubiquitin-dependent protein catabolic process	biological_process	1	206	76	19240	0.559443	0.628486	1.22892	Rnf180
GO:0043010	camera-type eye development	biological_process	1	206	76	19240	0.559443	0.628486	1.22892	Stra6
GO:0016485	protein processing	biological_process	1	206	77	19240	0.564179	0.631296	1.21296	Pcsk9
GO:0016798	hydrolase activity, acting on glycosyl bonds	molecular_function	1	206	77	19240	0.564179	0.631296	1.21296	Gusb
GO:0050679	positive regulation of epithelial cell proliferation	biological_process	1	206	77	19240	0.564179	0.631296	1.21296	Nr4a3
GO:0060041	retina development in camera-type eye	biological_process	1	206	77	19240	0.564179	0.631296	1.21296	Rd3
GO:0060348	bone development	biological_process	1	206	77	19240	0.564179	0.631296	1.21296	Ccn4
GO:0030182	neuron differentiation	biological_process	2	206	176	19240	0.564322	0.631296	1.06134	Nr4a2;Pcsk9
GO:0001819	positive regulation of cytokine production	biological_process	1	206	78	19240	0.568864	0.634594	1.19741	Il1f6
GO:0005788	endoplasmic reticulum lumen	cellular_component	1	206	78	19240	0.568864	0.634594	1.19741	Pcsk9
GO:0045727	positive regulation of translation	biological_process	1	206	78	19240	0.568864	0.634594	1.19741	Rpl26
GO:0071277	cellular response to calcium ion	biological_process	1	206	78	19240	0.568864	0.634594	1.19741	Fosb
GO:0045335	phagocytic vesicle	cellular_component	1	206	79	19240	0.573499	0.63887	1.18225	Abca1
GO:0051216	cartilage development	biological_process	1	206	79	19240	0.573499	0.63887	1.18225	Zbtb16
GO:0032091	negative regulation of protein binding	biological_process	1	206	80	19240	0.578084	0.643078	1.16748	Cdkn1a
GO:0040008	regulation of growth	biological_process	1	206	80	19240	0.578084	0.643078	1.16748	Igfbp2
GO:0003677	DNA binding	molecular_function	18	206	1722	19240	0.578595	0.643197	0.976286	Alb;Ankrd1;Atf3;Cebpd;Csrnp3;Egr2;Fosb;Fosl2;Hif3a;Lep;Maff;Npas2;Nr1d1;Nr4a2;Nr4a3;Srebf1;Zbtb16;Zfhx4
GO:0007411	axon guidance	biological_process	2	206	181	19240	0.579575	0.643837	1.03202	Dscaml1;Nr4a3
GO:0050821	protein stabilization	biological_process	2	206	182	19240	0.582578	0.646319	1.02635	Apoa1;Apoa2
GO:0030097	hemopoiesis	biological_process	1	206	81	19240	0.582621	0.646319	1.15306	Zbtb16
GO:0005267	potassium channel activity	molecular_function	1	206	82	19240	0.587108	0.650844	1.139	Lrrc52
GO:0060326	cell chemotaxis	biological_process	1	206	83	19240	0.591548	0.65531	1.12528	Lox
GO:0010977	negative regulation of neuron projection development	biological_process	1	206	85	19240	0.600285	0.664527	1.0988	Apoe
GO:0003924	GTPase activity	molecular_function	3	206	290	19240	0.603007	0.667076	0.966187	Gem;Rasd1;Rasl12
GO:0005262	calcium channel activity	molecular_function	1	206	86	19240	0.604584	0.668357	1.08602	Mcoln2
GO:0004252	serine-type endopeptidase activity	molecular_function	2	206	190	19240	0.606039	0.669501	0.983137	Cfi;Pcsk9
GO:0032092	positive regulation of protein binding	biological_process	1	206	87	19240	0.608837	0.67173	1.07354	Vtn
GO:0043209	myelin sheath	cellular_component	2	206	191	19240	0.6089	0.67173	0.97799	Alb;Ndrg1
GO:0006811	ion transport	biological_process	6	206	591	19240	0.609635	0.672075	0.948204	Lrrc52;Mcoln2;Slc10a6;Slc8a1;Slco1a6;Ucp1
GO:0043195	terminal bouton	cellular_component	1	206	88	19240	0.613044	0.675366	1.06134	Rpl26
GO:0007005	mitochondrion organization	biological_process	1	206	89	19240	0.617206	0.677811	1.04942	Sesn2
GO:0016363	nuclear matrix	cellular_component	1	206	89	19240	0.617206	0.677811	1.04942	Mat1a
GO:0046330	positive regulation of JNK cascade	biological_process	1	206	89	19240	0.617206	0.677811	1.04942	Ccn2
GO:0051028	mRNA transport	biological_process	1	206	89	19240	0.617206	0.677811	1.04942	Ranbp17
GO:0042981	regulation of apoptotic process	biological_process	2	206	194	19240	0.617391	0.677811	0.962867	Apoe;Lox
GO:0005789	endoplasmic reticulum membrane	cellular_component	4	206	400	19240	0.623413	0.683951	0.933981	Cyp2c23;Cyp2e1;G6pc;Msmo1
GO:0005819	spindle	cellular_component	1	206	91	19240	0.625397	0.685184	1.02635	Rgs14
GO:0065003	protein-containing complex assembly	biological_process	1	206	91	19240	0.625397	0.685184	1.02635	Mat1a
GO:0008013	beta-catenin binding	molecular_function	1	206	92	19240	0.629427	0.689125	1.0152	Ctnna2
GO:0031625	ubiquitin protein ligase binding	molecular_function	3	206	303	19240	0.632634	0.692161	0.924733	Cdkn1a;Dio2;Egr2
GO:0050804	modulation of chemical synaptic transmission	biological_process	1	206	94	19240	0.637358	0.69685	0.993596	Rgs14
GO:0006606	protein import into nucleus	biological_process	1	206	95	19240	0.64126	0.700635	0.983137	Cdkn1a
GO:0046872	metal ion binding	molecular_function	32	206	3133	19240	0.64425	0.70342	0.953954	Acaca;Acsm3;Alb;Apobec2;Bbox1;Cdkn1a;Cfi;Cpb2;Cyp2c23;Cyp2e1;Egr2;Fdps;Galnt6;Hpx;Lox;Map3k6;Mat1a;Mt1;Mt2;Mtarc1;Mvk;Nek2;Npas2;Nr1d1;Nr4a2;Nr4a3;Pck1;Ptgs2;Pvalb;Rnf180;Slc8a1;Zfhx4
GO:0043679	axon terminus	cellular_component	1	206	96	19240	0.64512	0.703887	0.972896	Slc8a1
GO:0031966	mitochondrial membrane	cellular_component	1	206	97	19240	0.648938	0.707569	0.962867	Ucp1
GO:0004674	protein serine/threonine kinase activity	molecular_function	4	206	415	19240	0.65209	0.71023	0.900222	Map3k6;Nek2;Pbk;Plk3
GO:0035091	phosphatidylinositol binding	molecular_function	1	206	98	19240	0.652716	0.71023	0.953041	Pik3c2g
GO:0051117	ATPase binding	molecular_function	1	206	98	19240	0.652716	0.71023	0.953041	Abca1
GO:0004725	protein tyrosine phosphatase activity	molecular_function	1	206	99	19240	0.656453	0.713322	0.943415	Dusp1
GO:0090630	activation of GTPase activity	biological_process	1	206	99	19240	0.656453	0.713322	0.943415	Ntrk3
GO:0006351	transcription, DNA-templated	biological_process	1	206	100	19240	0.660151	0.716363	0.933981	Nr4a2
GO:0007409	axonogenesis	biological_process	1	206	100	19240	0.660151	0.716363	0.933981	Ctnna2
GO:0003713	transcription coactivator activity	molecular_function	2	206	211	19240	0.662846	0.718797	0.88529	Ankrd1;Per2
GO:0001503	ossification	biological_process	1	206	101	19240	0.663809	0.718863	0.924733	Ccn2
GO:0050829	defense response to Gram-negative bacterium	biological_process	1	206	101	19240	0.663809	0.718863	0.924733	Serpine1
GO:0002244	hematopoietic progenitor cell differentiation	biological_process	1	206	102	19240	0.667427	0.72229	0.915667	Cebpd
GO:0035556	intracellular signal transduction	biological_process	4	206	426	19240	0.672182	0.726943	0.876977	Ccn2;Dusp1;Lep;Rgs14
GO:0045211	postsynaptic membrane	cellular_component	2	206	216	19240	0.675366	0.72989	0.864797	Slc8a1;Sorcs2
GO:0016887	ATPase	molecular_function	2	206	217	19240	0.677824	0.73205	0.860812	Abca1;Abcd2
GO:0043235	receptor complex	cellular_component	2	206	218	19240	0.680268	0.734191	0.856863	Ldlr;Ntrk3
GO:0007613	memory	biological_process	1	206	107	19240	0.684947	0.738241	0.872879	Ptgs2
GO:0032760	positive regulation of tumor necrosis factor production	biological_process	1	206	107	19240	0.684947	0.738241	0.872879	Lep
GO:0016020	membrane	cellular_component	68	206	6617	19240	0.68714	0.739672	0.959811	6430571L13Rik;A530016L24Rik;Abca1;Abcd2;Anxa13;B3gnt8;Bdkrb2;Btnl10;Btnl9;Cfi;Cldn9;Col23a1;Cox8b;Ctnna2;Ctxn3;Cyp2c23;Cyp2e1;Dio2;Dscaml1;Extl1;G6pc;Galnt6;Gem;Gm13420;Gpr88;H2-Q10;Hsd3b5;Jaml;Ldlr;Lrrc3b;Lrrc52;Mansc4;Mcoln2;Msmo1;Mtarc1;Ncf2;Ndrg1;Nipal2;Npr3;Ntrk3;Pik3c2g;Pnpla3;Ptgs2;Rasd1;Rasl12;Rgs14;Rnf180;Rprml;Slc10a6;Slc16a14;Slc8a1;Slco1a6;Sntg2;Sorcs2;Sqle;Srebf1;St6galnac1;Stra6;Tlc…
GO:0016607	nuclear speck	cellular_component	3	206	329	19240	0.687203	0.739672	0.851654	Hif3a;Nr4a2;Zbtb16
GO:0045666	positive regulation of neuron differentiation	biological_process	1	206	108	19240	0.688339	0.740394	0.864797	Epo
GO:0019904	protein domain specific binding	molecular_function	3	206	331	19240	0.691141	0.7425	0.846508	Ddc;Gusb;Zbtb16
GO:0016311	dephosphorylation	biological_process	1	206	109	19240	0.691694	0.7425	0.856863	Dusp1
GO:0071805	potassium ion transmembrane transport	biological_process	1	206	109	19240	0.691694	0.7425	0.856863	Lrrc52
GO:0004222	metalloendopeptidase activity	molecular_function	1	206	110	19240	0.695014	0.745059	0.849073	Adamtsl3
GO:0051260	protein homooligomerization	biological_process	1	206	110	19240	0.695014	0.745059	0.849073	Iapp
GO:0045202	synapse	cellular_component	7	206	750	19240	0.696512	0.746069	0.871715	Apoe;Dscaml1;Fgb;Nr1d1;Rgs14;Slc8a1;Sorcs2
GO:0016021	integral component of membrane	cellular_component	55	206	5405	19240	0.69744	0.746069	0.950397	6430571L13Rik;A530016L24Rik;Abca1;Abcd2;B3gnt8;Bdkrb2;Btnl10;Btnl9;Cldn9;Col23a1;Cox8b;Ctxn3;Dio2;Dscaml1;Extl1;G6pc;Galnt6;Gpr88;H2-Q10;Hsd3b5;Jaml;Ldlr;Lrrc3b;Lrrc52;Mansc4;Mcoln2;Msmo1;Mtarc1;Nipal2;Npr3;Ntrk3;Olfr1033;Olfr1396;Pnpla3;Rnf180;Rprml;Slc10a6;Slc16a14;Slc8a1;Slco1a6;Sorcs2;Sqle;Srebf1;St6galnac1;Stra6;Tlcd3b;Tmem140;Tmem252;Tmem253;Tmem26;Trarg1;Ucp1;Ugt1a1;Ugt1a2;Vnn1
GO:0007010	cytoskeleton organization	biological_process	1	206	111	19240	0.698298	0.746069	0.841424	Gan
GO:0007156	homophilic cell adhesion via plasma membrane adhesion molecules	biological_process	1	206	111	19240	0.698298	0.746069	0.841424	Dscaml1
GO:0007626	locomotory behavior	biological_process	1	206	111	19240	0.698298	0.746069	0.841424	Gpr88
GO:0007169	transmembrane receptor protein tyrosine kinase signaling pathway	biological_process	1	206	112	19240	0.701547	0.748537	0.833911	Ntrk3
GO:0019903	protein phosphatase binding	molecular_function	1	206	112	19240	0.701547	0.748537	0.833911	Nek2
GO:0050731	positive regulation of peptidyl-tyrosine phosphorylation	biological_process	1	206	113	19240	0.704762	0.751463	0.826531	Vtn
GO:0072686	mitotic spindle	cellular_component	1	206	114	19240	0.707941	0.754348	0.819281	Gem
GO:0030165	PDZ domain binding	molecular_function	1	206	116	19240	0.714199	0.760507	0.805156	Sntg2
GO:0004713	protein tyrosine kinase activity	molecular_function	1	206	117	19240	0.717278	0.763275	0.798274	Ntrk3
GO:0055037	recycling endosome	cellular_component	1	206	119	19240	0.723336	0.769209	0.784858	Mcoln2
GO:0001669	acrosomal vesicle	cellular_component	1	206	120	19240	0.726317	0.771863	0.778317	Ncf2
GO:0005096	GTPase activator activity	molecular_function	2	206	239	19240	0.728166	0.773313	0.781574	Elmod1;Rgs14
GO:0001934	positive regulation of protein phosphorylation	biological_process	2	206	241	19240	0.732397	0.777288	0.775088	Ccn2;Lep
GO:0042383	sarcolemma	cellular_component	1	206	124	19240	0.737923	0.782631	0.75321	Slc8a1
GO:0043123	positive regulation of I-kappaB kinase/NF-kappaB signaling	biological_process	1	206	125	19240	0.740747	0.785104	0.747184	Ubd
GO:0009952	anterior/posterior pattern specification	biological_process	1	206	126	19240	0.743541	0.787541	0.741254	Zbtb16
GO:0030018	Z disc	cellular_component	1	206	128	19240	0.74904	0.792837	0.729672	Slc8a1
GO:0030336	negative regulation of cell migration	biological_process	1	206	129	19240	0.751745	0.794117	0.724016	Serpine1
GO:0090090	negative regulation of canonical Wnt signaling pathway	biological_process	1	206	129	19240	0.751745	0.794117	0.724016	Apoe
GO:0098794	postsynapse	cellular_component	1	206	129	19240	0.751745	0.794117	0.724016	Slc8a1
GO:0006935	chemotaxis	biological_process	1	206	130	19240	0.754421	0.795638	0.718447	Pik3c2g
GO:0045177	apical part of cell	cellular_component	1	206	130	19240	0.754421	0.795638	0.718447	Ldlr
GO:0008017	microtubule binding	molecular_function	2	206	252	19240	0.754682	0.795638	0.741254	Ndrg1;Rgs14
GO:0000776	kinetochore	cellular_component	1	206	131	19240	0.757068	0.797098	0.712962	Nek2
GO:0019221	cytokine-mediated signaling pathway	biological_process	1	206	131	19240	0.757068	0.797098	0.712962	Il1f6
GO:0006813	potassium ion transport	biological_process	1	206	132	19240	0.759687	0.799327	0.707561	Lrrc52
GO:0005765	lysosomal membrane	cellular_component	1	206	133	19240	0.762278	0.801523	0.702241	Mcoln2
GO:0006417	regulation of translation	biological_process	1	206	136	19240	0.769884	0.808988	0.68675	Eif4ebp3
GO:0006364	rRNA processing	biological_process	1	206	140	19240	0.779651	0.818711	0.667129	Rpl26
GO:0031410	cytoplasmic vesicle	cellular_component	7	206	828	19240	0.788115	0.827054	0.789597	Anxa13;Apoa1;Arrdc2;Crisp1;Igfbp2;Sorcs2;Srebf1
GO:0007165	signal transduction	biological_process	10	206	1146	19240	0.789996	0.828481	0.814992	Bdkrb2;Ccn2;Ccn4;Gem;Gpr88;Lep;Ndrg1;Rasd1;Rasl12;Rgs14
GO:0006508	proteolysis	biological_process	4	206	506	19240	0.794094	0.832231	0.738325	Cfi;Cpb2;Pcsk9;Tmprss9
GO:0098978	glutamatergic synapse	cellular_component	4	206	509	19240	0.79786	0.835189	0.733973	Apoe;Ndrg1;Ntrk3;Rgs14
GO:0007601	visual perception	biological_process	1	206	148	19240	0.797964	0.835189	0.631068	Rd3
GO:0031225	anchored component of membrane	cellular_component	1	206	149	19240	0.800144	0.83692	0.626833	Vnn1
GO:0005622	intracellular anatomical structure	cellular_component	1	206	150	19240	0.802301	0.838625	0.622654	Sntg2
GO:0007049	cell cycle	biological_process	5	206	625	19240	0.803076	0.838885	0.747184	Cdkn1a;Dusp1;Nek2;Plk3;Rgs14
GO:0003735	structural constituent of ribosome	molecular_function	1	206	151	19240	0.804434	0.839753	0.61853	Rpl26
GO:0000775	chromosome, centromeric region	cellular_component	1	206	152	19240	0.806544	0.841405	0.614461	Nek2
GO:0005813	centrosome	cellular_component	4	206	520	19240	0.811199	0.845706	0.718447	Ndrg1;Nek2;Plk3;Rgs14
GO:0008237	metallopeptidase activity	molecular_function	1	206	158	19240	0.81874	0.852452	0.591127	Cpb2
GO:0072659	protein localization to plasma membrane	biological_process	1	206	158	19240	0.81874	0.852452	0.591127	Trarg1
GO:0006886	intracellular protein transport	biological_process	2	206	290	19240	0.819778	0.852976	0.644125	Ranbp17;Sorcs2
GO:0003682	chromatin binding	molecular_function	4	206	529	19240	0.821574	0.854286	0.706224	Egr2;Fabp1;Fosl2;Srebf1
GO:1990904	ribonucleoprotein complex	cellular_component	1	206	160	19240	0.822632	0.854829	0.583738	Rpl26
GO:0005549	odorant binding	molecular_function	3	206	417	19240	0.827014	0.858822	0.671928	Mup17;Mup3;Olfr1033
GO:0030027	lamellipodium	cellular_component	1	206	163	19240	0.828316	0.859614	0.572994	Ctnna2
GO:0000209	protein polyubiquitination	biological_process	1	206	164	19240	0.83017	0.860416	0.5695	Rnf180
GO:0051321	meiotic cell cycle	biological_process	1	206	164	19240	0.83017	0.860416	0.5695	Nek2
GO:0019901	protein kinase binding	molecular_function	4	206	540	19240	0.833615	0.863075	0.691837	Cdkn1a;Nr4a3;Rgs14;Srebf1
GO:0031175	neuron projection development	biological_process	1	206	166	19240	0.833818	0.863075	0.562639	Apoe
GO:0007399	nervous system development	biological_process	3	206	424	19240	0.83543	0.864182	0.660835	Dscaml1;Nr4a2;Ntrk3
GO:0032259	methylation	biological_process	1	206	171	19240	0.842601	0.871034	0.546187	Inmt
GO:0030054	cell junction	cellular_component	7	206	892	19240	0.846567	0.874566	0.732944	Cldn9;Ctnna2;Dscaml1;Jaml;Nr1d1;Rgs14;Sorcs2
GO:0003714	transcription corepressor activity	molecular_function	1	206	175	19240	0.849293	0.876246	0.533703	Ankrd1
GO:0006914	autophagy	biological_process	1	206	175	19240	0.849293	0.876246	0.533703	Depp1
GO:0038023	signaling receptor activity	molecular_function	1	206	177	19240	0.852533	0.879019	0.527673	Stra6
GO:0008021	synaptic vesicle	cellular_component	1	206	180	19240	0.857262	0.883324	0.518878	Ddc
GO:0046777	protein autophosphorylation	biological_process	1	206	182	19240	0.860331	0.885913	0.513176	Nek2
GO:0016567	protein ubiquitination	biological_process	2	206	321	19240	0.860983	0.886011	0.581919	Gan;Ubd
GO:0007420	brain development	biological_process	1	206	189	19240	0.870564	0.895293	0.49417	Dscaml1
GO:0006897	endocytosis	biological_process	1	206	191	19240	0.873348	0.897538	0.488995	Ldlr
GO:0016787	hydrolase activity	molecular_function	13	206	1582	19240	0.873874	0.897538	0.767494	Apobec2;Ces1c;Cfi;Cpb2;Dusp1;Fasn;G6pc;Gusb;Pcsk9;Pnpla3;Ppm1j;Rasl12;Vnn1
GO:0005516	calmodulin binding	molecular_function	1	206	192	19240	0.874718	0.897826	0.486448	Slc8a1
GO:0004888	transmembrane signaling receptor activity	molecular_function	1	206	195	19240	0.878739	0.901372	0.478964	Gpr88
GO:0015630	microtubule cytoskeleton	cellular_component	1	206	200	19240	0.885157	0.907372	0.46699	Ndrg1
GO:0005515	protein binding	molecular_function	49	206	5254	19240	0.889799	0.911543	0.871052	Abca1;Abcd2;Acaca;Alb;Ankrd1;Apoa1;Apoe;Apom;C1ql3;Cdkn1a;Cebpd;Chil1;Egr2;Gem;Hif3a;Ldlr;Lep;Lox;Map3k6;Ncf2;Nek2;Npas2;Nr1d1;Nr4a2;Nrep;Ntrk3;Per2;Phyhip;Plk3;Ppm1j;Ptgs2;Rasd1;Rd3;Rgs14;Rnf180;Rpl26;Serpina3k;Serpine1;Sesn2;Slc8a1;Sntg2;Sorcs2;Srebf1;Stra6;Thrsp;Trarg1;Ubd;Ucp1;Zbtb16
GO:0008134	transcription factor binding	molecular_function	2	206	349	19240	0.890624	0.911802	0.535232	Ankrd1;Per2
GO:0005654	nucleoplasm	cellular_component	27	206	3072	19240	0.891521	0.912134	0.820881	Aldh1l2;Ankrd1;Anxa13;Atf3;Cdkn1a;Cebpd;Egr2;Fabp1;Fdps;Fosb;Fosl2;Hif3a;Jaml;Maff;Nek2;Npas2;Nr1d1;Nr4a2;Per2;Ralyl;Rbp1;Rpl26;Slc8a1;Sntg2;Srebf1;Thrsp;Ubd
GO:0016055	Wnt signaling pathway	biological_process	1	206	209	19240	0.89587	0.915996	0.446881	Ccn4
GO:0051015	actin filament binding	molecular_function	1	206	210	19240	0.896997	0.916314	0.444753	Ctnna2
GO:0006974	cellular response to DNA damage stimulus	biological_process	3	206	488	19240	0.897332	0.916314	0.574168	Cdkn1a;Npas2;Plk3
GO:0005929	cilium	cellular_component	2	206	360	19240	0.900582	0.919044	0.518878	Dnah2;Gpr88
GO:0003729	mRNA binding	molecular_function	1	206	217	19240	0.904554	0.921752	0.430406	Mvk
GO:0008233	peptidase activity	molecular_function	3	206	498	19240	0.904855	0.921752	0.562639	Cfi;Cpb2;Pcsk9
GO:0015031	protein transport	biological_process	4	206	624	19240	0.904972	0.921752	0.598706	Arrdc2;Mcoln2;Ranbp17;Rd3
GO:0003779	actin binding	molecular_function	2	206	368	19240	0.907289	0.923522	0.507598	Gc;Sntg2
GO:0050896	response to stimulus	biological_process	1	206	222	19240	0.909612	0.925295	0.420712	Rd3
GO:0005886	plasma membrane	cellular_component	38	206	4238	19240	0.910643	0.925752	0.837453	A530016L24Rik;Abca1;Ambp;Anxa13;Apoe;Arrdc2;Bdkrb2;Cldn9;Col23a1;Ctnna2;Dscaml1;Fasn;Gem;Gpr88;H2-Q10;Hif3a;Jaml;Ldlr;Lrrc52;Mcoln2;Ndrg1;Ntrk3;Pcsk9;Pik3c2g;Rasd1;Rasl12;Rgs14;Slc10a6;Slc16a14;Slc7a12;Slc8a1;Slco1a6;Sntg2;Sorcs2;Stra6;Trarg1;Vnn1;Zbtb16
GO:0051301	cell division	biological_process	2	206	383	19240	0.918743	0.933391	0.487718	Nek2;Rgs14
GO:0005887	integral component of plasma membrane	cellular_component	9	206	1254	19240	0.926181	0.940348	0.670321	Abca1;Gpr88;Ntrk3;Slc16a14;Slc8a1;Slco1a6;Sorcs2;Stra6;Ugt1a1
GO:0106310	protein serine kinase activity	molecular_function	1	206	245	19240	0.929651	0.942669	0.381217	Nek2
GO:0106311	protein threonine kinase activity	molecular_function	1	206	245	19240	0.929651	0.942669	0.381217	Nek2
GO:0006511	ubiquitin-dependent protein catabolic process	biological_process	1	206	248	19240	0.931915	0.944364	0.376605	Ubd
GO:0030335	positive regulation of cell migration	biological_process	1	206	252	19240	0.934821	0.946707	0.370627	Ntrk3
GO:0045121	membrane raft	cellular_component	1	206	284	19240	0.95404	0.965556	0.328866	Abca1
GO:0042995	cell projection	cellular_component	7	206	1119	19240	0.958927	0.969886	0.58426	Ctnna2;Dnah2;Nr1d1;Rd3;Rgs14;Slc8a1;Sorcs2
GO:0005730	nucleolus	cellular_component	4	206	742	19240	0.959574	0.969924	0.503494	Atf3;Cdkn1a;Plk3;Rpl26
GO:0061630	ubiquitin protein ligase activity	molecular_function	1	206	300	19240	0.961414	0.971169	0.311327	Rnf180
GO:0005509	calcium ion binding	molecular_function	3	206	615	19240	0.962474	0.971623	0.4556	Anxa13;Ldlr;Pvalb
GO:0001701	in utero embryonic development	biological_process	1	206	316	19240	0.96761	0.97619	0.295563	Maff
GO:0003676	nucleic acid binding	molecular_function	2	206	494	19240	0.970322	0.978306	0.37813	Ralyl;Zfhx4
GO:0005856	cytoskeleton	cellular_component	8	206	1309	19240	0.973303	0.980691	0.570806	Ctnna2;Dnah2;Gan;Ndrg1;Nek2;Plk3;Rgs14;Sntg2
GO:0006397	mRNA processing	biological_process	1	206	344	19240	0.976165	0.982953	0.271506	Apobec2
GO:0016324	apical plasma membrane	cellular_component	1	206	353	19240	0.978405	0.984585	0.264584	Igfbp2
GO:0043005	neuron projection	cellular_component	2	206	538	19240	0.980345	0.985915	0.347205	Ptgs2;Sorcs2
GO:0030154	cell differentiation	biological_process	5	206	988	19240	0.98261	0.987569	0.472662	Ccn2;Col19a1;Ctnna2;Nr1d1;Ntrk3
GO:0004930	G protein-coupled receptor activity	molecular_function	2	206	635	19240	0.992236	0.996071	0.294167	Bdkrb2;Gpr88
GO:0007275	multicellular organism development	biological_process	5	206	1094	19240	0.992319	0.996071	0.426865	Col19a1;Ctnna2;Hif3a;Ntrk3;Rgs14
GO:0005634	nucleus	cellular_component	48	206	5966	19240	0.994428	0.997155	0.751443	Ankrd1;Apoa1;Apobec2;Atf3;Cdkn1a;Cebpd;Cfi;Csrnp3;Ctnna2;Dusp1;Egr2;Fabp1;Fam47e;Fosb;Fosl2;Gdf15;Gem;Gpr88;Hif3a;Lgals12;Lox;Maff;Mt1;Mt2;Ndrg1;Nek2;Npas2;Nr1d1;Nr4a2;Nr4a3;Nrep;Pbk;Per2;Plk3;Ptgs2;Pvalb;Ralyl;Ranbp17;Rasd1;Rd3;Rgs14;Rnf180;Sesn2;Srebf1;Thrsp;Ubd;Zbtb16;Zfhx4
GO:0003723	RNA binding	molecular_function	3	206	840	19240	0.994651	0.997155	0.333564	Apobec2;Ralyl;Rpl26
GO:0005694	chromosome	cellular_component	1	206	511	19240	0.99621	0.998089	0.182775	Nek2
GO:0007186	G protein-coupled receptor signaling pathway	biological_process	8	206	1633	19240	0.997139	0.998392	0.457553	Abca1;Apoa1;Apoe;Bdkrb2;Gpr88;Olfr1033;Olfr1396;Rgs14
GO:0004984	olfactory receptor activity	molecular_function	2	206	1101	19240	0.999932	0.999942	0.16966	Olfr1033;Olfr1396
GO:0007608	sensory perception of smell	biological_process	2	206	1117	19240	0.999942	0.999942	0.16723	Olfr1033;Olfr1396

## Sheet: enrichment-go-ES-vs-NS-Up
id	Term	Category	ListHits	ListTotal	PopHits	PopTotal	p-value	q-value	Enrichment_score	geneID
GO:0006637	acyl-CoA metabolic process	biological_process	4	111	31	19240	2.92759e-05	0.0264939	22.3656	Acnat1;Acnat2;Acsm3;Ehhadh
GO:0007263	nitric oxide mediated signal transduction	biological_process	3	111	13	19240	5.12455e-05	0.0264939	40	Mt1;Mt2;Rasd1
GO:0045444	fat cell differentiation	biological_process	5	111	81	19240	0.000105524	0.0309706	10.6996	Cebpd;Egr2;Inhbb;Nr4a2;Nr4a3
GO:2000279	negative regulation of DNA biosynthetic process	biological_process	3	111	17	19240	0.000119809	0.0309706	30.5882	Ankrd1;Cdkn1a;Dusp1
GO:0003700	DNA-binding transcription factor activity	molecular_function	12	111	611	19240	0.000212443	0.0364969	3.40426	Atf3;Cebpd;Egr2;Fosb;Fosl2;Hif3a;Maff;Npas2;Nr1d1;Nr4a2;Nr4a3;Zbtb16
GO:0035914	skeletal muscle cell differentiation	biological_process	4	111	54	19240	0.000265715	0.0364969	12.8395	Ankrd1;Atf3;Egr2;Maff
GO:0005520	insulin-like growth factor binding	molecular_function	3	111	23	19240	0.000304262	0.0364969	22.6087	Ccn2;Ccn4;Igfbp1
GO:0016831	carboxy-lyase activity	molecular_function	3	111	24	19240	0.000346271	0.0364969	21.6667	Ddc;Hdc;Pck1
GO:0010942	positive regulation of cell death	biological_process	4	111	58	19240	0.000350217	0.0364969	11.954	Ccn2;Cdkn1a;Iapp;Ptgs2
GO:0006094	gluconeogenesis	biological_process	3	111	25	19240	0.000391841	0.0364969	20.8	Atf3;G6pc;Pck1
GO:0010273	detoxification of copper ion	biological_process	2	111	6	19240	0.00048736	0.0364969	57.7778	Mt1;Mt2
GO:0010757	negative regulation of plasminogen activation	biological_process	2	111	6	19240	0.00048736	0.0364969	57.7778	Cpb2;Serpine1
GO:0042423	catecholamine biosynthetic process	biological_process	2	111	6	19240	0.00048736	0.0364969	57.7778	Ddc;Hdc
GO:0071276	cellular response to cadmium ion	biological_process	3	111	27	19240	0.000494155	0.0364969	19.2593	Cyp2a5;Mt1;Mt2
GO:0070328	triglyceride homeostasis	biological_process	3	111	29	19240	0.000612157	0.0390467	17.931	Angptl4;Sesn2;Slco1a6
GO:0044320	cellular response to leptin stimulus	biological_process	2	111	7	19240	0.000679731	0.0390467	49.5238	Inhbb;Nr4a3
GO:0051918	negative regulation of fibrinolysis	biological_process	2	111	7	19240	0.000679731	0.0390467	49.5238	Cpb2;Serpine1
GO:0061448	connective tissue development	biological_process	2	111	7	19240	0.000679731	0.0390467	49.5238	Ccn2;Lox
GO:0006631	fatty acid metabolic process	biological_process	6	111	186	19240	0.000736256	0.0400678	5.5914	Acnat1;Acnat2;Acsm3;Cyp2e1;Ehhadh;Ptgs2
GO:0034380	high-density lipoprotein particle assembly	biological_process	2	111	8	19240	0.000902892	0.0424359	43.3333	Abca1;Apom
GO:0042168	heme metabolic process	biological_process	2	111	8	19240	0.000902892	0.0424359	43.3333	Cyp2a5;Slco1a6
GO:0061469	regulation of type B pancreatic cell proliferation	biological_process	2	111	8	19240	0.000902892	0.0424359	43.3333	Nr1d1;Nr4a3
GO:0072593	reactive oxygen species metabolic process	biological_process	3	111	35	19240	0.00106927	0.0480705	14.8571	Ccn2;Pdk4;Sesn2
GO:0031227	intrinsic component of endoplasmic reticulum membrane	cellular_component	2	111	9	19240	0.00115649	0.0498253	38.5185	Cyp2e1;Rnf180
GO:0005777	peroxisome	cellular_component	5	111	138	19240	0.0012312	0.0499024	6.28019	Acnat1;Acnat2;Depp1;Eci3;Ehhadh
GO:0006629	lipid metabolic process	biological_process	10	111	547	19240	0.0012548	0.0499024	3.1688	Acnat1;Acnat2;Acsm3;Angptl4;Cyp2e1;Ehhadh;Hmgcs2;Hsd3b5;Pck1;Ptgs2
GO:0050873	brown fat cell differentiation	biological_process	3	111	38	19240	0.001361	0.0514042	13.6842	Dio2;Ptgs2;Ucp1
GO:0035633	maintenance of blood-brain barrier	biological_process	2	111	10	19240	0.00144017	0.0514042	34.6667	Bdkrb2;Ptgs2
GO:0042593	glucose homeostasis	biological_process	5	111	143	19240	0.0014417	0.0514042	6.06061	Ccn4;G6pc;Pck1;Pdk4;Sesn2
GO:0043491	protein kinase B signaling	biological_process	3	111	41	19240	0.00169837	0.058537	12.6829	Lox;Plk3;Sesn2
GO:0042632	cholesterol homeostasis	biological_process	4	111	89	19240	0.00175774	0.0586292	7.79026	Abca1;G6pc;Nr1d1;Slco1a6
GO:0034198	cellular response to amino acid starvation	biological_process	3	111	43	19240	0.00194982	0.0619329	12.093	Atf3;Cdkn1a;Sesn2
GO:0006635	fatty acid beta-oxidation	biological_process	3	111	44	19240	0.00208377	0.0619329	11.8182	Eci3;Ehhadh;Sesn2
GO:0042416	dopamine biosynthetic process	biological_process	2	111	12	19240	0.00209637	0.0619329	28.8889	Ddc;Nr4a2
GO:0071398	cellular response to fatty acid	biological_process	2	111	12	19240	0.00209637	0.0619329	28.8889	Pdk4;Ucp1
GO:0043691	reverse cholesterol transport	biological_process	2	111	13	19240	0.00246822	0.0708927	26.6667	Abca1;Apom
GO:0005092	GDP-dissociation inhibitor activity	molecular_function	2	111	14	19240	0.00286876	0.0771926	24.7619	Rgs14;Sesn2
GO:0071294	cellular response to zinc ion	biological_process	2	111	14	19240	0.00286876	0.0771926	24.7619	Mt1;Mt2
GO:0071222	cellular response to lipopolysaccharide	biological_process	5	111	168	19240	0.00291152	0.0771926	5.15873	Abca1;Ankrd1;Il1f6;Nr1d1;Serpine1
GO:0032870	cellular response to hormone stimulus	biological_process	2	111	15	19240	0.00329767	0.0827932	23.1111	Ncf2;Ucp1
GO:0071280	cellular response to copper ion	biological_process	2	111	15	19240	0.00329767	0.0827932	23.1111	Mt1;Mt2
GO:0032868	response to insulin	biological_process	3	111	52	19240	0.00336297	0.0827932	10	Egr2;Pck1;Sesn2
GO:0004879	nuclear receptor activity	molecular_function	3	111	53	19240	0.00354993	0.0853633	9.81132	Nr1d1;Nr4a2;Nr4a3
GO:0016410	N-acyltransferase activity	molecular_function	2	111	16	19240	0.00375461	0.0862727	21.6667	Acnat1;Gm4952
GO:0019752	carboxylic acid metabolic process	biological_process	2	111	16	19240	0.00375461	0.0862727	21.6667	Ddc;Hdc
GO:0005615	extracellular space	cellular_component	18	111	1575	19240	0.0038644	0.086865	1.98095	Angptl4;Apom;Ccn2;Ccn4;Chil1;Col19a1;Cpb2;Gdf15;Gusb;Iapp;Igfbp1;Il1f6;Inhbb;Lox;Omd;Pzp;Serpine1;Vnn1
GO:1904262	negative regulation of TORC1 signaling	biological_process	2	111	17	19240	0.00423925	0.0908267	20.3922	Castor1;Sesn2
GO:1990869	cellular response to chemokine	biological_process	2	111	17	19240	0.00423925	0.0908267	20.3922	Dusp1;Lox
GO:0008202	steroid metabolic process	biological_process	4	111	114	19240	0.00430417	0.0908267	6.08187	Cyp2e1;G6pc;Hmgcs2;Hsd3b5
GO:0071347	cellular response to interleukin-1	biological_process	3	111	58	19240	0.00457949	0.0944771	8.96552	Ankrd1;Nr1d1;Serpine1
GO:0016790	thiolester hydrolase activity	molecular_function	2	111	18	19240	0.00475126	0.0944771	19.2593	Acnat1;Acnat2
GO:0042157	lipoprotein metabolic process	biological_process	2	111	18	19240	0.00475126	0.0944771	19.2593	Abca1;Apom
GO:0031012	extracellular matrix	cellular_component	6	111	279	19240	0.00560818	0.109412	3.7276	2300002M23Rik;Ccn2;Ccn4;Col19a1;Lox;Omd
GO:0035259	glucocorticoid receptor binding	molecular_function	2	111	20	19240	0.0058561	0.110095	17.3333	Nr4a2;Nr4a3
GO:0047617	acyl-CoA hydrolase activity	molecular_function	2	111	20	19240	0.0058561	0.110095	17.3333	Acnat1;Acnat2
GO:0043565	sequence-specific DNA binding	molecular_function	8	111	474	19240	0.00619159	0.113009	2.92546	Cebpd;Egr2;Fosb;Fosl2;Maff;Nr1d1;Nr4a2;Nr4a3
GO:0003824	catalytic activity	molecular_function	7	111	378	19240	0.00633417	0.113009	3.20988	Apobec2;Ddc;Eci3;Ehhadh;Hdc;Pbld1;Upp2
GO:0031668	cellular response to extracellular stimulus	biological_process	2	111	21	19240	0.00644827	0.113009	16.5079	Cdkn1a;Nr4a2
GO:0042594	response to starvation	biological_process	2	111	21	19240	0.00644827	0.113009	16.5079	Pck1;Pdk4
GO:0048146	positive regulation of fibroblast proliferation	biological_process	3	111	67	19240	0.00684871	0.117851	7.76119	Cdkn1a;Fosl2;Serpine1
GO:0006520	cellular amino acid metabolic process	biological_process	2	111	22	19240	0.00706653	0.117851	15.7576	Ddc;Hdc
GO:0035634	response to stilbenoid	biological_process	2	111	22	19240	0.00706653	0.117851	15.7576	Cyp2a5;Hsd3b5
GO:0008285	negative regulation of cell population proliferation	biological_process	7	111	392	19240	0.0076698	0.124574	3.09524	Bdkrb2;Cdkn1a;Dusp1;Iapp;Ndrg1;Ptgs2;Zbtb16
GO:0006882	cellular zinc ion homeostasis	biological_process	2	111	23	19240	0.00771055	0.124574	15.0725	Mt1;Mt2
GO:0001228	DNA-binding transcription activator activity, RNA polymerase II-specific	molecular_function	8	111	496	19240	0.00804671	0.127493	2.7957	Atf3;Cebpd;Egr2;Fosb;Fosl2;Maff;Nr4a2;Nr4a3
GO:0015721	bile acid and bile salt transport	biological_process	2	111	24	19240	0.00838003	0.127493	14.4444	Slc10a6;Slco1a6
GO:0071897	DNA biosynthetic process	biological_process	2	111	24	19240	0.00838003	0.127493	14.4444	Ccn2;Lox
GO:0005576	extracellular region	cellular_component	18	111	1699	19240	0.00838444	0.127493	1.83637	2300002M23Rik;Alkal2;Angptl4;Apom;Ccn2;Ccn4;Chil1;Col19a1;Cpb2;Gdf15;Iapp;Igfbp1;Il1f6;Inhbb;Lox;Omd;Pzp;Serpine1
GO:0006805	xenobiotic metabolic process	biological_process	3	111	73	19240	0.0086732	0.129972	7.12329	Cyp2a5;Cyp2e1;Slco1a6
GO:0043231	intracellular membrane-bounded organelle	cellular_component	13	111	1073	19240	0.00886022	0.130322	2.10003	Abca1;Bdkrb2;Cldn9;Cyp2a5;Cyp2e1;Depp1;Egr2;Fosb;G6pc;Gusb;Hsd3b5;Lipo3;Ptgs2
GO:0009267	cellular response to starvation	biological_process	3	111	74	19240	0.00900228	0.130322	7.02703	Angptl4;Inhbb;Pdk4
GO:0033344	cholesterol efflux	biological_process	2	111	25	19240	0.00907466	0.130322	13.8667	Abca1;Apom
GO:1990837	sequence-specific double-stranded DNA binding	molecular_function	8	111	510	19240	0.00942802	0.133542	2.71895	Atf3;Cebpd;Egr2;Fosb;Maff;Npas2;Nr1d1;Nr4a2
GO:0005319	lipid transporter activity	molecular_function	2	111	26	19240	0.00979412	0.136853	13.3333	Abca1;Apom
GO:0019003	GDP binding	molecular_function	3	111	78	19240	0.0103913	0.143261	6.66667	Gem;Pck1;Ucp1
GO:0048661	positive regulation of smooth muscle cell proliferation	biological_process	3	111	80	19240	0.0111298	0.151423	6.5	Ccn4;Nr4a3;Ptgs2
GO:0070373	negative regulation of ERK1 and ERK2 cascade	biological_process	3	111	81	19240	0.0115101	0.154564	6.41975	Atf3;Dusp1;Rgs14
GO:0009409	response to cold	biological_process	2	111	29	19240	0.0120985	0.160383	11.954	Dio2;Ucp1
GO:0016829	lyase activity	molecular_function	4	111	155	19240	0.0124729	0.163253	4.47312	Ddc;Ehhadh;Hdc;Pck1
GO:0020037	heme binding	molecular_function	4	111	156	19240	0.0127456	0.164736	4.44444	Cyp2a5;Cyp2e1;Nr1d1;Ptgs2
GO:0016597	amino acid binding	molecular_function	2	111	30	19240	0.0129143	0.164857	11.5556	Ddc;Hdc
GO:0000922	spindle pole	cellular_component	3	111	86	19240	0.0135238	0.167307	6.04651	Nek2;Plk3;Rgs14
GO:0006611	protein export from nucleus	biological_process	2	111	31	19240	0.0137535	0.167307	11.1828	Egr2;Ranbp17
GO:0019373	epoxygenase P450 pathway	biological_process	2	111	31	19240	0.0137535	0.167307	11.1828	Cyp2a5;Cyp2e1
GO:0032967	positive regulation of collagen biosynthetic process	biological_process	2	111	31	19240	0.0137535	0.167307	11.1828	Ccn2;Serpine1
GO:0001968	fibronectin binding	molecular_function	2	111	32	19240	0.0146156	0.171734	10.8333	2300002M23Rik;Ccn2
GO:0006913	nucleocytoplasmic transport	biological_process	2	111	32	19240	0.0146156	0.171734	10.8333	Ranbp17;Rgs14
GO:2000352	negative regulation of endothelial cell apoptotic process	biological_process	2	111	32	19240	0.0146156	0.171734	10.8333	Angptl4;Serpine1
GO:0071310	cellular response to organic substance	biological_process	2	111	33	19240	0.0155006	0.177192	10.5051	Egr2;Lox
GO:0006355	regulation of transcription, DNA-templated	biological_process	12	111	1033	19240	0.0160014	0.177192	2.01355	Atf3;Cebpd;Egr2;Fosb;Fosl2;Hif3a;Maff;Npas2;Nr1d1;Nr4a2;Nr4a3;Zbtb16
GO:0008392	arachidonic acid epoxygenase activity	molecular_function	2	111	34	19240	0.016408	0.177192	10.1961	Cyp2a5;Cyp2e1
GO:0001525	angiogenesis	biological_process	5	111	259	19240	0.0171919	0.177192	3.3462	Angptl4;Apold1;Ccn2;Hif3a;Ptgs2
GO:0016746	acyltransferase activity	molecular_function	4	111	171	19240	0.017299	0.177192	4.05458	Acnat1;Acnat2;Gm4952;Hmgcs2
GO:0000976	transcription cis-regulatory region binding	molecular_function	5	111	261	19240	0.0177121	0.177192	3.32056	Atf3;Cebpd;Egr2;Fosl2;Nr1d1
GO:0001222	transcription corepressor binding	molecular_function	2	111	36	19240	0.0182892	0.177192	9.62963	Nr1d1;Zbtb16
GO:0007155	cell adhesion	biological_process	8	111	576	19240	0.0184299	0.177192	2.40741	Ccn2;Ccn4;Cldn9;Col19a1;Ctnna2;Dscaml1;Jaml;Omd
GO:0060548	negative regulation of cell death	biological_process	3	111	97	19240	0.0186192	0.177192	5.36082	Ccn2;Ccn4;Npas2
GO:0048008	platelet-derived growth factor receptor signaling pathway	biological_process	2	111	37	19240	0.0192624	0.177192	9.36937	Nr4a3;Rgs14
GO:0006641	triglyceride metabolic process	biological_process	2	111	39	19240	0.0212725	0.177192	8.88889	Cyp2e1;G6pc
GO:0016491	oxidoreductase activity	molecular_function	8	111	597	19240	0.0222845	0.177192	2.32272	Bbox1;Cyp2e1;Dio2;Ehhadh;Hsd3b5;Lox;Ptgs2;Sesn2
GO:0016740	transferase activity	molecular_function	17	111	1748	19240	0.0224927	0.177192	1.68574	Acnat1;Acnat2;Egr2;Galnt6;Gm4952;Hmgcs2;Inmt;Map3k6;Nek2;Pbk;Pck1;Pdk4;Pik3c2g;Plk3;Rnf180;St6galnac1;Upp2
GO:0030324	lung development	biological_process	3	111	107	19240	0.0240554	0.177192	4.85981	Ccn2;Chil1;Lox
GO:0030282	bone mineralization	biological_process	2	111	42	19240	0.0244431	0.177192	8.25397	Lox;Ptgs2
GO:0030534	adult behavior	biological_process	2	111	42	19240	0.0244431	0.177192	8.25397	Nr4a3;Rnf180
GO:0006366	transcription by RNA polymerase II	biological_process	3	111	108	19240	0.0246413	0.177192	4.81481	Fosb;Fosl2;Hif3a
GO:0043407	negative regulation of MAP kinase activity	biological_process	2	111	44	19240	0.0266573	0.177192	7.87879	Dusp1;Rgs14
GO:0005198	structural molecule activity	molecular_function	3	111	113	19240	0.027686	0.177192	4.60177	Cldn9;Ctnna2;Sntg2
GO:0007566	embryo implantation	biological_process	2	111	45	19240	0.0277937	0.177192	7.7037	Ptgs2;Pzp
GO:0000978	RNA polymerase II cis-regulatory region sequence-specific DNA binding	molecular_function	12	111	1120	19240	0.0279893	0.177192	1.85714	Atf3;Cebpd;Egr2;Fosb;Fosl2;Hif3a;Maff;Npas2;Nr1d1;Nr4a2;Nr4a3;Zbtb16
GO:0003331	positive regulation of extracellular matrix constituent secretion	biological_process	1	111	5	19240	0.0285182	0.177192	34.6667	Cpb2
GO:0004720	protein-lysine 6-oxidase activity	molecular_function	1	111	5	19240	0.0285182	0.177192	34.6667	Lox
GO:0004740	pyruvate dehydrogenase (acetyl-transferring) kinase activity	molecular_function	1	111	5	19240	0.0285182	0.177192	34.6667	Pdk4
GO:0006249	dCMP catabolic process	biological_process	1	111	5	19240	0.0285182	0.177192	34.6667	Upp2
GO:0006547	histidine metabolic process	biological_process	1	111	5	19240	0.0285182	0.177192	34.6667	Hdc
GO:0006548	histidine catabolic process	biological_process	1	111	5	19240	0.0285182	0.177192	34.6667	Hdc
GO:0006742	NADP catabolic process	biological_process	1	111	5	19240	0.0285182	0.177192	34.6667	Ncf2
GO:0006875	cellular metal ion homeostasis	biological_process	1	111	5	19240	0.0285182	0.177192	34.6667	Mt1
GO:0008170	N-methyltransferase activity	molecular_function	1	111	5	19240	0.0285182	0.177192	34.6667	Inmt
GO:0009804	coumarin metabolic process	biological_process	1	111	5	19240	0.0285182	0.177192	34.6667	Cyp2a5
GO:0015645	fatty acid ligase activity	molecular_function	1	111	5	19240	0.0285182	0.177192	34.6667	Acsm3
GO:0015760	glucose-6-phosphate transport	biological_process	1	111	5	19240	0.0285182	0.177192	34.6667	G6pc
GO:0016641	oxidoreductase activity, acting on the CH-NH2 group of donors, oxygen as acceptor	molecular_function	1	111	5	19240	0.0285182	0.177192	34.6667	Lox
GO:0016684	oxidoreductase activity, acting on peroxide as acceptor	molecular_function	1	111	5	19240	0.0285182	0.177192	34.6667	Sesn2
GO:0017076	purine nucleotide binding	molecular_function	1	111	5	19240	0.0285182	0.177192	34.6667	Pck1
GO:0017077	oxidative phosphorylation uncoupler activity	molecular_function	1	111	5	19240	0.0285182	0.177192	34.6667	Ucp1
GO:0018057	peptidyl-lysine oxidation	biological_process	1	111	5	19240	0.0285182	0.177192	34.6667	Lox
GO:0018158	protein oxidation	biological_process	1	111	5	19240	0.0285182	0.177192	34.6667	Lox
GO:0034186	apolipoprotein A-I binding	molecular_function	1	111	5	19240	0.0285182	0.177192	34.6667	Abca1
GO:0035696	monocyte extravasation	biological_process	1	111	5	19240	0.0285182	0.177192	34.6667	Jaml
GO:0035791	platelet-derived growth factor receptor-beta signaling pathway	biological_process	1	111	5	19240	0.0285182	0.177192	34.6667	Lox
GO:0035860	glial cell-derived neurotrophic factor receptor signaling pathway	biological_process	1	111	5	19240	0.0285182	0.177192	34.6667	Gdf15
GO:0043620	regulation of DNA-templated transcription in response to stress	biological_process	1	111	5	19240	0.0285182	0.177192	34.6667	Rgs14
GO:0045601	regulation of endothelial cell differentiation	biological_process	1	111	5	19240	0.0285182	0.177192	34.6667	Apold1
GO:0046602	regulation of mitotic centrosome separation	biological_process	1	111	5	19240	0.0285182	0.177192	34.6667	Nek2
GO:0047024	5alpha-androstane-3beta,17beta-diol dehydrogenase activity	molecular_function	1	111	5	19240	0.0285182	0.177192	34.6667	Hsd3b5
GO:0048403	brain-derived neurotrophic factor binding	molecular_function	1	111	5	19240	0.0285182	0.177192	34.6667	Pzp
GO:0060005	vestibular reflex	biological_process	1	111	5	19240	0.0285182	0.177192	34.6667	Nr4a3
GO:0060155	platelet dense granule organization	biological_process	1	111	5	19240	0.0285182	0.177192	34.6667	Abca1
GO:0061044	negative regulation of vascular wound healing	biological_process	1	111	5	19240	0.0285182	0.177192	34.6667	Serpine1
GO:0071870	cellular response to catecholamine stimulus	biological_process	1	111	5	19240	0.0285182	0.177192	34.6667	Nr4a3
GO:0090271	positive regulation of fibroblast growth factor production	biological_process	1	111	5	19240	0.0285182	0.177192	34.6667	Ptgs2
GO:0098888	extrinsic component of presynaptic membrane	cellular_component	1	111	5	19240	0.0285182	0.177192	34.6667	Ctnna2
GO:0120193	tight junction organization	biological_process	1	111	5	19240	0.0285182	0.177192	34.6667	Cldn9
GO:1904504	positive regulation of lipophagy	biological_process	1	111	5	19240	0.0285182	0.177192	34.6667	Sesn2
GO:2000346	negative regulation of hepatocyte proliferation	biological_process	1	111	5	19240	0.0285182	0.177192	34.6667	Cpb2
GO:0000278	mitotic cell cycle	biological_process	3	111	115	19240	0.0289575	0.177192	4.52174	Gem;Plk3;Rgs14
GO:0051897	positive regulation of protein kinase B signaling	biological_process	3	111	115	19240	0.0289575	0.177192	4.52174	Chil1;Gdf15;Iapp
GO:0071560	cellular response to transforming growth factor beta stimulus	biological_process	2	111	47	19240	0.0301241	0.177192	7.37589	Ankrd1;Serpine1
GO:0005743	mitochondrial inner membrane	cellular_component	6	111	408	19240	0.0309247	0.177192	2.54902	Cox8b;Cyp2e1;Hmgcs2;Hsd3b5;Pdk4;Ucp1
GO:0010862	positive regulation of pathway-restricted SMAD protein phosphorylation	biological_process	2	111	48	19240	0.0313175	0.177192	7.22222	Gdf15;Inhbb
GO:0001817	regulation of cytokine production	biological_process	2	111	49	19240	0.0325293	0.177192	7.07483	Btnl10;Ccn4
GO:0009749	response to glucose	biological_process	2	111	49	19240	0.0325293	0.177192	7.07483	Ncf2;Sesn2
GO:0051879	Hsp90 protein binding	molecular_function	2	111	49	19240	0.0325293	0.177192	7.07483	Cyp2e1;Npas2
GO:0055088	lipid homeostasis	biological_process	2	111	49	19240	0.0325293	0.177192	7.07483	G6pc;Rbp1
GO:0001666	response to hypoxia	biological_process	3	111	121	19240	0.0329553	0.177192	4.29752	Fosl2;Hif3a;Nr4a2
GO:0006082	organic acid metabolic process	biological_process	2	111	50	19240	0.0337594	0.177192	6.93333	Cyp2a5;Cyp2e1
GO:0009636	response to toxic substance	biological_process	2	111	50	19240	0.0337594	0.177192	6.93333	Ddc;Inmt
GO:0000253	3-keto sterol reductase activity	molecular_function	1	111	6	19240	0.0341243	0.177192	28.8889	Hsd3b5
GO:0001665	alpha-N-acetylgalactosaminide alpha-2,6-sialyltransferase activity	molecular_function	1	111	6	19240	0.0341243	0.177192	28.8889	St6galnac1
GO:0002023	reduction of food intake in response to dietary excess	biological_process	1	111	6	19240	0.0341243	0.177192	28.8889	Gdf15
GO:0002138	retinoic acid biosynthetic process	biological_process	1	111	6	19240	0.0341243	0.177192	28.8889	Rbp1
GO:0004321	fatty-acyl-CoA synthase activity	molecular_function	1	111	6	19240	0.0341243	0.177192	28.8889	Acsm3
GO:0008508	bile acid:sodium symporter activity	molecular_function	1	111	6	19240	0.0341243	0.177192	28.8889	Slc10a6
GO:0016202	regulation of striated muscle tissue development	biological_process	1	111	6	19240	0.0341243	0.177192	28.8889	Lox
GO:0016554	cytidine to uridine editing	biological_process	1	111	6	19240	0.0341243	0.177192	28.8889	Apobec2
GO:0016556	mRNA modification	biological_process	1	111	6	19240	0.0341243	0.177192	28.8889	Apobec2
GO:0031914	negative regulation of synaptic plasticity	biological_process	1	111	6	19240	0.0341243	0.177192	28.8889	Rgs14
GO:0031956	medium-chain fatty acid-CoA ligase activity	molecular_function	1	111	6	19240	0.0341243	0.177192	28.8889	Acsm3
GO:0032042	mitochondrial DNA metabolic process	biological_process	1	111	6	19240	0.0341243	0.177192	28.8889	Sesn2
GO:0032489	regulation of Cdc42 protein signal transduction	biological_process	1	111	6	19240	0.0341243	0.177192	28.8889	Abca1
GO:0034384	high-density lipoprotein particle clearance	biological_process	1	111	6	19240	0.0341243	0.177192	28.8889	Apom
GO:0035004	phosphatidylinositol 3-kinase activity	molecular_function	1	111	6	19240	0.0341243	0.177192	28.8889	Pik3c2g
GO:0036041	long-chain fatty acid binding	molecular_function	1	111	6	19240	0.0341243	0.177192	28.8889	Ucp1
GO:0042158	lipoprotein biosynthetic process	biological_process	1	111	6	19240	0.0341243	0.177192	28.8889	Abca1
GO:0045098	type III intermediate filament	cellular_component	1	111	6	19240	0.0341243	0.177192	28.8889	Upp2
GO:0051138	positive regulation of NK T cell differentiation	biological_process	1	111	6	19240	0.0341243	0.177192	28.8889	Zbtb16
GO:0051823	regulation of synapse structural plasticity	biological_process	1	111	6	19240	0.0341243	0.177192	28.8889	Ctnna2
GO:0051988	regulation of attachment of spindle microtubules to kinetochore	biological_process	1	111	6	19240	0.0341243	0.177192	28.8889	Nek2
GO:0070728	leucine binding	molecular_function	1	111	6	19240	0.0341243	0.177192	28.8889	Sesn2
GO:0072672	neutrophil extravasation	biological_process	1	111	6	19240	0.0341243	0.177192	28.8889	Jaml
GO:0090027	negative regulation of monocyte chemotaxis	biological_process	1	111	6	19240	0.0341243	0.177192	28.8889	Dusp1
GO:0090554	phosphatidylcholine floppase activity	molecular_function	1	111	6	19240	0.0341243	0.177192	28.8889	Abca1
GO:0097647	amylin receptor signaling pathway	biological_process	1	111	6	19240	0.0341243	0.177192	28.8889	Iapp
GO:0120200	rod photoreceptor outer segment	cellular_component	1	111	6	19240	0.0341243	0.177192	28.8889	Rd3
GO:0140311	protein sequestering activity	molecular_function	1	111	6	19240	0.0341243	0.177192	28.8889	Cdkn1a
GO:1903208	negative regulation of hydrogen peroxide-induced neuron death	biological_process	1	111	6	19240	0.0341243	0.177192	28.8889	Nr4a3
GO:1903432	regulation of TORC1 signaling	biological_process	1	111	6	19240	0.0341243	0.177192	28.8889	Castor1
GO:0016853	isomerase activity	molecular_function	3	111	123	19240	0.0343486	0.177192	4.22764	Eci3;Ehhadh;Pbld1
GO:0007162	negative regulation of cell adhesion	biological_process	2	111	51	19240	0.0350074	0.177192	6.79739	Dscaml1;Dusp1
GO:0019838	growth factor binding	molecular_function	2	111	51	19240	0.0350074	0.177192	6.79739	Dusp1;Igfbp1
GO:0031648	protein destabilization	biological_process	2	111	51	19240	0.0350074	0.177192	6.79739	Iapp;Nr1d1
GO:0035690	cellular response to drug	biological_process	2	111	51	19240	0.0350074	0.177192	6.79739	Ankrd1;Serpine1
GO:0042738	exogenous drug catabolic process	biological_process	2	111	51	19240	0.0350074	0.177192	6.79739	Cyp2a5;Cyp2e1
GO:0048471	perinuclear region of cytoplasm	cellular_component	8	111	653	19240	0.0352961	0.177192	2.12353	Abca1;Ccn2;Cdkn1a;Galnt6;Inhbb;Ndrg1;Rasd1;Rd3
GO:0002020	protease binding	molecular_function	3	111	125	19240	0.0357722	0.177192	4.16	Bdkrb2;Pzp;Serpine1
GO:0030170	pyridoxal phosphate binding	molecular_function	2	111	52	19240	0.0362732	0.177192	6.66667	Ddc;Hdc
GO:0062023	collagen-containing extracellular matrix	cellular_component	5	111	317	19240	0.0367197	0.177192	2.73396	Angptl4;Lox;Omd;Pzp;Serpine1
GO:0003857	3-hydroxyacyl-CoA dehydrogenase activity	molecular_function	1	111	7	19240	0.0396984	0.177192	24.7619	Ehhadh
GO:0004126	cytidine deaminase activity	molecular_function	1	111	7	19240	0.0396984	0.177192	24.7619	Apobec2
GO:0004568	chitinase activity	molecular_function	1	111	7	19240	0.0396984	0.177192	24.7619	Chil1
GO:0005501	retinoid binding	molecular_function	1	111	7	19240	0.0396984	0.177192	24.7619	Rbp1
GO:0009266	response to temperature stimulus	biological_process	1	111	7	19240	0.0396984	0.177192	24.7619	Ucp1
GO:0016338	calcium-independent cell-cell adhesion via plasma membrane cell-adhesion molecules	biological_process	1	111	7	19240	0.0396984	0.177192	24.7619	Dscaml1
GO:0021942	radial glia guided migration of Purkinje cell	biological_process	1	111	7	19240	0.0396984	0.177192	24.7619	Ctnna2
GO:0030728	ovulation	biological_process	1	111	7	19240	0.0396984	0.177192	24.7619	Ptgs2
GO:0031622	positive regulation of fever generation	biological_process	1	111	7	19240	0.0396984	0.177192	24.7619	Ptgs2
GO:0031702	type 1 angiotensin receptor binding	molecular_function	1	111	7	19240	0.0396984	0.177192	24.7619	Bdkrb2
GO:0032873	negative regulation of stress-activated MAPK cascade	biological_process	1	111	7	19240	0.0396984	0.177192	24.7619	Pbk
GO:0033629	negative regulation of cell adhesion mediated by integrin	biological_process	1	111	7	19240	0.0396984	0.177192	24.7619	Serpine1
GO:0034316	negative regulation of Arp2/3 complex-mediated actin nucleation	biological_process	1	111	7	19240	0.0396984	0.177192	24.7619	Ctnna2
GO:0034366	spherical high-density lipoprotein particle	cellular_component	1	111	7	19240	0.0396984	0.177192	24.7619	Apom
GO:0034618	arginine binding	molecular_function	1	111	7	19240	0.0396984	0.177192	24.7619	Castor1
GO:0034711	inhibin binding	molecular_function	1	111	7	19240	0.0396984	0.177192	24.7619	Inhbb
GO:0035005	1-phosphatidylinositol-4-phosphate 3-kinase activity	molecular_function	1	111	7	19240	0.0396984	0.177192	24.7619	Pik3c2g
GO:0045652	regulation of megakaryocyte differentiation	biological_process	1	111	7	19240	0.0396984	0.177192	24.7619	Lox
GO:0048752	semicircular canal morphogenesis	biological_process	1	111	7	19240	0.0396984	0.177192	24.7619	Nr4a3
GO:0051005	negative regulation of lipoprotein lipase activity	biological_process	1	111	7	19240	0.0396984	0.177192	24.7619	Angptl4
GO:0060392	negative regulation of SMAD protein signal transduction	biological_process	1	111	7	19240	0.0396984	0.177192	24.7619	Pbld1
GO:0061743	motor learning	biological_process	1	111	7	19240	0.0396984	0.177192	24.7619	Gpr88
GO:0070842	aggresome assembly	biological_process	1	111	7	19240	0.0396984	0.177192	24.7619	Ubd
GO:0090166	Golgi disassembly	biological_process	1	111	7	19240	0.0396984	0.177192	24.7619	Plk3
GO:0098890	extrinsic component of postsynaptic membrane	cellular_component	1	111	7	19240	0.0396984	0.177192	24.7619	Ctnna2
GO:0150079	negative regulation of neuroinflammatory response	biological_process	1	111	7	19240	0.0396984	0.177192	24.7619	Nr1d1
GO:1902531	regulation of intracellular signal transduction	biological_process	1	111	7	19240	0.0396984	0.177192	24.7619	Castor1
GO:1903426	regulation of reactive oxygen species biosynthetic process	biological_process	1	111	7	19240	0.0396984	0.177192	24.7619	Ucp1
GO:0070374	positive regulation of ERK1 and ERK2 cascade	biological_process	4	111	222	19240	0.0397504	0.177192	3.12312	Alkal2;Ccn2;Chil1;Iapp
GO:0005737	cytoplasm	cellular_component	49	111	6865	19240	0.0399788	0.177192	1.23719	Ankrd1;Anxa13;Apobec2;Arrdc2;Bbox1;Castor1;Ccn4;Cdkn1a;Chil1;Ctnna2;Cyp2a5;Cyp2e1;Ddc;Depp1;Dusp1;Egr2;Eif4ebp3;Gdf15;Gpr88;Hdc;Hif3a;Hsd3b5;Il1f6;Inmt;Mt1;Mt2;Ncf2;Ndrg1;Nek2;Npas2;Nr1d1;Nr4a2;Pbld1;Pck1;Pik3c2g;Plk3;Ptgs2;Ranbp17;Rasd1;Rbp1;Rd3;Rgs14;Serpine1;Sesn2;Slc7a12;Sntg2;Tprg;Ubd;Upp2
GO:0000981	DNA-binding transcription factor activity, RNA polymerase II-specific	molecular_function	11	111	1056	19240	0.0413151	0.177192	1.80556	Atf3;Cebpd;Egr2;Fosb;Fosl2;Hif3a;Maff;Npas2;Nr4a2;Nr4a3;Zbtb16
GO:0005507	copper ion binding	molecular_function	2	111	57	19240	0.0428597	0.177192	6.08187	Lox;Mt1
GO:0016712	oxidoreductase activity, acting on paired donors, with incorporation or reduction of molecular oxygen, reduced flavin or flavoprotein as one donor, and incorporation of one atom of oxygen	molecular_function	2	111	57	19240	0.0428597	0.177192	6.08187	Cyp2a5;Cyp2e1
GO:0032757	positive regulation of interleukin-8 production	biological_process	2	111	57	19240	0.0428597	0.177192	6.08187	Chil1;Serpine1
GO:0005178	integrin binding	molecular_function	3	111	136	19240	0.0441365	0.177192	3.82353	Ccn2;Ccn4;Jaml
GO:0031267	small GTPase binding	molecular_function	4	111	231	19240	0.0448807	0.177192	3.00144	Abca1;Ncf2;Ndrg1;Ranbp17
GO:0042803	protein homodimerization activity	molecular_function	8	111	686	19240	0.0449987	0.177192	2.02138	Atf3;Dscaml1;Gdf15;Inhbb;Jaml;Nr4a3;Ptgs2;Zbtb16
GO:0002438	acute inflammatory response to antigenic stimulus	biological_process	1	111	8	19240	0.0452406	0.177192	21.6667	Bdkrb2
GO:0006544	glycine metabolic process	biological_process	1	111	8	19240	0.0452406	0.177192	21.6667	Gm4952
GO:0006584	catecholamine metabolic process	biological_process	1	111	8	19240	0.0452406	0.177192	21.6667	Ddc
GO:0014037	Schwann cell differentiation	biological_process	1	111	8	19240	0.0452406	0.177192	21.6667	Egr2
GO:0016176	superoxide-generating NADPH oxidase activator activity	molecular_function	1	111	8	19240	0.0452406	0.177192	21.6667	Ncf2
GO:0016763	pentosyltransferase activity	molecular_function	1	111	8	19240	0.0452406	0.177192	21.6667	Upp2
GO:0031698	beta-2 adrenergic receptor binding	molecular_function	1	111	8	19240	0.0452406	0.177192	21.6667	Bdkrb2
GO:0031995	insulin-like growth factor II binding	molecular_function	1	111	8	19240	0.0452406	0.177192	21.6667	Igfbp1
GO:0036092	phosphatidylinositol-3-phosphate biosynthetic process	biological_process	1	111	8	19240	0.0452406	0.177192	21.6667	Pik3c2g
GO:0039694	viral RNA genome replication	biological_process	1	111	8	19240	0.0452406	0.177192	21.6667	Pik3c2g
GO:0042446	hormone biosynthetic process	biological_process	1	111	8	19240	0.0452406	0.177192	21.6667	Dio2
GO:0043576	regulation of respiratory gaseous exchange	biological_process	1	111	8	19240	0.0452406	0.177192	21.6667	Nr4a2
GO:0045124	regulation of bone resorption	biological_process	1	111	8	19240	0.0452406	0.177192	21.6667	Pdk4
GO:0045277	respiratory chain complex IV	cellular_component	1	111	8	19240	0.0452406	0.177192	21.6667	Cox8b
GO:0045986	negative regulation of smooth muscle contraction	biological_process	1	111	8	19240	0.0452406	0.177192	21.6667	Ptgs2
GO:0046323	glucose import	biological_process	1	111	8	19240	0.0452406	0.177192	21.6667	Sesn2
GO:0046890	regulation of lipid biosynthetic process	biological_process	1	111	8	19240	0.0452406	0.177192	21.6667	Pck1
GO:0047760	butyrate-CoA ligase activity	molecular_function	1	111	8	19240	0.0452406	0.177192	21.6667	Acsm3
GO:0051412	response to corticosterone	biological_process	1	111	8	19240	0.0452406	0.177192	21.6667	Hsd3b5
GO:0051775	response to redox state	biological_process	1	111	8	19240	0.0452406	0.177192	21.6667	Npas2
GO:0060054	positive regulation of epithelial cell proliferation involved in wound healing	biological_process	1	111	8	19240	0.0452406	0.177192	21.6667	Jaml
GO:0061665	SUMO ligase activity	molecular_function	1	111	8	19240	0.0452406	0.177192	21.6667	Egr2
GO:0071493	cellular response to UV-B	biological_process	1	111	8	19240	0.0452406	0.177192	21.6667	Cdkn1a
GO:1902806	regulation of cell cycle G1/S phase transition	biological_process	1	111	8	19240	0.0452406	0.177192	21.6667	Cdkn1a
GO:1903753	negative regulation of p38MAPK cascade	biological_process	1	111	8	19240	0.0452406	0.177192	21.6667	Dusp1
GO:1903979	negative regulation of microglial cell activation	biological_process	1	111	8	19240	0.0452406	0.177192	21.6667	Nr1d1
GO:1905665	positive regulation of calcium ion import across plasma membrane	biological_process	1	111	8	19240	0.0452406	0.177192	21.6667	Iapp
GO:1990316	Atg1/ULK1 kinase complex	cellular_component	1	111	8	19240	0.0452406	0.177192	21.6667	Sesn2
GO:1990542	mitochondrial transmembrane transport	biological_process	1	111	8	19240	0.0452406	0.177192	21.6667	Ucp1
GO:2000987	positive regulation of behavioral fear response	biological_process	1	111	8	19240	0.0452406	0.177192	21.6667	Npas2
GO:0000082	G1/S transition of mitotic cell cycle	biological_process	2	111	61	19240	0.0484238	0.177286	5.68306	Cdkn1a;Plk3
GO:0008395	steroid hydroxylase activity	molecular_function	2	111	62	19240	0.0498539	0.177286	5.5914	Cyp2a5;Cyp2e1
GO:0050885	neuromuscular process controlling balance	biological_process	2	111	62	19240	0.0498539	0.177286	5.5914	Gpr88;Nr4a3
GO:0004300	enoyl-CoA hydratase activity	molecular_function	1	111	9	19240	0.0507512	0.177286	19.2593	Ehhadh
GO:0005548	phospholipid transporter activity	molecular_function	1	111	9	19240	0.0507512	0.177286	19.2593	Abca1
GO:0005980	glycogen catabolic process	biological_process	1	111	9	19240	0.0507512	0.177286	19.2593	G6pc
GO:0006032	chitin catabolic process	biological_process	1	111	9	19240	0.0507512	0.177286	19.2593	Chil1
GO:0006084	acetyl-CoA metabolic process	biological_process	1	111	9	19240	0.0507512	0.177286	19.2593	Hmgcs2
GO:0006796	phosphate-containing compound metabolic process	biological_process	1	111	9	19240	0.0507512	0.177286	19.2593	G6pc
GO:0008190	eukaryotic initiation factor 4E binding	molecular_function	1	111	9	19240	0.0507512	0.177286	19.2593	Eif4ebp3
GO:0009308	amine metabolic process	biological_process	1	111	9	19240	0.0507512	0.177286	19.2593	Inmt
GO:0009651	response to salt stress	biological_process	1	111	9	19240	0.0507512	0.177286	19.2593	Bdkrb2
GO:0031394	positive regulation of prostaglandin biosynthetic process	biological_process	1	111	9	19240	0.0507512	0.177286	19.2593	Ptgs2
GO:0031432	titin binding	molecular_function	1	111	9	19240	0.0507512	0.177286	19.2593	Ankrd1
GO:0032287	peripheral nervous system myelin maintenance	biological_process	1	111	9	19240	0.0507512	0.177286	19.2593	Ndrg1
GO:0034144	negative regulation of toll-like receptor 4 signaling pathway	biological_process	1	111	9	19240	0.0507512	0.177286	19.2593	Nr1d1
GO:0035726	common myeloid progenitor cell proliferation	biological_process	1	111	9	19240	0.0507512	0.177286	19.2593	Nr4a3
GO:0042415	norepinephrine metabolic process	biological_process	1	111	9	19240	0.0507512	0.177286	19.2593	Rnf180
GO:0042428	serotonin metabolic process	biological_process	1	111	9	19240	0.0507512	0.177286	19.2593	Rnf180
GO:0043567	regulation of insulin-like growth factor receptor signaling pathway	biological_process	1	111	9	19240	0.0507512	0.177286	19.2593	Igfbp1
GO:0044321	response to leptin	biological_process	1	111	9	19240	0.0507512	0.177286	19.2593	Nr1d1
GO:0045730	respiratory burst	biological_process	1	111	9	19240	0.0507512	0.177286	19.2593	Ncf2
GO:0046321	positive regulation of fatty acid oxidation	biological_process	1	111	9	19240	0.0507512	0.177286	19.2593	Nr4a3
GO:0046415	urate metabolic process	biological_process	1	111	9	19240	0.0507512	0.177286	19.2593	G6pc
GO:0048406	nerve growth factor binding	molecular_function	1	111	9	19240	0.0507512	0.177286	19.2593	Pzp
GO:0048660	regulation of smooth muscle cell proliferation	biological_process	1	111	9	19240	0.0507512	0.177286	19.2593	Nr4a3
GO:0060452	positive regulation of cardiac muscle contraction	biological_process	1	111	9	19240	0.0507512	0.177286	19.2593	Ccn2
GO:0071636	positive regulation of transforming growth factor beta production	biological_process	1	111	9	19240	0.0507512	0.177286	19.2593	Ptgs2
GO:0150077	regulation of neuroinflammatory response	biological_process	1	111	9	19240	0.0507512	0.177286	19.2593	Ptgs2
GO:1901990	regulation of mitotic cell cycle phase transition	biological_process	1	111	9	19240	0.0507512	0.177286	19.2593	Ubd
GO:1990845	adaptive thermogenesis	biological_process	1	111	9	19240	0.0507512	0.177286	19.2593	Ucp1
GO:2000253	positive regulation of feeding behavior	biological_process	1	111	9	19240	0.0507512	0.177286	19.2593	Nr4a3
GO:0021766	hippocampus development	biological_process	2	111	63	19240	0.0512992	0.178597	5.50265	Hsd3b5;Nr4a3
GO:0008083	growth factor activity	molecular_function	3	111	146	19240	0.0525099	0.182199	3.56164	Ccn2;Gdf15;Inhbb
GO:0006006	glucose metabolic process	biological_process	2	111	64	19240	0.0527595	0.182453	5.41667	Pck1;Pdk4
GO:0006694	steroid biosynthetic process	biological_process	2	111	65	19240	0.0542345	0.182836	5.33333	Hmgcs2;Hsd3b5
GO:0042752	regulation of circadian rhythm	biological_process	2	111	66	19240	0.055724	0.182836	5.25253	Npas2;Nr1d1
GO:0001823	mesonephros development	biological_process	1	111	10	19240	0.0562302	0.182836	17.3333	Zbtb16
GO:0005049	nuclear export signal receptor activity	molecular_function	1	111	10	19240	0.0562302	0.182836	17.3333	Ranbp17
GO:0008020	G protein-coupled photoreceptor activity	molecular_function	1	111	10	19240	0.0562302	0.182836	17.3333	Gpr88
GO:0010828	positive regulation of glucose transmembrane transport	biological_process	1	111	10	19240	0.0562302	0.182836	17.3333	Nr4a3
GO:0016175	superoxide-generating NAD(P)H oxidase activity	molecular_function	1	111	10	19240	0.0562302	0.182836	17.3333	Ncf2
GO:0016303	1-phosphatidylinositol-3-kinase activity	molecular_function	1	111	10	19240	0.0562302	0.182836	17.3333	Pik3c2g
GO:0021612	facial nerve structural organization	biological_process	1	111	10	19240	0.0562302	0.182836	17.3333	Egr2
GO:0042053	regulation of dopamine metabolic process	biological_process	1	111	10	19240	0.0562302	0.182836	17.3333	Nr4a2
GO:0043068	positive regulation of programmed cell death	biological_process	1	111	10	19240	0.0562302	0.182836	17.3333	Cdkn1a
GO:0051926	negative regulation of calcium ion transport	biological_process	1	111	10	19240	0.0562302	0.182836	17.3333	Ptgs2
GO:0052742	phosphatidylinositol kinase activity	molecular_function	1	111	10	19240	0.0562302	0.182836	17.3333	Pik3c2g
GO:0061700	GATOR2 complex	cellular_component	1	111	10	19240	0.0562302	0.182836	17.3333	Castor1
GO:0070365	hepatocyte differentiation	biological_process	1	111	10	19240	0.0562302	0.182836	17.3333	Pck1
GO:0071233	cellular response to leucine	biological_process	1	111	10	19240	0.0562302	0.182836	17.3333	Sesn2
GO:0098885	modification of postsynaptic actin cytoskeleton	biological_process	1	111	10	19240	0.0562302	0.182836	17.3333	Ctnna2
GO:0140115	export across plasma membrane	biological_process	1	111	10	19240	0.0562302	0.182836	17.3333	Abca1
GO:1990253	cellular response to leucine starvation	biological_process	1	111	10	19240	0.0562302	0.182836	17.3333	Sesn2
GO:0043065	positive regulation of apoptotic process	biological_process	5	111	358	19240	0.0564634	0.183019	2.42086	Ankrd1;Dusp1;Ptgs2;Ubd;Zbtb16
GO:0016310	phosphorylation	biological_process	7	111	595	19240	0.0567329	0.183049	2.03922	Map3k6;Nek2;Pbk;Pck1;Pdk4;Pik3c2g;Plk3
GO:0045296	cadherin binding	molecular_function	2	111	67	19240	0.0572279	0.183049	5.17413	Ctnna2;Ndrg1
GO:0005518	collagen binding	molecular_function	2	111	68	19240	0.0587459	0.183049	5.09804	2300002M23Rik;Lox
GO:0007612	learning	biological_process	2	111	68	19240	0.0587459	0.183049	5.09804	Ptgs2;Rgs14
GO:0060395	SMAD protein signal transduction	biological_process	2	111	68	19240	0.0587459	0.183049	5.09804	Gdf15;Inhbb
GO:0010467	gene expression	biological_process	2	111	69	19240	0.0602777	0.183049	5.02415	Egr2;Nr4a2
GO:0001574	ganglioside biosynthetic process	biological_process	1	111	11	19240	0.0616778	0.183049	15.7576	St6galnac1
GO:0003854	3-beta-hydroxy-delta5-steroid dehydrogenase activity	molecular_function	1	111	11	19240	0.0616778	0.183049	15.7576	Hsd3b5
GO:0006107	oxaloacetate metabolic process	biological_process	1	111	11	19240	0.0616778	0.183049	15.7576	Pck1
GO:0006977	DNA damage response, signal transduction by p53 class mediator resulting in cell cycle arrest	biological_process	1	111	11	19240	0.0616778	0.183049	15.7576	Cdkn1a
GO:0008035	high-density lipoprotein particle binding	molecular_function	1	111	11	19240	0.0616778	0.183049	15.7576	Abca1
GO:0008061	chitin binding	molecular_function	1	111	11	19240	0.0616778	0.183049	15.7576	Chil1
GO:0008207	C21-steroid hormone metabolic process	biological_process	1	111	11	19240	0.0616778	0.183049	15.7576	Hsd3b5
GO:0008330	protein tyrosine/threonine phosphatase activity	molecular_function	1	111	11	19240	0.0616778	0.183049	15.7576	Dusp1
GO:0009312	oligosaccharide biosynthetic process	biological_process	1	111	11	19240	0.0616778	0.183049	15.7576	St6galnac1
GO:0010035	response to inorganic substance	biological_process	1	111	11	19240	0.0616778	0.183049	15.7576	Nr4a2
GO:0031588	nucleotide-activated protein kinase complex	cellular_component	1	111	11	19240	0.0616778	0.183049	15.7576	Sesn2
GO:0031932	TORC2 complex	cellular_component	1	111	11	19240	0.0616778	0.183049	15.7576	Sesn2
GO:0033700	phospholipid efflux	biological_process	1	111	11	19240	0.0616778	0.183049	15.7576	Abca1
GO:0033993	response to lipid	biological_process	1	111	11	19240	0.0616778	0.183049	15.7576	Pck1
GO:0048251	elastic fiber assembly	biological_process	1	111	11	19240	0.0616778	0.183049	15.7576	Lox
GO:0051156	glucose 6-phosphate metabolic process	biological_process	1	111	11	19240	0.0616778	0.183049	15.7576	G6pc
GO:0070417	cellular response to cold	biological_process	1	111	11	19240	0.0616778	0.183049	15.7576	Ucp1
GO:1902176	negative regulation of oxidative stress-induced intrinsic apoptotic signaling pathway	biological_process	1	111	11	19240	0.0616778	0.183049	15.7576	Vnn1
GO:1990000	amyloid fibril formation	biological_process	1	111	11	19240	0.0616778	0.183049	15.7576	Iapp
GO:1990440	positive regulation of transcription from RNA polymerase II promoter in response to endoplasmic reticulum stress	biological_process	1	111	11	19240	0.0616778	0.183049	15.7576	Atf3
GO:2001020	regulation of response to DNA damage stimulus	biological_process	1	111	11	19240	0.0616778	0.183049	15.7576	Npas2
GO:0032922	circadian regulation of gene expression	biological_process	2	111	70	19240	0.0618233	0.183049	4.95238	Npas2;Nr1d1
GO:0008201	heparin binding	molecular_function	3	111	159	19240	0.0644509	0.183049	3.27044	2300002M23Rik;Ccn2;Ccn4
GO:0002039	p53 binding	molecular_function	2	111	72	19240	0.0649546	0.183049	4.81481	Ankrd1;Plk3
GO:0006633	fatty acid biosynthetic process	biological_process	2	111	72	19240	0.0649546	0.183049	4.81481	Acsm3;Ptgs2
GO:0045669	positive regulation of osteoblast differentiation	biological_process	2	111	72	19240	0.0649546	0.183049	4.81481	Ccn4;Cebpd
GO:0106306	protein serine phosphatase activity	molecular_function	2	111	72	19240	0.0649546	0.183049	4.81481	Dusp1;Ppm1j
GO:0106307	protein threonine phosphatase activity	molecular_function	2	111	72	19240	0.0649546	0.183049	4.81481	Dusp1;Ppm1j
GO:0003690	double-stranded DNA binding	molecular_function	3	111	161	19240	0.0663905	0.183049	3.22981	Fosb;Fosl2;Zbtb16
GO:0004861	cyclin-dependent protein serine/threonine kinase inhibitor activity	molecular_function	1	111	12	19240	0.0670943	0.183049	14.4444	Cdkn1a
GO:0006497	protein lipidation	biological_process	1	111	12	19240	0.0670943	0.183049	14.4444	Abca1
GO:0006978	DNA damage response, signal transduction by p53 class mediator resulting in transcription of p21 class mediator	biological_process	1	111	12	19240	0.0670943	0.183049	14.4444	Cdkn1a
GO:0016918	retinal binding	molecular_function	1	111	12	19240	0.0670943	0.183049	14.4444	Rbp1
GO:0021952	central nervous system projection neuron axonogenesis	biological_process	1	111	12	19240	0.0670943	0.183049	14.4444	Nr4a2
GO:0021953	central nervous system neuron differentiation	biological_process	1	111	12	19240	0.0670943	0.183049	14.4444	Nr4a2
GO:0030277	maintenance of gastrointestinal epithelium	biological_process	1	111	12	19240	0.0670943	0.183049	14.4444	Pbld1
GO:0031406	carboxylic acid binding	molecular_function	1	111	12	19240	0.0670943	0.183049	14.4444	Pck1
GO:0031639	plasminogen activation	biological_process	1	111	12	19240	0.0670943	0.183049	14.4444	Tmprss9
GO:0032330	regulation of chondrocyte differentiation	biological_process	1	111	12	19240	0.0670943	0.183049	14.4444	Ccn2
GO:0032446	protein modification by small protein conjugation	biological_process	1	111	12	19240	0.0670943	0.183049	14.4444	Ubd
GO:0033089	positive regulation of T cell differentiation in thymus	biological_process	1	111	12	19240	0.0670943	0.183049	14.4444	Vnn1
GO:0034375	high-density lipoprotein particle remodeling	biological_process	1	111	12	19240	0.0670943	0.183049	14.4444	Apom
GO:0035988	chondrocyte proliferation	biological_process	1	111	12	19240	0.0670943	0.183049	14.4444	Ccn2
GO:0036157	outer dynein arm	cellular_component	1	111	12	19240	0.0670943	0.183049	14.4444	Dnah9
GO:0042246	tissue regeneration	biological_process	1	111	12	19240	0.0670943	0.183049	14.4444	Cdkn1a
GO:0042640	anagen	biological_process	1	111	12	19240	0.0670943	0.183049	14.4444	Ptgs2
GO:0042753	positive regulation of circadian rhythm	biological_process	1	111	12	19240	0.0670943	0.183049	14.4444	Nr1d1
GO:0043020	NADPH oxidase complex	cellular_component	1	111	12	19240	0.0670943	0.183049	14.4444	Ncf2
GO:0043517	positive regulation of DNA damage response, signal transduction by p53 class mediator	biological_process	1	111	12	19240	0.0670943	0.183049	14.4444	Ankrd1
GO:0045576	mast cell activation	biological_process	1	111	12	19240	0.0670943	0.183049	14.4444	Ndrg1
GO:0051302	regulation of cell division	biological_process	1	111	12	19240	0.0670943	0.183049	14.4444	Plk3
GO:0080111	DNA demethylation	biological_process	1	111	12	19240	0.0670943	0.183049	14.4444	Apobec2
GO:0090399	replicative senescence	biological_process	1	111	12	19240	0.0670943	0.183049	14.4444	Serpine1
GO:0099173	postsynapse organization	biological_process	1	111	12	19240	0.0670943	0.183049	14.4444	Ndrg1
GO:0016301	kinase activity	molecular_function	7	111	620	19240	0.0675887	0.183912	1.95699	Map3k6;Nek2;Pbk;Pck1;Pdk4;Pik3c2g;Plk3
GO:0001932	regulation of protein phosphorylation	biological_process	2	111	74	19240	0.0681383	0.184921	4.68468	Lox;Sesn2
GO:0045893	positive regulation of transcription, DNA-templated	biological_process	7	111	623	19240	0.0689705	0.185966	1.94757	Egr2;Fosl2;Npas2;Nr1d1;Nr4a2;Nr4a3;Zbtb16
GO:0045944	positive regulation of transcription by RNA polymerase II	biological_process	11	111	1155	19240	0.0695391	0.185966	1.65079	Atf3;Cebpd;Egr2;Fosb;Fosl2;Hif3a;Maff;Npas2;Nr1d1;Nr4a2;Nr4a3
GO:0005581	collagen trimer	cellular_component	2	111	75	19240	0.0697492	0.185966	4.62222	Col19a1;Lox
GO:0007623	circadian rhythm	biological_process	2	111	75	19240	0.0697492	0.185966	4.62222	Npas2;Nr1d1
GO:0034599	cellular response to oxidative stress	biological_process	2	111	75	19240	0.0697492	0.185966	4.62222	Nr4a2;Sesn2
GO:0003334	keratinocyte development	biological_process	1	111	13	19240	0.0724798	0.185966	13.3333	Fosl2
GO:0006590	thyroid hormone generation	biological_process	1	111	13	19240	0.0724798	0.185966	13.3333	Dio2
GO:0010739	positive regulation of protein kinase A signaling	biological_process	1	111	13	19240	0.0724798	0.185966	13.3333	Iapp
GO:0017017	MAP kinase tyrosine/serine/threonine phosphatase activity	molecular_function	1	111	13	19240	0.0724798	0.185966	13.3333	Dusp1
GO:0019841	retinol binding	molecular_function	1	111	13	19240	0.0724798	0.185966	13.3333	Rbp1
GO:0030330	DNA damage response, signal transduction by p53 class mediator	biological_process	1	111	13	19240	0.0724798	0.185966	13.3333	Sesn2
GO:0031994	insulin-like growth factor I binding	molecular_function	1	111	13	19240	0.0724798	0.185966	13.3333	Igfbp1
GO:0032367	intracellular cholesterol transport	biological_process	1	111	13	19240	0.0724798	0.185966	13.3333	Abca1
GO:0034362	low-density lipoprotein particle	cellular_component	1	111	13	19240	0.0724798	0.185966	13.3333	Apom
GO:0042301	phosphate ion binding	molecular_function	1	111	13	19240	0.0724798	0.185966	13.3333	G6pc
GO:0042403	thyroid hormone metabolic process	biological_process	1	111	13	19240	0.0724798	0.185966	13.3333	Dio2
GO:0043303	mast cell degranulation	biological_process	1	111	13	19240	0.0724798	0.185966	13.3333	Nr4a3
GO:0045947	negative regulation of translational initiation	biological_process	1	111	13	19240	0.0724798	0.185966	13.3333	Eif4ebp3
GO:0051310	metaphase plate congression	biological_process	1	111	13	19240	0.0724798	0.185966	13.3333	Gem
GO:0051549	positive regulation of keratinocyte migration	biological_process	1	111	13	19240	0.0724798	0.185966	13.3333	Serpine1
GO:0070262	peptidyl-serine dephosphorylation	biological_process	1	111	13	19240	0.0724798	0.185966	13.3333	Dusp1
GO:0071498	cellular response to fluid shear stress	biological_process	1	111	13	19240	0.0724798	0.185966	13.3333	Ptgs2
GO:0019233	sensory perception of pain	biological_process	2	111	77	19240	0.0730084	0.186858	4.50216	Iapp;Ptgs2
GO:0006357	regulation of transcription by RNA polymerase II	biological_process	13	111	1457	19240	0.0765535	0.192078	1.54656	Ankrd1;Atf3;Cebpd;Egr2;Fosb;Fosl2;Hif3a;Maff;Npas2;Nr4a2;Nr4a3;Ucp1;Zbtb16
GO:0000977	RNA polymerase II transcription regulatory region sequence-specific DNA binding	molecular_function	5	111	393	19240	0.0773573	0.192078	2.20526	Atf3;Fosl2;Hif3a;Nr1d1;Nr4a2
GO:0002526	acute inflammatory response	biological_process	1	111	14	19240	0.0778345	0.192078	12.381	Vnn1
GO:0031915	positive regulation of synaptic plasticity	biological_process	1	111	14	19240	0.0778345	0.192078	12.381	Ptgs2
GO:0035136	forelimb morphogenesis	biological_process	1	111	14	19240	0.0778345	0.192078	12.381	Zbtb16
GO:0035137	hindlimb morphogenesis	biological_process	1	111	14	19240	0.0778345	0.192078	12.381	Zbtb16
GO:0042551	neuron maturation	biological_process	1	111	14	19240	0.0778345	0.192078	12.381	Nr4a2
GO:0042730	fibrinolysis	biological_process	1	111	14	19240	0.0778345	0.192078	12.381	Cpb2
GO:0045744	negative regulation of G protein-coupled receptor signaling pathway	biological_process	1	111	14	19240	0.0778345	0.192078	12.381	Rgs14
GO:0048545	response to steroid hormone	biological_process	1	111	14	19240	0.0778345	0.192078	12.381	Lox
GO:0048599	oocyte development	biological_process	1	111	14	19240	0.0778345	0.192078	12.381	Inhbb
GO:0061036	positive regulation of cartilage development	biological_process	1	111	14	19240	0.0778345	0.192078	12.381	Zbtb16
GO:0070700	BMP receptor binding	molecular_function	1	111	14	19240	0.0778345	0.192078	12.381	Gdf15
GO:0071397	cellular response to cholesterol	biological_process	1	111	14	19240	0.0778345	0.192078	12.381	Inhbb
GO:0071482	cellular response to light stimulus	biological_process	1	111	14	19240	0.0778345	0.192078	12.381	Gpr88
GO:0001649	osteoblast differentiation	biological_process	2	111	81	19240	0.0796704	0.196141	4.27984	Ccn4;Lox
GO:0009617	response to bacterium	biological_process	3	111	175	19240	0.0806992	0.19761	2.97143	Cyp2e1;Mt2;Pck1
GO:0005667	transcription regulator complex	cellular_component	4	111	285	19240	0.0830094	0.19761	2.43275	Ankrd1;Npas2;Nr4a2;Nr4a3
GO:0050729	positive regulation of inflammatory response	biological_process	2	111	83	19240	0.0830701	0.19761	4.17671	Ccn4;Serpine1
GO:0051213	dioxygenase activity	molecular_function	2	111	83	19240	0.0830701	0.19761	4.17671	Bbox1;Ptgs2
GO:0000188	inactivation of MAPK activity	biological_process	1	111	15	19240	0.0831586	0.19761	11.5556	Dusp1
GO:0004708	MAP kinase kinase activity	molecular_function	1	111	15	19240	0.0831586	0.19761	11.5556	Pbk
GO:0006939	smooth muscle contraction	biological_process	1	111	15	19240	0.0831586	0.19761	11.5556	Bdkrb2
GO:0006970	response to osmotic stress	biological_process	1	111	15	19240	0.0831586	0.19761	11.5556	Plk3
GO:0009116	nucleoside metabolic process	biological_process	1	111	15	19240	0.0831586	0.19761	11.5556	Upp2
GO:0009314	response to radiation	biological_process	1	111	15	19240	0.0831586	0.19761	11.5556	Plk3
GO:0030194	positive regulation of blood coagulation	biological_process	1	111	15	19240	0.0831586	0.19761	11.5556	Serpine1
GO:0035497	cAMP response element binding	molecular_function	1	111	15	19240	0.0831586	0.19761	11.5556	Nr4a3
GO:0045333	cellular respiration	biological_process	1	111	15	19240	0.0831586	0.19761	11.5556	Nr4a3
GO:0061051	positive regulation of cell growth involved in cardiac muscle cell development	biological_process	1	111	15	19240	0.0831586	0.19761	11.5556	Ccn4
GO:2000811	negative regulation of anoikis	biological_process	1	111	15	19240	0.0831586	0.19761	11.5556	Pdk4
GO:0005102	signaling receptor binding	molecular_function	5	111	402	19240	0.0833251	0.19761	2.15589	Abca1;Angptl4;Btnl10;Gusb;Serpine1
GO:0043524	negative regulation of neuron apoptotic process	biological_process	3	111	179	19240	0.0850147	0.198825	2.90503	Mt1;Nr4a2;Nr4a3
GO:0042060	wound healing	biological_process	2	111	85	19240	0.0865138	0.198825	4.07843	Cdkn1a;Lox
GO:0043066	negative regulation of apoptotic process	biological_process	6	111	532	19240	0.0876026	0.198825	1.95489	Angptl4;Cdkn1a;Dusp1;Nr4a3;Plk3;Ptgs2
GO:0001706	endoderm formation	biological_process	1	111	16	19240	0.0884522	0.198825	10.8333	Dusp1
GO:0005149	interleukin-1 receptor binding	molecular_function	1	111	16	19240	0.0884522	0.198825	10.8333	Il1f6
GO:0006839	mitochondrial transport	biological_process	1	111	16	19240	0.0884522	0.198825	10.8333	Ucp1
GO:0008028	monocarboxylic acid transmembrane transporter activity	molecular_function	1	111	16	19240	0.0884522	0.198825	10.8333	Slc16a14
GO:0008206	bile acid metabolic process	biological_process	1	111	16	19240	0.0884522	0.198825	10.8333	Slco1a6
GO:0008299	isoprenoid biosynthetic process	biological_process	1	111	16	19240	0.0884522	0.198825	10.8333	Hmgcs2
GO:0008320	protein transmembrane transporter activity	molecular_function	1	111	16	19240	0.0884522	0.198825	10.8333	Abca1
GO:0010469	regulation of signaling receptor activity	biological_process	1	111	16	19240	0.0884522	0.198825	10.8333	Serpine1
GO:0014912	negative regulation of smooth muscle cell migration	biological_process	1	111	16	19240	0.0884522	0.198825	10.8333	Serpine1
GO:0015125	bile acid transmembrane transporter activity	molecular_function	1	111	16	19240	0.0884522	0.198825	10.8333	Slco1a6
GO:0016010	dystrophin-associated glycoprotein complex	cellular_component	1	111	16	19240	0.0884522	0.198825	10.8333	Sntg2
GO:0030695	GTPase regulator activity	molecular_function	1	111	16	19240	0.0884522	0.198825	10.8333	Rgs14
GO:0032924	activin receptor signaling pathway	biological_process	1	111	16	19240	0.0884522	0.198825	10.8333	Inhbb
GO:0033554	cellular response to stress	biological_process	1	111	16	19240	0.0884522	0.198825	10.8333	Map3k6
GO:0040015	negative regulation of multicellular organism growth	biological_process	1	111	16	19240	0.0884522	0.198825	10.8333	Gdf15
GO:0042417	dopamine metabolic process	biological_process	1	111	16	19240	0.0884522	0.198825	10.8333	Nr4a2
GO:0042554	superoxide anion generation	biological_process	1	111	16	19240	0.0884522	0.198825	10.8333	Ncf2
GO:0055008	cardiac muscle tissue morphogenesis	biological_process	1	111	16	19240	0.0884522	0.198825	10.8333	Ankrd1
GO:0055091	phospholipid homeostasis	biological_process	1	111	16	19240	0.0884522	0.198825	10.8333	Abca1
GO:0070593	dendrite self-avoidance	biological_process	1	111	16	19240	0.0884522	0.198825	10.8333	Dscaml1
GO:0097708	intracellular vesicle	cellular_component	1	111	16	19240	0.0884522	0.198825	10.8333	Abca1
GO:0004722	protein serine/threonine phosphatase activity	molecular_function	2	111	89	19240	0.0935272	0.202723	3.89513	Dusp1;Ppm1j
GO:0071356	cellular response to tumor necrosis factor	biological_process	2	111	89	19240	0.0935272	0.202723	3.89513	Ankrd1;Nr1d1
GO:0002024	diet induced thermogenesis	biological_process	1	111	17	19240	0.0937155	0.202723	10.1961	Ucp1
GO:0004653	polypeptide N-acetylgalactosaminyltransferase activity	molecular_function	1	111	17	19240	0.0937155	0.202723	10.1961	Galnt6
GO:0005614	interstitial matrix	cellular_component	1	111	17	19240	0.0937155	0.202723	10.1961	2300002M23Rik
GO:0006111	regulation of gluconeogenesis	biological_process	1	111	17	19240	0.0937155	0.202723	10.1961	Sesn2
GO:0007051	spindle organization	biological_process	1	111	17	19240	0.0937155	0.202723	10.1961	Rgs14
GO:0007250	activation of NF-kappaB-inducing kinase activity	biological_process	1	111	17	19240	0.0937155	0.202723	10.1961	Chil1
GO:0010498	proteasomal protein catabolic process	biological_process	1	111	17	19240	0.0937155	0.202723	10.1961	Nr1d1
GO:0015347	sodium-independent organic anion transmembrane transporter activity	molecular_function	1	111	17	19240	0.0937155	0.202723	10.1961	Slco1a6
GO:0016702	oxidoreductase activity, acting on single donors with incorporation of molecular oxygen, incorporation of two atoms of oxygen	molecular_function	1	111	17	19240	0.0937155	0.202723	10.1961	Ptgs2
GO:0017144	drug metabolic process	biological_process	1	111	17	19240	0.0937155	0.202723	10.1961	Cyp2e1
GO:0034185	apolipoprotein binding	molecular_function	1	111	17	19240	0.0937155	0.202723	10.1961	Abca1
GO:0035994	response to muscle stretch	biological_process	1	111	17	19240	0.0937155	0.202723	10.1961	Ankrd1
GO:0045475	locomotor rhythm	biological_process	1	111	17	19240	0.0937155	0.202723	10.1961	Npas2
GO:0070528	protein kinase C signaling	biological_process	1	111	17	19240	0.0937155	0.202723	10.1961	Ankrd1
GO:0090336	positive regulation of brown fat cell differentiation	biological_process	1	111	17	19240	0.0937155	0.202723	10.1961	Ptgs2
GO:1904355	positive regulation of telomere capping	biological_process	1	111	17	19240	0.0937155	0.202723	10.1961	Nek2
GO:0032869	cellular response to insulin stimulus	biological_process	2	111	90	19240	0.0953058	0.205733	3.85185	Inhbb;Pck1
GO:0005740	mitochondrial envelope	cellular_component	1	111	18	19240	0.0989487	0.209229	9.62963	Ucp1
GO:0005978	glycogen biosynthetic process	biological_process	1	111	18	19240	0.0989487	0.209229	9.62963	Nr1d1
GO:0015179	L-amino acid transmembrane transporter activity	molecular_function	1	111	18	19240	0.0989487	0.209229	9.62963	Slc7a12
GO:0015718	monocarboxylic acid transport	biological_process	1	111	18	19240	0.0989487	0.209229	9.62963	Slc16a14
GO:0042573	retinoic acid metabolic process	biological_process	1	111	18	19240	0.0989487	0.209229	9.62963	Rbp1
GO:0043252	sodium-independent organic anion transport	biological_process	1	111	18	19240	0.0989487	0.209229	9.62963	Slco1a6
GO:0045779	negative regulation of bone resorption	biological_process	1	111	18	19240	0.0989487	0.209229	9.62963	Iapp
GO:0070628	proteasome binding	molecular_function	1	111	18	19240	0.0989487	0.209229	9.62963	Ubd
GO:0097729	9+2 motile cilium	cellular_component	1	111	18	19240	0.0989487	0.209229	9.62963	Dnah9
GO:1903204	negative regulation of oxidative stress-induced neuron death	biological_process	1	111	18	19240	0.0989487	0.209229	9.62963	Nr4a3
GO:0007059	chromosome segregation	biological_process	2	111	93	19240	0.100699	0.21216	3.7276	Nek2;Rgs14
GO:0008270	zinc ion binding	molecular_function	7	111	684	19240	0.100745	0.21216	1.77388	Bbox1;Cpb2;Mt1;Mt2;Nr1d1;Nr4a2;Nr4a3
GO:0022857	transmembrane transporter activity	molecular_function	3	111	195	19240	0.103223	0.214528	2.66667	Slc16a14;Slco1a6;Ucp1
GO:0001516	prostaglandin biosynthetic process	biological_process	1	111	19	19240	0.104152	0.214528	9.12281	Ptgs2
GO:0004129	cytochrome-c oxidase activity	molecular_function	1	111	19	19240	0.104152	0.214528	9.12281	Cox8b
GO:0004550	nucleoside diphosphate kinase activity	molecular_function	1	111	19	19240	0.104152	0.214528	9.12281	Pck1
GO:0032794	GTPase activating protein binding	molecular_function	1	111	19	19240	0.104152	0.214528	9.12281	Rgs14
GO:0034361	very-low-density lipoprotein particle	cellular_component	1	111	19	19240	0.104152	0.214528	9.12281	Apom
GO:0042310	vasoconstriction	biological_process	1	111	19	19240	0.104152	0.214528	9.12281	Bdkrb2
GO:0060134	prepulse inhibition	biological_process	1	111	19	19240	0.104152	0.214528	9.12281	Ctnna2
GO:0098831	presynaptic active zone cytoplasmic component	cellular_component	1	111	19	19240	0.104152	0.214528	9.12281	Ctnna2
GO:1901741	positive regulation of myoblast fusion	biological_process	1	111	19	19240	0.104152	0.214528	9.12281	Gdf15
GO:1904754	positive regulation of vascular associated smooth muscle cell migration	biological_process	1	111	19	19240	0.104152	0.214528	9.12281	Nr4a3
GO:0019899	enzyme binding	molecular_function	5	111	433	19240	0.105685	0.216972	2.00154	Cyp2a5;Cyp2e1;Ddc;Ehhadh;Ptgs2
GO:0005975	carbohydrate metabolic process	biological_process	3	111	198	19240	0.106798	0.216972	2.62626	Chil1;Gusb;Pdk4
GO:0120162	positive regulation of cold-induced thermogenesis	biological_process	2	111	97	19240	0.108019	0.216972	3.57388	Dio2;Ucp1
GO:0000287	magnesium ion binding	molecular_function	3	111	200	19240	0.109208	0.216972	2.6	Gem;Map3k6;Pck1
GO:0000302	response to reactive oxygen species	biological_process	1	111	20	19240	0.109325	0.216972	8.66667	Plk3
GO:0001975	response to amphetamine	biological_process	1	111	20	19240	0.109325	0.216972	8.66667	Nr4a2
GO:0004709	MAP kinase kinase kinase activity	molecular_function	1	111	20	19240	0.109325	0.216972	8.66667	Map3k6
GO:0005640	nuclear outer membrane	cellular_component	1	111	20	19240	0.109325	0.216972	8.66667	Ptgs2
GO:0008373	sialyltransferase activity	molecular_function	1	111	20	19240	0.109325	0.216972	8.66667	St6galnac1
GO:0008569	ATP-dependent microtubule motor activity, minus-end-directed	molecular_function	1	111	20	19240	0.109325	0.216972	8.66667	Dnah9
GO:0030278	regulation of ossification	biological_process	1	111	20	19240	0.109325	0.216972	8.66667	Egr2
GO:0032332	positive regulation of chondrocyte differentiation	biological_process	1	111	20	19240	0.109325	0.216972	8.66667	Zbtb16
GO:0035970	peptidyl-threonine dephosphorylation	biological_process	1	111	20	19240	0.109325	0.216972	8.66667	Dusp1
GO:0042326	negative regulation of phosphorylation	biological_process	1	111	20	19240	0.109325	0.216972	8.66667	Cdkn1a
GO:0043011	myeloid dendritic cell differentiation	biological_process	1	111	20	19240	0.109325	0.216972	8.66667	Ubd
GO:0045987	positive regulation of smooth muscle contraction	biological_process	1	111	20	19240	0.109325	0.216972	8.66667	Ptgs2
GO:0090280	positive regulation of calcium ion import	biological_process	1	111	20	19240	0.109325	0.216972	8.66667	Serpine1
GO:0090398	cellular senescence	biological_process	1	111	20	19240	0.109325	0.216972	8.66667	Cdkn1a
GO:0140326	ATPase-coupled intramembrane lipid transporter activity	molecular_function	1	111	20	19240	0.109325	0.216972	8.66667	Abca1
GO:0042127	regulation of cell population proliferation	biological_process	3	111	202	19240	0.111639	0.221138	2.57426	Ndrg1;Ptgs2;Serpine1
GO:0008203	cholesterol metabolic process	biological_process	2	111	100	19240	0.1136	0.222066	3.46667	Abca1;Hmgcs2
GO:0001502	cartilage condensation	biological_process	1	111	21	19240	0.114469	0.222066	8.25397	Ccn2
GO:0006801	superoxide metabolic process	biological_process	1	111	21	19240	0.114469	0.222066	8.25397	Ncf2
GO:0016234	inclusion body	cellular_component	1	111	21	19240	0.114469	0.222066	8.25397	Iapp
GO:0030159	signaling receptor complex adaptor activity	molecular_function	1	111	21	19240	0.114469	0.222066	8.25397	Rgs14
GO:0032331	negative regulation of chondrocyte differentiation	biological_process	1	111	21	19240	0.114469	0.222066	8.25397	Ccn4
GO:0045598	regulation of fat cell differentiation	biological_process	1	111	21	19240	0.114469	0.222066	8.25397	Nr1d1
GO:0046697	decidualization	biological_process	1	111	21	19240	0.114469	0.222066	8.25397	Ptgs2
GO:0046716	muscle cell cellular homeostasis	biological_process	1	111	21	19240	0.114469	0.222066	8.25397	Lox
GO:0090050	positive regulation of cell migration involved in sprouting angiogenesis	biological_process	1	111	21	19240	0.114469	0.222066	8.25397	Ptgs2
GO:0120020	cholesterol transfer activity	molecular_function	1	111	21	19240	0.114469	0.222066	8.25397	Abca1
GO:0016604	nuclear body	cellular_component	4	111	321	19240	0.11502	0.222717	2.15992	Cdkn1a;Nr1d1;Rgs14;Zbtb16
GO:0033138	positive regulation of peptidyl-serine phosphorylation	biological_process	2	111	101	19240	0.115477	0.223183	3.43234	Iapp;Ptgs2
GO:0016757	glycosyltransferase activity	molecular_function	3	111	206	19240	0.116563	0.224862	2.52427	Galnt6;St6galnac1;Upp2
GO:0007417	central nervous system development	biological_process	2	111	102	19240	0.117362	0.225981	3.39869	Dscaml1;Zbtb16
GO:0000062	fatty-acyl-CoA binding	molecular_function	1	111	22	19240	0.119584	0.22605	7.87879	Eci3
GO:0002437	inflammatory response to antigenic stimulus	biological_process	1	111	22	19240	0.119584	0.22605	7.87879	Il1f6
GO:0005942	phosphatidylinositol 3-kinase complex	cellular_component	1	111	22	19240	0.119584	0.22605	7.87879	Pik3c2g
GO:0006807	nitrogen compound metabolic process	biological_process	1	111	22	19240	0.119584	0.22605	7.87879	Vnn1
GO:0007602	phototransduction	biological_process	1	111	22	19240	0.119584	0.22605	7.87879	Gpr88
GO:0016773	phosphotransferase activity, alcohol group as acceptor	molecular_function	1	111	22	19240	0.119584	0.22605	7.87879	G6pc
GO:0030301	cholesterol transport	biological_process	1	111	22	19240	0.119584	0.22605	7.87879	Abca1
GO:0031643	positive regulation of myelination	biological_process	1	111	22	19240	0.119584	0.22605	7.87879	Egr2
GO:0045638	negative regulation of myeloid cell differentiation	biological_process	1	111	22	19240	0.119584	0.22605	7.87879	Zbtb16
GO:0090026	positive regulation of monocyte chemotaxis	biological_process	1	111	22	19240	0.119584	0.22605	7.87879	Serpine1
GO:0016925	protein sumoylation	biological_process	1	111	23	19240	0.124669	0.232685	7.53623	Egr2
GO:0031674	I band	cellular_component	1	111	23	19240	0.124669	0.232685	7.53623	Ankrd1
GO:0034364	high-density lipoprotein particle	cellular_component	1	111	23	19240	0.124669	0.232685	7.53623	Apom
GO:0042572	retinol metabolic process	biological_process	1	111	23	19240	0.124669	0.232685	7.53623	Rbp1
GO:0071837	HMG box domain binding	molecular_function	1	111	23	19240	0.124669	0.232685	7.53623	Egr2
GO:0098632	cell-cell adhesion mediator activity	molecular_function	1	111	23	19240	0.124669	0.232685	7.53623	Dscaml1
GO:2001222	regulation of neuron migration	biological_process	1	111	23	19240	0.124669	0.232685	7.53623	Ctnna2
GO:0005739	mitochondrion	cellular_component	14	111	1741	19240	0.127663	0.236154	1.39383	Acsm3;Bbox1;Cox8b;Cyp2e1;Depp1;Ehhadh;Gm4952;Hif3a;Hmgcs2;Hsd3b5;Maff;Pck1;Pdk4;Ucp1
GO:0001894	tissue homeostasis	biological_process	1	111	24	19240	0.129725	0.236154	7.22222	Ccn2
GO:0005540	hyaluronic acid binding	molecular_function	1	111	24	19240	0.129725	0.236154	7.22222	2300002M23Rik
GO:0010875	positive regulation of cholesterol efflux	biological_process	1	111	24	19240	0.129725	0.236154	7.22222	Abca1
GO:0017015	regulation of transforming growth factor beta receptor signaling pathway	biological_process	1	111	24	19240	0.129725	0.236154	7.22222	Lox
GO:0045778	positive regulation of ossification	biological_process	1	111	24	19240	0.129725	0.236154	7.22222	Zbtb16
GO:0050482	arachidonic acid secretion	biological_process	1	111	24	19240	0.129725	0.236154	7.22222	Bdkrb2
GO:0050900	leukocyte migration	biological_process	1	111	24	19240	0.129725	0.236154	7.22222	Jaml
GO:0051233	spindle midzone	cellular_component	1	111	24	19240	0.129725	0.236154	7.22222	Gem
GO:0061178	regulation of insulin secretion involved in cellular response to glucose stimulus	biological_process	1	111	24	19240	0.129725	0.236154	7.22222	Nr1d1
GO:0070412	R-SMAD binding	molecular_function	1	111	24	19240	0.129725	0.236154	7.22222	Ankrd1
GO:0071549	cellular response to dexamethasone stimulus	biological_process	1	111	24	19240	0.129725	0.236154	7.22222	Pck1
GO:0090316	positive regulation of intracellular protein transport	biological_process	1	111	24	19240	0.129725	0.236154	7.22222	Plk3
GO:1904706	negative regulation of vascular associated smooth muscle cell proliferation	biological_process	1	111	24	19240	0.129725	0.236154	7.22222	Cdkn1a
GO:0050728	negative regulation of inflammatory response	biological_process	2	111	109	19240	0.130765	0.23763	3.18043	Nr1d1;Pbk
GO:0007189	adenylate cyclase-activating G protein-coupled receptor signaling pathway	biological_process	2	111	111	19240	0.134658	0.243165	3.12312	Abca1;Iapp
GO:0010613	positive regulation of cardiac muscle hypertrophy	biological_process	1	111	25	19240	0.134752	0.243165	6.93333	Nr4a3
GO:0016209	antioxidant activity	molecular_function	1	111	25	19240	0.134752	0.243165	6.93333	Apom
GO:0048260	positive regulation of receptor-mediated endocytosis	biological_process	1	111	25	19240	0.134752	0.243165	6.93333	Serpine1
GO:0005125	cytokine activity	molecular_function	3	111	223	19240	0.138361	0.247859	2.33184	Gdf15;Il1f6;Inhbb
GO:0015293	symporter activity	molecular_function	2	111	113	19240	0.138577	0.247859	3.06785	Slc10a6;Slc16a14
GO:0032496	response to lipopolysaccharide	biological_process	2	111	113	19240	0.138577	0.247859	3.06785	Ncf2;Ptgs2
GO:0000186	activation of MAPKK activity	biological_process	1	111	26	19240	0.13975	0.247859	6.66667	Map3k6
GO:0006885	regulation of pH	biological_process	1	111	26	19240	0.13975	0.247859	6.66667	Pdk4
GO:0009880	embryonic pattern specification	biological_process	1	111	26	19240	0.13975	0.247859	6.66667	Zbtb16
GO:0010575	positive regulation of vascular endothelial growth factor production	biological_process	1	111	26	19240	0.13975	0.247859	6.66667	Ptgs2
GO:0045736	negative regulation of cyclin-dependent protein serine/threonine kinase activity	biological_process	1	111	26	19240	0.13975	0.247859	6.66667	Cdkn1a
GO:0048854	brain morphogenesis	biological_process	1	111	26	19240	0.13975	0.247859	6.66667	Ctnna2
GO:0090303	positive regulation of wound healing	biological_process	1	111	26	19240	0.13975	0.247859	6.66667	Ccn4
GO:0006954	inflammatory response	biological_process	4	111	350	19240	0.144183	0.252345	1.98095	Chil1;Il1f6;Ptgs2;Vnn1
GO:0003333	amino acid transmembrane transport	biological_process	1	111	27	19240	0.14472	0.252345	6.41975	Slc7a12
GO:0004181	metallocarboxypeptidase activity	molecular_function	1	111	27	19240	0.14472	0.252345	6.41975	Cpb2
GO:0005539	glycosaminoglycan binding	molecular_function	1	111	27	19240	0.14472	0.252345	6.41975	2300002M23Rik
GO:0008585	female gonad development	biological_process	1	111	27	19240	0.14472	0.252345	6.41975	Serpine1
GO:0016811	hydrolase activity, acting on carbon-nitrogen (but not peptide) bonds, in linear amides	molecular_function	1	111	27	19240	0.14472	0.252345	6.41975	Vnn1
GO:0030500	regulation of bone mineralization	biological_process	1	111	27	19240	0.14472	0.252345	6.41975	Omd
GO:0034341	response to interferon-gamma	biological_process	1	111	27	19240	0.14472	0.252345	6.41975	Ubd
GO:0034612	response to tumor necrosis factor	biological_process	1	111	27	19240	0.14472	0.252345	6.41975	Ubd
GO:0043236	laminin binding	molecular_function	1	111	27	19240	0.14472	0.252345	6.41975	2300002M23Rik
GO:0010466	negative regulation of peptidase activity	biological_process	2	111	118	19240	0.148481	0.256885	2.93785	Pzp;Serpine1
GO:0001678	cellular glucose homeostasis	biological_process	1	111	28	19240	0.149661	0.256885	6.19048	Nr1d1
GO:0004712	protein serine/threonine/tyrosine kinase activity	molecular_function	1	111	28	19240	0.149661	0.256885	6.19048	Pdk4
GO:0006693	prostaglandin metabolic process	biological_process	1	111	28	19240	0.149661	0.256885	6.19048	Ptgs2
GO:0033137	negative regulation of peptidyl-serine phosphorylation	biological_process	1	111	28	19240	0.149661	0.256885	6.19048	Bdkrb2
GO:0045332	phospholipid translocation	biological_process	1	111	28	19240	0.149661	0.256885	6.19048	Abca1
GO:0050790	regulation of catalytic activity	biological_process	1	111	28	19240	0.149661	0.256885	6.19048	Rnf180
GO:0055001	muscle cell development	biological_process	1	111	28	19240	0.149661	0.256885	6.19048	Lox
GO:0071480	cellular response to gamma radiation	biological_process	1	111	28	19240	0.149661	0.256885	6.19048	Cdkn1a
GO:0005179	hormone activity	molecular_function	2	111	119	19240	0.150479	0.256885	2.91317	Iapp;Inhbb
GO:0006869	lipid transport	biological_process	2	111	119	19240	0.150479	0.256885	2.91317	Abca1;Apom
GO:0006979	response to oxidative stress	biological_process	2	111	119	19240	0.150479	0.256885	2.91317	Ptgs2;Rgs14
GO:0005525	GTP binding	molecular_function	4	111	356	19240	0.150553	0.256885	1.94757	Gem;Pck1;Rasd1;Ucp1
GO:0035264	multicellular organism growth	biological_process	2	111	120	19240	0.152483	0.258206	2.88889	G6pc;Slco1a6
GO:0008022	protein C-terminus binding	molecular_function	3	111	234	19240	0.153152	0.258206	2.22222	Ccn2;Ncf2;Zbtb16
GO:0030414	peptidase inhibitor activity	molecular_function	2	111	121	19240	0.154492	0.258206	2.86501	Pzp;Serpine1
GO:0000307	cyclin-dependent protein kinase holoenzyme complex	cellular_component	1	111	29	19240	0.154574	0.258206	5.97701	Cdkn1a
GO:0001223	transcription coactivator binding	molecular_function	1	111	29	19240	0.154574	0.258206	5.97701	Nr4a3
GO:0005795	Golgi stack	cellular_component	1	111	29	19240	0.154574	0.258206	5.97701	Plk3
GO:0010800	positive regulation of peptidyl-threonine phosphorylation	biological_process	1	111	29	19240	0.154574	0.258206	5.97701	Chil1
GO:0010906	regulation of glucose metabolic process	biological_process	1	111	29	19240	0.154574	0.258206	5.97701	Pdk4
GO:0016126	sterol biosynthetic process	biological_process	1	111	29	19240	0.154574	0.258206	5.97701	Hmgcs2
GO:0031210	phosphatidylcholine binding	molecular_function	1	111	29	19240	0.154574	0.258206	5.97701	Abca1
GO:0035904	aorta development	biological_process	1	111	29	19240	0.154574	0.258206	5.97701	Lox
GO:0045216	cell-cell junction organization	biological_process	1	111	29	19240	0.154574	0.258206	5.97701	Cldn9
GO:0071542	dopaminergic neuron differentiation	biological_process	1	111	29	19240	0.154574	0.258206	5.97701	Nr4a2
GO:0045765	regulation of angiogenesis	biological_process	1	111	30	19240	0.159459	0.265508	5.77778	Serpine1
GO:1902042	negative regulation of extrinsic apoptotic signaling pathway via death domain receptors	biological_process	1	111	30	19240	0.159459	0.265508	5.77778	Serpine1
GO:0000070	mitotic sister chromatid segregation	biological_process	1	111	31	19240	0.164316	0.269687	5.5914	Nek2
GO:0004553	hydrolase activity, hydrolyzing O-glycosyl compounds	molecular_function	1	111	31	19240	0.164316	0.269687	5.5914	Gusb
GO:0006695	cholesterol biosynthetic process	biological_process	1	111	31	19240	0.164316	0.269687	5.5914	Hmgcs2
GO:0016239	positive regulation of macroautophagy	biological_process	1	111	31	19240	0.164316	0.269687	5.5914	Sesn2
GO:0032212	positive regulation of telomere maintenance via telomerase	biological_process	1	111	31	19240	0.164316	0.269687	5.5914	Nek2
GO:0042771	intrinsic apoptotic signaling pathway in response to DNA damage by p53 class mediator	biological_process	1	111	31	19240	0.164316	0.269687	5.5914	Cdkn1a
GO:0043392	negative regulation of DNA binding	biological_process	1	111	31	19240	0.164316	0.269687	5.5914	Nek2
GO:0051959	dynein light intermediate chain binding	molecular_function	1	111	31	19240	0.164316	0.269687	5.5914	Dnah9
GO:0099092	postsynaptic density, intracellular component	cellular_component	1	111	31	19240	0.164316	0.269687	5.5914	Ctnna2
GO:0004672	protein kinase activity	molecular_function	5	111	506	19240	0.16845	0.273702	1.71278	Map3k6;Nek2;Pbk;Pdk4;Plk3
GO:0030308	negative regulation of cell growth	biological_process	2	111	128	19240	0.168692	0.273702	2.70833	Cdkn1a;Sesn2
GO:0004866	endopeptidase inhibitor activity	molecular_function	1	111	32	19240	0.169145	0.273702	5.41667	Pzp
GO:0005246	calcium channel regulator activity	molecular_function	1	111	32	19240	0.169145	0.273702	5.41667	Gem
GO:0006911	phagocytosis, engulfment	biological_process	1	111	32	19240	0.169145	0.273702	5.41667	Abca1
GO:0016342	catenin complex	cellular_component	1	111	32	19240	0.169145	0.273702	5.41667	Ctnna2
GO:0032355	response to estradiol	biological_process	1	111	32	19240	0.169145	0.273702	5.41667	Fosl2
GO:0035035	histone acetyltransferase binding	molecular_function	1	111	32	19240	0.169145	0.273702	5.41667	Nr4a3
GO:0045777	positive regulation of blood pressure	biological_process	1	111	32	19240	0.169145	0.273702	5.41667	Ncf2
GO:0004867	serine-type endopeptidase inhibitor activity	molecular_function	2	111	129	19240	0.170739	0.275851	2.68734	Pzp;Serpine1
GO:0004860	protein kinase inhibitor activity	molecular_function	1	111	33	19240	0.173946	0.276708	5.25253	Cdkn1a
GO:0015171	amino acid transmembrane transporter activity	molecular_function	1	111	33	19240	0.173946	0.276708	5.25253	Slc7a12
GO:0030332	cyclin binding	molecular_function	1	111	33	19240	0.173946	0.276708	5.25253	Cdkn1a
GO:0032435	negative regulation of proteasomal ubiquitin-dependent protein catabolic process	biological_process	1	111	33	19240	0.173946	0.276708	5.25253	Pbk
GO:0043015	gamma-tubulin binding	molecular_function	1	111	33	19240	0.173946	0.276708	5.25253	Ndrg1
GO:0043409	negative regulation of MAPK cascade	biological_process	1	111	33	19240	0.173946	0.276708	5.25253	Dusp1
GO:0051968	positive regulation of synaptic transmission, glutamatergic	biological_process	1	111	33	19240	0.173946	0.276708	5.25253	Ptgs2
GO:0051973	positive regulation of telomerase activity	biological_process	1	111	33	19240	0.173946	0.276708	5.25253	Nek2
GO:0071260	cellular response to mechanical stimulus	biological_process	1	111	33	19240	0.173946	0.276708	5.25253	Ankrd1
GO:0098688	parallel fiber to Purkinje cell synapse	cellular_component	1	111	33	19240	0.173946	0.276708	5.25253	Ctnna2
GO:0042493	response to drug	biological_process	2	111	132	19240	0.176905	0.28042	2.62626	Npas2;Slco1a6
GO:0001618	virus receptor activity	molecular_function	1	111	34	19240	0.17872	0.28042	5.09804	Cldn9
GO:0001824	blastocyst development	biological_process	1	111	34	19240	0.17872	0.28042	5.09804	Nek2
GO:0008138	protein tyrosine/serine/threonine phosphatase activity	molecular_function	1	111	34	19240	0.17872	0.28042	5.09804	Dusp1
GO:0035335	peptidyl-tyrosine dephosphorylation	biological_process	1	111	34	19240	0.17872	0.28042	5.09804	Dusp1
GO:0045739	positive regulation of DNA repair	biological_process	1	111	34	19240	0.17872	0.28042	5.09804	Npas2
GO:0045776	negative regulation of blood pressure	biological_process	1	111	34	19240	0.17872	0.28042	5.09804	Bdkrb2
GO:0071479	cellular response to ionizing radiation	biological_process	1	111	34	19240	0.17872	0.28042	5.09804	Cdkn1a
GO:2000379	positive regulation of reactive oxygen species metabolic process	biological_process	1	111	34	19240	0.17872	0.28042	5.09804	Cdkn1a
GO:0010628	positive regulation of gene expression	biological_process	5	111	521	19240	0.182882	0.281879	1.66347	Atf3;Ccn2;Iapp;Il1f6;Serpine1
GO:0005912	adherens junction	cellular_component	2	111	135	19240	0.183106	0.281879	2.5679	Ctnna2;Ndrg1
GO:0000079	regulation of cyclin-dependent protein serine/threonine kinase activity	biological_process	1	111	35	19240	0.183467	0.281879	4.95238	Cdkn1a
GO:0004601	peroxidase activity	molecular_function	1	111	35	19240	0.183467	0.281879	4.95238	Ptgs2
GO:0005637	nuclear inner membrane	cellular_component	1	111	35	19240	0.183467	0.281879	4.95238	Ptgs2
GO:0008045	motor neuron axon guidance	biological_process	1	111	35	19240	0.183467	0.281879	4.95238	Egr2
GO:0014065	phosphatidylinositol 3-kinase signaling	biological_process	1	111	35	19240	0.183467	0.281879	4.95238	Pik3c2g
GO:0019228	neuronal action potential	biological_process	1	111	35	19240	0.183467	0.281879	4.95238	Gpr88
GO:0030316	osteoclast differentiation	biological_process	1	111	35	19240	0.183467	0.281879	4.95238	Ccn4
GO:0031624	ubiquitin conjugating enzyme binding	molecular_function	1	111	35	19240	0.183467	0.281879	4.95238	Rnf180
GO:0035116	embryonic hindlimb morphogenesis	biological_process	1	111	35	19240	0.183467	0.281879	4.95238	Zbtb16
GO:0042311	vasodilation	biological_process	1	111	35	19240	0.183467	0.281879	4.95238	Bdkrb2
GO:0045505	dynein intermediate chain binding	molecular_function	1	111	35	19240	0.183467	0.281879	4.95238	Dnah9
GO:1900182	positive regulation of protein localization to nucleus	biological_process	1	111	35	19240	0.183467	0.281879	4.95238	Sesn2
GO:0016791	phosphatase activity	molecular_function	2	111	136	19240	0.18518	0.284089	2.54902	Dusp1;Ppm1j
GO:0001650	fibrillar center	cellular_component	2	111	137	19240	0.187258	0.284896	2.53041	Ankrd1;Ubd
GO:0005923	bicellular tight junction	cellular_component	2	111	137	19240	0.187258	0.284896	2.53041	Cldn9;Jaml
GO:0007095	mitotic G2 DNA damage checkpoint signaling	biological_process	1	111	36	19240	0.188186	0.284896	4.81481	Cdkn1a
GO:0009058	biosynthetic process	biological_process	1	111	36	19240	0.188186	0.284896	4.81481	Pbld1
GO:0048514	blood vessel morphogenesis	biological_process	1	111	36	19240	0.188186	0.284896	4.81481	Lox
GO:0051019	mitogen-activated protein kinase binding	molecular_function	1	111	36	19240	0.188186	0.284896	4.81481	Dusp1
GO:0051276	chromosome organization	biological_process	1	111	36	19240	0.188186	0.284896	4.81481	Gem
GO:0070330	aromatase activity	molecular_function	1	111	36	19240	0.188186	0.284896	4.81481	Cyp2e1
GO:1904707	positive regulation of vascular associated smooth muscle cell proliferation	biological_process	1	111	36	19240	0.188186	0.284896	4.81481	Nr4a3
GO:0003677	DNA binding	molecular_function	13	111	1722	19240	0.192422	0.2903	1.30856	Ankrd1;Atf3;Cebpd;Egr2;Fosb;Fosl2;Hif3a;Maff;Npas2;Nr1d1;Nr4a2;Nr4a3;Zbtb16
GO:0004180	carboxypeptidase activity	molecular_function	1	111	37	19240	0.192878	0.2903	4.68468	Cpb2
GO:0016235	aggresome	cellular_component	1	111	37	19240	0.192878	0.2903	4.68468	Ubd
GO:0034614	cellular response to reactive oxygen species	biological_process	1	111	37	19240	0.192878	0.2903	4.68468	Ucp1
GO:0004721	phosphoprotein phosphatase activity	molecular_function	2	111	141	19240	0.195601	0.293279	2.45863	Dusp1;Ppm1j
GO:0030496	midbody	cellular_component	2	111	141	19240	0.195601	0.293279	2.45863	Gem;Nek2
GO:0008277	regulation of G protein-coupled receptor signaling pathway	biological_process	1	111	38	19240	0.197544	0.293279	4.5614	Rgs14
GO:0009725	response to hormone	biological_process	1	111	38	19240	0.197544	0.293279	4.5614	Lox
GO:0030286	dynein complex	cellular_component	1	111	38	19240	0.197544	0.293279	4.5614	Dnah9
GO:0042755	eating behavior	biological_process	1	111	38	19240	0.197544	0.293279	4.5614	Iapp
GO:0045595	regulation of cell differentiation	biological_process	1	111	38	19240	0.197544	0.293279	4.5614	Cebpd
GO:0046676	negative regulation of insulin secretion	biological_process	1	111	38	19240	0.197544	0.293279	4.5614	Inhbb
GO:2001234	negative regulation of apoptotic signaling pathway	biological_process	1	111	38	19240	0.197544	0.293279	4.5614	Nr4a2
GO:0005759	mitochondrial matrix	cellular_component	2	111	142	19240	0.197694	0.293279	2.44131	Acsm3;Hmgcs2
GO:0005506	iron ion binding	molecular_function	2	111	143	19240	0.19979	0.294861	2.42424	Bbox1;Cyp2e1
GO:0045892	negative regulation of transcription, DNA-templated	biological_process	5	111	539	19240	0.200787	0.294861	1.60792	Atf3;Cebpd;Nr1d1;Rasd1;Zbtb16
GO:0006470	protein dephosphorylation	biological_process	2	111	144	19240	0.201889	0.294861	2.40741	Dusp1;Ppm1j
GO:0005977	glycogen metabolic process	biological_process	1	111	39	19240	0.202182	0.294861	4.44444	G6pc
GO:0007369	gastrulation	biological_process	1	111	39	19240	0.202182	0.294861	4.44444	Nr4a3
GO:0014070	response to organic cyclic compound	biological_process	1	111	39	19240	0.202182	0.294861	4.44444	Ncf2
GO:0015914	phospholipid transport	biological_process	1	111	39	19240	0.202182	0.294861	4.44444	Abca1
GO:0032465	regulation of cytokinesis	biological_process	1	111	39	19240	0.202182	0.294861	4.44444	Plk3
GO:0042542	response to hydrogen peroxide	biological_process	1	111	39	19240	0.202182	0.294861	4.44444	Nr4a3
GO:0043085	positive regulation of catalytic activity	biological_process	1	111	39	19240	0.202182	0.294861	4.44444	Nr4a2
GO:2000134	negative regulation of G1/S transition of mitotic cell cycle	biological_process	1	111	39	19240	0.202182	0.294861	4.44444	Cdkn1a
GO:2001235	positive regulation of apoptotic signaling pathway	biological_process	1	111	39	19240	0.202182	0.294861	4.44444	Inhbb
GO:0061629	RNA polymerase II-specific DNA-binding transcription factor binding	molecular_function	2	111	145	19240	0.20399	0.297078	2.3908	Ankrd1;Egr2
GO:0016477	cell migration	biological_process	3	111	271	19240	0.206107	0.298223	1.91882	Ccn2;Ctnna2;Pik3c2g
GO:0001707	mesoderm formation	biological_process	1	111	40	19240	0.206795	0.298223	4.33333	Nr4a3
GO:0007616	long-term memory	biological_process	1	111	40	19240	0.206795	0.298223	4.33333	Rgs14
GO:0009755	hormone-mediated signaling pathway	biological_process	1	111	40	19240	0.206795	0.298223	4.33333	Nr1d1
GO:0014911	positive regulation of smooth muscle cell migration	biological_process	1	111	40	19240	0.206795	0.298223	4.33333	Ccn4
GO:0019216	regulation of lipid metabolic process	biological_process	1	111	40	19240	0.206795	0.298223	4.33333	Nr1d1
GO:0030177	positive regulation of Wnt signaling pathway	biological_process	1	111	40	19240	0.206795	0.298223	4.33333	Ccn4
GO:0045766	positive regulation of angiogenesis	biological_process	2	111	147	19240	0.2082	0.299831	2.35828	Chil1;Serpine1
GO:0001965	G-protein alpha-subunit binding	molecular_function	1	111	41	19240	0.21138	0.303988	4.22764	Rgs14
GO:0009306	protein secretion	biological_process	1	111	42	19240	0.21594	0.3084	4.12698	Abca1
GO:0009408	response to heat	biological_process	1	111	42	19240	0.21594	0.3084	4.12698	Cpb2
GO:0031667	response to nutrient levels	biological_process	1	111	42	19240	0.21594	0.3084	4.12698	Ucp1
GO:0071333	cellular response to glucose stimulus	biological_process	1	111	42	19240	0.21594	0.3084	4.12698	Pck1
GO:0097009	energy homeostasis	biological_process	1	111	42	19240	0.21594	0.3084	4.12698	Nr4a3
GO:0004674	protein serine/threonine kinase activity	molecular_function	4	111	415	19240	0.218294	0.310162	1.67068	Map3k6;Nek2;Pbk;Plk3
GO:0048511	rhythmic process	biological_process	2	111	152	19240	0.218765	0.310162	2.2807	Npas2;Nr1d1
GO:0000086	G2/M transition of mitotic cell cycle	biological_process	1	111	43	19240	0.220473	0.310162	4.03101	Cdkn1a
GO:0004857	enzyme inhibitor activity	molecular_function	1	111	43	19240	0.220473	0.310162	4.03101	Angptl4
GO:0010975	regulation of neuron projection development	biological_process	1	111	43	19240	0.220473	0.310162	4.03101	Ctnna2
GO:0030016	myofibril	cellular_component	1	111	43	19240	0.220473	0.310162	4.03101	Ankrd1
GO:0045596	negative regulation of cell differentiation	biological_process	1	111	43	19240	0.220473	0.310162	4.03101	Iapp
GO:0045787	positive regulation of cell cycle	biological_process	1	111	43	19240	0.220473	0.310162	4.03101	Nr4a3
GO:0046854	phosphatidylinositol phosphate biosynthetic process	biological_process	1	111	43	19240	0.220473	0.310162	4.03101	Pik3c2g
GO:0050769	positive regulation of neurogenesis	biological_process	1	111	43	19240	0.220473	0.310162	4.03101	Rgs14
GO:0090307	mitotic spindle assembly	biological_process	1	111	43	19240	0.220473	0.310162	4.03101	Nek2
GO:0006468	protein phosphorylation	biological_process	5	111	559	19240	0.221355	0.31098	1.55039	Map3k6;Nek2;Pbk;Pdk4;Plk3
GO:0000794	condensed nuclear chromosome	cellular_component	1	111	44	19240	0.22498	0.31394	3.93939	Nek2
GO:0005801	cis-Golgi network	cellular_component	1	111	44	19240	0.22498	0.31394	3.93939	Ccn2
GO:0016616	oxidoreductase activity, acting on the CH-OH group of donors, NAD or NADP as acceptor	molecular_function	1	111	44	19240	0.22498	0.31394	3.93939	Hsd3b5
GO:0030890	positive regulation of B cell proliferation	biological_process	1	111	44	19240	0.22498	0.31394	3.93939	Cdkn1a
GO:0071300	cellular response to retinoic acid	biological_process	1	111	44	19240	0.22498	0.31394	3.93939	Abca1
GO:0010629	negative regulation of gene expression	biological_process	3	111	286	19240	0.228667	0.317197	1.81818	Ccn2;Cdkn1a;Serpine1
GO:0003341	cilium movement	biological_process	1	111	45	19240	0.229462	0.317197	3.85185	Dnah9
GO:0034504	protein localization to nucleus	biological_process	1	111	45	19240	0.229462	0.317197	3.85185	Zbtb16
GO:0042149	cellular response to glucose starvation	biological_process	1	111	45	19240	0.229462	0.317197	3.85185	Sesn2
GO:0045786	negative regulation of cell cycle	biological_process	1	111	45	19240	0.229462	0.317197	3.85185	Ptgs2
GO:0048015	phosphatidylinositol-mediated signaling	biological_process	1	111	45	19240	0.229462	0.317197	3.85185	Pik3c2g
GO:0070888	E-box binding	molecular_function	1	111	45	19240	0.229462	0.317197	3.85185	Nr1d1
GO:0043547	positive regulation of GTPase activity	biological_process	2	111	158	19240	0.231502	0.31959	2.19409	Elmod1;Rgs14
GO:0098609	cell-cell adhesion	biological_process	2	111	159	19240	0.23363	0.320359	2.18029	Ctnna2;Vnn1
GO:0001654	eye development	biological_process	1	111	46	19240	0.233918	0.320359	3.76812	Inhbb
GO:0007040	lysosome organization	biological_process	1	111	46	19240	0.233918	0.320359	3.76812	Abca1
GO:0007599	hemostasis	biological_process	1	111	46	19240	0.233918	0.320359	3.76812	Cpb2
GO:0008543	fibroblast growth factor receptor signaling pathway	biological_process	1	111	46	19240	0.233918	0.320359	3.76812	Ccn2
GO:0045429	positive regulation of nitric oxide biosynthetic process	biological_process	1	111	46	19240	0.233918	0.320359	3.76812	Ptgs2
GO:0007346	regulation of mitotic cell cycle	biological_process	1	111	47	19240	0.238348	0.324706	3.68794	Cdkn1a
GO:0009411	response to UV	biological_process	1	111	47	19240	0.238348	0.324706	3.68794	Cdkn1a
GO:0043124	negative regulation of I-kappaB kinase/NF-kappaB signaling	biological_process	1	111	47	19240	0.238348	0.324706	3.68794	Nr1d1
GO:0120163	negative regulation of cold-induced thermogenesis	biological_process	1	111	47	19240	0.238348	0.324706	3.68794	Nr1d1
GO:0046982	protein heterodimerization activity	molecular_function	3	111	294	19240	0.24089	0.327737	1.76871	Atf3;Bdkrb2;Nr4a2
GO:0042802	identical protein binding	molecular_function	13	111	1808	19240	0.24225	0.328973	1.24631	Angptl4;Apobec2;Atf3;Bbox1;Castor1;Cebpd;Ctnna2;Hdc;Hmgcs2;Iapp;Pbld1;Upp2;Zbtb16
GO:0045907	positive regulation of vasoconstriction	biological_process	1	111	48	19240	0.242753	0.328973	3.61111	Ptgs2
GO:0048813	dendrite morphogenesis	biological_process	1	111	48	19240	0.242753	0.328973	3.61111	Ctnna2
GO:0000122	negative regulation of transcription by RNA polymerase II	biological_process	7	111	879	19240	0.244583	0.33102	1.38036	Ankrd1;Atf3;Nr1d1;Nr4a2;Nr4a3;Plk3;Zbtb16
GO:0001890	placenta development	biological_process	1	111	49	19240	0.247133	0.332728	3.53741	Serpine1
GO:0005496	steroid binding	molecular_function	1	111	49	19240	0.247133	0.332728	3.53741	Hsd3b5
GO:0007157	heterophilic cell-cell adhesion via plasma membrane cell adhesion molecules	biological_process	1	111	49	19240	0.247133	0.332728	3.53741	Jaml
GO:0098686	hippocampal mossy fiber to CA3 synapse	cellular_component	1	111	49	19240	0.247133	0.332728	3.53741	Ctnna2
GO:0030544	Hsp70 protein binding	molecular_function	1	111	50	19240	0.251487	0.337711	3.46667	Cyp2e1
GO:0045597	positive regulation of cell differentiation	biological_process	1	111	50	19240	0.251487	0.337711	3.46667	Ccn2
GO:0010976	positive regulation of neuron projection development	biological_process	2	111	168	19240	0.252828	0.339072	2.06349	Alkal2;Ankrd1
GO:0031625	ubiquitin protein ligase binding	molecular_function	3	111	303	19240	0.25477	0.341233	1.71617	Cdkn1a;Dio2;Egr2
GO:0030199	collagen fibril organization	biological_process	1	111	51	19240	0.255817	0.341309	3.39869	Lox
GO:0055038	recycling endosome membrane	cellular_component	1	111	51	19240	0.255817	0.341309	3.39869	Ndrg1
GO:1902600	proton transmembrane transport	biological_process	1	111	51	19240	0.255817	0.341309	3.39869	Ucp1
GO:0046983	protein dimerization activity	molecular_function	2	111	170	19240	0.257102	0.342582	2.03922	Hif3a;Npas2
GO:0030968	endoplasmic reticulum unfolded protein response	biological_process	1	111	52	19240	0.260122	0.345714	3.33333	Atf3
GO:0031122	cytoplasmic microtubule organization	biological_process	1	111	52	19240	0.260122	0.345714	3.33333	Plk3
GO:0030216	keratinocyte differentiation	biological_process	1	111	53	19240	0.264402	0.349159	3.27044	Ptgs2
GO:0034644	cellular response to UV	biological_process	1	111	53	19240	0.264402	0.349159	3.27044	Pbk
GO:0042307	positive regulation of protein import into nucleus	biological_process	1	111	53	19240	0.264402	0.349159	3.27044	Ptgs2
GO:0045600	positive regulation of fat cell differentiation	biological_process	1	111	53	19240	0.264402	0.349159	3.27044	Zbtb16
GO:0050714	positive regulation of protein secretion	biological_process	1	111	53	19240	0.264402	0.349159	3.27044	Ankrd1
GO:0018105	peptidyl-serine phosphorylation	biological_process	2	111	174	19240	0.265653	0.350364	1.99234	Pbk;Pck1
GO:0030198	extracellular matrix organization	biological_process	2	111	175	19240	0.267792	0.352734	1.98095	2300002M23Rik;Col19a1
GO:0042626	ATPase-coupled transmembrane transporter activity	molecular_function	1	111	54	19240	0.268657	0.353424	3.20988	Abca1
GO:0008152	metabolic process	biological_process	2	111	177	19240	0.272068	0.356721	1.95857	Ehhadh;Gusb
GO:0009968	negative regulation of signal transduction	biological_process	1	111	55	19240	0.272888	0.356721	3.15152	Rgs14
GO:0042552	myelination	biological_process	1	111	55	19240	0.272888	0.356721	3.15152	Egr2
GO:0043280	positive regulation of cysteine-type endopeptidase activity involved in apoptotic process	biological_process	1	111	55	19240	0.272888	0.356721	3.15152	Ccn2
GO:0045599	negative regulation of fat cell differentiation	biological_process	1	111	55	19240	0.272888	0.356721	3.15152	Ccn4
GO:0005544	calcium-dependent phospholipid binding	molecular_function	1	111	56	19240	0.277095	0.360852	3.09524	Anxa13
GO:0017053	transcription repressor complex	cellular_component	1	111	56	19240	0.277095	0.360852	3.09524	Zbtb16
GO:0051496	positive regulation of stress fiber assembly	biological_process	1	111	56	19240	0.277095	0.360852	3.09524	Ccn2
GO:0007411	axon guidance	biological_process	2	111	181	19240	0.280618	0.364463	1.91529	Dscaml1;Nr4a3
GO:0043197	dendritic spine	cellular_component	2	111	181	19240	0.280618	0.364463	1.91529	Nr1d1;Rgs14
GO:0008286	insulin receptor signaling pathway	biological_process	1	111	57	19240	0.281278	0.364463	3.04094	Pdk4
GO:0071230	cellular response to amino acid stimulus	biological_process	1	111	57	19240	0.281278	0.364463	3.04094	Sesn2
GO:0005643	nuclear pore	cellular_component	1	111	58	19240	0.285437	0.368927	2.98851	Ranbp17
GO:0060291	long-term synaptic potentiation	biological_process	1	111	58	19240	0.285437	0.368927	2.98851	Rgs14
GO:0001227	DNA-binding transcription repressor activity, RNA polymerase II-specific	molecular_function	3	111	323	19240	0.285985	0.369174	1.60991	Atf3;Nr1d1;Zbtb16
GO:0043025	neuronal cell body	cellular_component	5	111	619	19240	0.28643	0.369287	1.40011	Ddc;Hdc;Iapp;Nr1d1;Plk3
GO:0006865	amino acid transport	biological_process	1	111	59	19240	0.289572	0.371947	2.93785	Slc7a12
GO:0009898	cytoplasmic side of plasma membrane	cellular_component	1	111	59	19240	0.289572	0.371947	2.93785	Gem
GO:0048704	embryonic skeletal system morphogenesis	biological_process	1	111	59	19240	0.289572	0.371947	2.93785	Dscaml1
GO:0007049	cell cycle	biological_process	5	111	625	19240	0.29315	0.376075	1.38667	Cdkn1a;Dusp1;Nek2;Plk3;Rgs14
GO:0016607	nuclear speck	cellular_component	3	111	329	19240	0.295421	0.378519	1.58055	Hif3a;Nr4a2;Zbtb16
GO:0001917	photoreceptor inner segment	cellular_component	1	111	61	19240	0.297771	0.378714	2.84153	Rd3
GO:0007519	skeletal muscle tissue development	biological_process	1	111	61	19240	0.297771	0.378714	2.84153	Col19a1
GO:0010506	regulation of autophagy	biological_process	1	111	61	19240	0.297771	0.378714	2.84153	Depp1
GO:0016197	endosomal transport	biological_process	1	111	61	19240	0.297771	0.378714	2.84153	Abca1
GO:0034097	response to cytokine	biological_process	1	111	61	19240	0.297771	0.378714	2.84153	Ptgs2
GO:0048839	inner ear development	biological_process	1	111	61	19240	0.297771	0.378714	2.84153	Cebpd
GO:0019904	protein domain specific binding	molecular_function	3	111	331	19240	0.298571	0.379265	1.571	Ddc;Gusb;Zbtb16
GO:0019898	extrinsic component of membrane	cellular_component	1	111	62	19240	0.301835	0.382004	2.7957	Anxa13
GO:0030145	manganese ion binding	molecular_function	1	111	62	19240	0.301835	0.382004	2.7957	Pck1
GO:0030326	embryonic limb morphogenesis	biological_process	1	111	62	19240	0.301835	0.382004	2.7957	Zbtb16
GO:0000785	chromatin	cellular_component	3	111	335	19240	0.304877	0.385382	1.55224	Hif3a;Nr1d1;Plk3
GO:0008217	regulation of blood pressure	biological_process	1	111	63	19240	0.305876	0.385702	2.75132	Ptgs2
GO:0045860	positive regulation of protein kinase activity	biological_process	1	111	63	19240	0.305876	0.385702	2.75132	Cdkn1a
GO:0005881	cytoplasmic microtubule	cellular_component	1	111	64	19240	0.309893	0.389817	2.70833	Cyp2a5
GO:0030139	endocytic vesicle	cellular_component	1	111	64	19240	0.309893	0.389817	2.70833	Abca1
GO:0005874	microtubule	cellular_component	3	111	339	19240	0.31119	0.390972	1.53392	Ndrg1;Nek2;Rgs14
GO:0070830	bicellular tight junction assembly	biological_process	1	111	65	19240	0.313888	0.393884	2.66667	Cldn9
GO:0030246	carbohydrate binding	molecular_function	2	111	197	19240	0.314712	0.39444	1.75973	Galnt6;Gusb
GO:0007517	muscle organ development	biological_process	1	111	66	19240	0.31786	0.397421	2.62626	Col19a1
GO:0008344	adult locomotory behavior	biological_process	1	111	66	19240	0.31786	0.397421	2.62626	Nr4a2
GO:0000165	MAPK cascade	biological_process	1	111	67	19240	0.321809	0.39994	2.58706	Map3k6
GO:0001786	phosphatidylserine binding	molecular_function	1	111	67	19240	0.321809	0.39994	2.58706	Anxa13
GO:0030971	receptor tyrosine kinase binding	molecular_function	1	111	67	19240	0.321809	0.39994	2.58706	Alkal2
GO:0042733	embryonic digit morphogenesis	biological_process	1	111	67	19240	0.321809	0.39994	2.58706	Zbtb16
GO:0043154	negative regulation of cysteine-type endopeptidase activity involved in apoptotic process	biological_process	1	111	67	19240	0.321809	0.39994	2.58706	Ptgs2
GO:0019905	syntaxin binding	molecular_function	1	111	68	19240	0.325735	0.404334	2.54902	Abca1
GO:0003774	motor activity	molecular_function	1	111	69	19240	0.329639	0.4082	2.51208	Gpr88
GO:0030512	negative regulation of transforming growth factor beta receptor signaling pathway	biological_process	1	111	69	19240	0.329639	0.4082	2.51208	Pbld1
GO:0018107	peptidyl-threonine phosphorylation	biological_process	1	111	70	19240	0.33352	0.412512	2.47619	Pbk
GO:0008542	visual learning	biological_process	1	111	71	19240	0.337379	0.415793	2.44131	Rgs14
GO:0016529	sarcoplasmic reticulum	cellular_component	1	111	71	19240	0.337379	0.415793	2.44131	Rasd1
GO:0030593	neutrophil chemotaxis	biological_process	1	111	71	19240	0.337379	0.415793	2.44131	Jaml
GO:0006909	phagocytosis	biological_process	1	111	72	19240	0.341216	0.418981	2.40741	Ncf2
GO:0050839	cell adhesion molecule binding	molecular_function	1	111	72	19240	0.341216	0.418981	2.40741	Jaml
GO:0071456	cellular response to hypoxia	biological_process	1	111	72	19240	0.341216	0.418981	2.40741	Hif3a
GO:0007165	signal transduction	biological_process	8	111	1146	19240	0.341587	0.418981	1.21001	Bdkrb2;Ccn2;Ccn4;Gem;Gpr88;Ndrg1;Rasd1;Rgs14
GO:0042472	inner ear morphogenesis	biological_process	1	111	73	19240	0.345031	0.422704	2.37443	Nr4a3
GO:0046872	metal ion binding	molecular_function	20	111	3133	19240	0.347555	0.425292	1.1065	Acsm3;Apobec2;Bbox1;Cdkn1a;Cpb2;Cyp2e1;Egr2;Galnt6;Lox;Map3k6;Mt1;Mt2;Nek2;Npas2;Nr1d1;Nr4a2;Nr4a3;Pck1;Ptgs2;Rnf180
GO:0001750	photoreceptor outer segment	cellular_component	1	111	74	19240	0.348824	0.425838	2.34234	Rd3
GO:0031398	positive regulation of protein ubiquitination	biological_process	1	111	74	19240	0.348824	0.425838	2.34234	Rnf180
GO:0007596	blood coagulation	biological_process	1	111	75	19240	0.352596	0.429598	2.31111	Cpb2
GO:0005813	centrosome	cellular_component	4	111	520	19240	0.352736	0.429598	1.33333	Ndrg1;Nek2;Plk3;Rgs14
GO:0001568	blood vessel development	biological_process	1	111	76	19240	0.356345	0.431453	2.2807	Lox
GO:0016605	PML body	cellular_component	1	111	76	19240	0.356345	0.431453	2.2807	Zbtb16
GO:0030509	BMP signaling pathway	biological_process	1	111	76	19240	0.356345	0.431453	2.2807	Gdf15
GO:0032436	positive regulation of proteasomal ubiquitin-dependent protein catabolic process	biological_process	1	111	76	19240	0.356345	0.431453	2.2807	Rnf180
GO:0043525	positive regulation of neuron apoptotic process	biological_process	1	111	76	19240	0.356345	0.431453	2.2807	Ncf2
GO:0016798	hydrolase activity, acting on glycosyl bonds	molecular_function	1	111	77	19240	0.360074	0.433935	2.25108	Gusb
GO:0050679	positive regulation of epithelial cell proliferation	biological_process	1	111	77	19240	0.360074	0.433935	2.25108	Nr4a3
GO:0060041	retina development in camera-type eye	biological_process	1	111	77	19240	0.360074	0.433935	2.25108	Rd3
GO:0060348	bone development	biological_process	1	111	77	19240	0.360074	0.433935	2.25108	Ccn4
GO:0001819	positive regulation of cytokine production	biological_process	1	111	78	19240	0.36378	0.436874	2.22222	Il1f6
GO:0006486	protein glycosylation	biological_process	1	111	78	19240	0.36378	0.436874	2.22222	St6galnac1
GO:0071277	cellular response to calcium ion	biological_process	1	111	78	19240	0.36378	0.436874	2.22222	Fosb
GO:0030425	dendrite	cellular_component	4	111	530	19240	0.365878	0.438884	1.30818	Hdc;Nr1d1;Plk3;Rgs14
GO:0016705	oxidoreductase activity, acting on paired donors, with incorporation or reduction of molecular oxygen	molecular_function	1	111	79	19240	0.367466	0.43926	2.19409	Cyp2e1
GO:0045335	phagocytic vesicle	cellular_component	1	111	79	19240	0.367466	0.43926	2.19409	Abca1
GO:0051216	cartilage development	biological_process	1	111	79	19240	0.367466	0.43926	2.19409	Zbtb16
GO:0007229	integrin-mediated signaling pathway	biological_process	1	111	80	19240	0.37113	0.442616	2.16667	Ccn2
GO:0032091	negative regulation of protein binding	biological_process	1	111	80	19240	0.37113	0.442616	2.16667	Cdkn1a
GO:0030097	hemopoiesis	biological_process	1	111	81	19240	0.374773	0.446446	2.13992	Zbtb16
GO:0007018	microtubule-based movement	biological_process	1	111	82	19240	0.378396	0.449209	2.11382	Dnah9
GO:0017148	negative regulation of translation	biological_process	1	111	82	19240	0.378396	0.449209	2.11382	Eif4ebp3
GO:0070062	extracellular exosome	cellular_component	1	111	82	19240	0.378396	0.449209	2.11382	Serpine1
GO:0010468	regulation of gene expression	biological_process	3	111	382	19240	0.379004	0.449415	1.36126	G6pc;Lox;Nr4a2
GO:0010951	negative regulation of endopeptidase activity	biological_process	1	111	83	19240	0.381997	0.451928	2.08835	Serpine1
GO:0060326	cell chemotaxis	biological_process	1	111	83	19240	0.381997	0.451928	2.08835	Lox
GO:0016323	basolateral plasma membrane	cellular_component	2	111	230	19240	0.383698	0.453422	1.50725	Abca1;Ctnna2
GO:0000166	nucleotide binding	molecular_function	11	111	1698	19240	0.39007	0.460425	1.12289	Abca1;Acsm3;Gem;Map3k6;Nek2;Pbk;Pck1;Pdk4;Pik3c2g;Plk3;Rasd1
GO:0007160	cell-matrix adhesion	biological_process	1	111	86	19240	0.392678	0.462975	2.0155	Ccn2
GO:0000187	activation of MAPK activity	biological_process	1	111	88	19240	0.399697	0.470178	1.9697	Gdf15
GO:0005901	caveola	cellular_component	1	111	88	19240	0.399697	0.470178	1.9697	Ptgs2
GO:0005096	GTPase activator activity	molecular_function	2	111	239	19240	0.402034	0.472122	1.45049	Elmod1;Rgs14
GO:0007005	mitochondrion organization	biological_process	1	111	89	19240	0.403176	0.472122	1.94757	Sesn2
GO:0046330	positive regulation of JNK cascade	biological_process	1	111	89	19240	0.403176	0.472122	1.94757	Ccn2
GO:0051028	mRNA transport	biological_process	1	111	89	19240	0.403176	0.472122	1.94757	Ranbp17
GO:0071944	cell periphery	cellular_component	1	111	90	19240	0.406635	0.475634	1.92593	Inhbb
GO:0005819	spindle	cellular_component	1	111	91	19240	0.410075	0.478838	1.90476	Rgs14
GO:0030054	cell junction	cellular_component	6	111	892	19240	0.410301	0.478838	1.16592	Cldn9;Ctnna2;Dscaml1;Jaml;Nr1d1;Rgs14
GO:0008013	beta-catenin binding	molecular_function	1	111	92	19240	0.413494	0.482021	1.88406	Ctnna2
GO:0004497	monooxygenase activity	molecular_function	1	111	94	19240	0.420275	0.488823	1.84397	Cyp2e1
GO:0050804	modulation of chemical synaptic transmission	biological_process	1	111	94	19240	0.420275	0.488823	1.84397	Rgs14
GO:0006606	protein import into nucleus	biological_process	1	111	95	19240	0.423636	0.491626	1.82456	Cdkn1a
GO:0050852	T cell receptor signaling pathway	biological_process	1	111	95	19240	0.423636	0.491626	1.82456	Btnl10
GO:0008017	microtubule binding	molecular_function	2	111	252	19240	0.428062	0.496206	1.37566	Ndrg1;Rgs14
GO:0031966	mitochondrial membrane	cellular_component	1	111	97	19240	0.4303	0.498242	1.78694	Ucp1
GO:0035091	phosphatidylinositol binding	molecular_function	1	111	98	19240	0.433603	0.500945	1.76871	Pik3c2g
GO:0051117	ATPase binding	molecular_function	1	111	98	19240	0.433603	0.500945	1.76871	Abca1
GO:0001933	negative regulation of protein phosphorylation	biological_process	1	111	99	19240	0.436887	0.503053	1.75084	Pbk
GO:0004725	protein tyrosine phosphatase activity	molecular_function	1	111	99	19240	0.436887	0.503053	1.75084	Dusp1
GO:0005811	lipid droplet	cellular_component	1	111	99	19240	0.436887	0.503053	1.75084	Rbp1
GO:0006351	transcription, DNA-templated	biological_process	1	111	100	19240	0.440153	0.505687	1.73333	Nr4a2
GO:0007409	axonogenesis	biological_process	1	111	100	19240	0.440153	0.505687	1.73333	Ctnna2
GO:0007507	heart development	biological_process	2	111	259	19240	0.441834	0.507055	1.33848	Cdkn1a;Lox
GO:0001503	ossification	biological_process	1	111	101	19240	0.4434	0.507725	1.71617	Ccn2
GO:0050829	defense response to Gram-negative bacterium	biological_process	1	111	101	19240	0.4434	0.507725	1.71617	Serpine1
GO:0002244	hematopoietic progenitor cell differentiation	biological_process	1	111	102	19240	0.446628	0.510086	1.69935	Cebpd
GO:0009791	post-embryonic development	biological_process	1	111	102	19240	0.446628	0.510086	1.69935	Nr4a2
GO:0035556	intracellular signal transduction	biological_process	3	111	426	19240	0.446942	0.510086	1.22066	Ccn2;Dusp1;Rgs14
GO:0055085	transmembrane transport	biological_process	3	111	428	19240	0.449968	0.512973	1.21495	Abca1;Slc16a14;Slco1a6
GO:0032755	positive regulation of interleukin-6 production	biological_process	1	111	106	19240	0.459356	0.523099	1.63522	Il1f6
GO:0005543	phospholipid binding	molecular_function	1	111	107	19240	0.462492	0.525513	1.61994	Apom
GO:0007613	memory	biological_process	1	111	107	19240	0.462492	0.525513	1.61994	Ptgs2
GO:0030424	axon	cellular_component	3	111	438	19240	0.464997	0.527779	1.18721	Ctnna2;Ddc;Dscaml1
GO:0016311	dephosphorylation	biological_process	1	111	109	19240	0.468711	0.531411	1.59021	Dusp1
GO:0001501	skeletal system development	biological_process	1	111	110	19240	0.471794	0.533152	1.57576	Zbtb16
GO:0005930	axoneme	cellular_component	1	111	110	19240	0.471794	0.533152	1.57576	Dnah9
GO:0051260	protein homooligomerization	biological_process	1	111	110	19240	0.471794	0.533152	1.57576	Iapp
GO:0007156	homophilic cell adhesion via plasma membrane adhesion molecules	biological_process	1	111	111	19240	0.474858	0.535446	1.56156	Dscaml1
GO:0007626	locomotory behavior	biological_process	1	111	111	19240	0.474858	0.535446	1.56156	Gpr88
GO:0019903	protein phosphatase binding	molecular_function	1	111	112	19240	0.477906	0.538295	1.54762	Nek2
GO:0072686	mitotic spindle	cellular_component	1	111	114	19240	0.483948	0.544507	1.52047	Gem
GO:0005634	nucleus	cellular_component	35	111	5966	19240	0.488216	0.548712	1.01687	Ankrd1;Apobec2;Atf3;Cdkn1a;Cebpd;Ctnna2;Dusp1;Egr2;Fosb;Fosl2;Gdf15;Gem;Gpr88;Hif3a;Lox;Maff;Mt1;Mt2;Ndrg1;Nek2;Npas2;Nr1d1;Nr4a2;Nr4a3;Pbk;Plk3;Ptgs2;Ranbp17;Rasd1;Rd3;Rgs14;Rnf180;Sesn2;Ubd;Zbtb16
GO:0030165	PDZ domain binding	molecular_function	1	111	116	19240	0.48992	0.55003	1.49425	Sntg2
GO:0003924	GTPase activity	molecular_function	2	111	290	19240	0.500555	0.56136	1.1954	Gem;Rasd1
GO:0001669	acrosomal vesicle	cellular_component	1	111	120	19240	0.501661	0.561383	1.44444	Ncf2
GO:0005201	extracellular matrix structural constituent	molecular_function	1	111	120	19240	0.501661	0.561383	1.44444	Col19a1
GO:0044297	cell body	cellular_component	1	111	121	19240	0.504554	0.56401	1.43251	Rbp1
GO:0005794	Golgi apparatus	cellular_component	8	111	1337	19240	0.510363	0.569887	1.03715	Abca1;Bdkrb2;Galnt6;Gdf15;Igfbp1;Pik3c2g;Plk3;St6galnac1
GO:0005654	nucleoplasm	cellular_component	18	111	3072	19240	0.511411	0.570441	1.01562	Ankrd1;Anxa13;Atf3;Cdkn1a;Cebpd;Egr2;Fosb;Fosl2;Hif3a;Jaml;Maff;Nek2;Npas2;Nr1d1;Nr4a2;Rbp1;Sntg2;Ubd
GO:0006814	sodium ion transport	biological_process	1	111	125	19240	0.515961	0.574277	1.38667	Slc10a6
GO:0043123	positive regulation of I-kappaB kinase/NF-kappaB signaling	biological_process	1	111	125	19240	0.515961	0.574277	1.38667	Ubd
GO:0009952	anterior/posterior pattern specification	biological_process	1	111	126	19240	0.518772	0.576165	1.37566	Zbtb16
GO:0042826	histone deacetylase binding	molecular_function	1	111	126	19240	0.518772	0.576165	1.37566	Ankrd1
GO:0030336	negative regulation of cell migration	biological_process	1	111	129	19240	0.527107	0.584795	1.34367	Serpine1
GO:0005938	cell cortex	cellular_component	1	111	130	19240	0.529854	0.586584	1.33333	Ccn2
GO:0006935	chemotaxis	biological_process	1	111	130	19240	0.529854	0.586584	1.33333	Pik3c2g
GO:0000776	kinetochore	cellular_component	1	111	131	19240	0.532585	0.588347	1.32316	Nek2
GO:0019221	cytokine-mediated signaling pathway	biological_process	1	111	131	19240	0.532585	0.588347	1.32316	Il1f6
GO:0016874	ligase activity	molecular_function	1	111	132	19240	0.5353	0.590715	1.31313	Acsm3
GO:0006974	cellular response to DNA damage stimulus	biological_process	3	111	488	19240	0.537243	0.592227	1.06557	Cdkn1a;Npas2;Plk3
GO:0006417	regulation of translation	biological_process	1	111	136	19240	0.546005	0.601245	1.27451	Eif4ebp3
GO:0008289	lipid binding	molecular_function	2	111	317	19240	0.54841	0.603251	1.09359	Apold1;Rbp1
GO:0043410	positive regulation of MAPK cascade	biological_process	1	111	138	19240	0.551266	0.605748	1.25604	Gdf15
GO:0001764	neuron migration	biological_process	1	111	139	19240	0.553873	0.607967	1.247	Nr4a2
GO:0005524	ATP binding	molecular_function	8	111	1395	19240	0.559637	0.613642	0.994026	Abca1;Acsm3;Map3k6;Nek2;Pbk;Pdk4;Pik3c2g;Plk3
GO:0014069	postsynaptic density	cellular_component	2	111	327	19240	0.565313	0.619209	1.06014	Ctnna2;Rgs14
GO:0032991	protein-containing complex	cellular_component	5	111	875	19240	0.572666	0.6266	0.990476	Ankrd1;Cdkn1a;Nek2;Ptgs2;Zbtb16
GO:0007601	visual perception	biological_process	1	111	148	19240	0.576676	0.63032	1.17117	Rd3
GO:0031225	anchored component of membrane	cellular_component	1	111	149	19240	0.579137	0.631674	1.16331	Vnn1
GO:0031514	motile cilium	cellular_component	1	111	149	19240	0.579137	0.631674	1.16331	Dnah9
GO:0005622	intracellular anatomical structure	cellular_component	1	111	150	19240	0.581584	0.633675	1.15556	Sntg2
GO:0000775	chromosome, centromeric region	cellular_component	1	111	152	19240	0.586436	0.638289	1.14035	Nek2
GO:0008237	metallopeptidase activity	molecular_function	1	111	158	19240	0.600659	0.653082	1.09705	Cpb2
GO:0019901	protein kinase binding	molecular_function	3	111	540	19240	0.606265	0.658485	0.962963	Cdkn1a;Nr4a3;Rgs14
GO:0008236	serine-type peptidase activity	molecular_function	1	111	161	19240	0.607588	0.659229	1.0766	Tmprss9
GO:0030027	lamellipodium	cellular_component	1	111	163	19240	0.612141	0.663208	1.06339	Ctnna2
GO:0008284	positive regulation of cell population proliferation	biological_process	3	111	545	19240	0.612538	0.663208	0.954128	Atf3;Ccn2;Ptgs2
GO:0000209	protein polyubiquitination	biological_process	1	111	164	19240	0.614397	0.663832	1.05691	Rnf180
GO:0051321	meiotic cell cycle	biological_process	1	111	164	19240	0.614397	0.663832	1.05691	Nek2
GO:0007204	positive regulation of cytosolic calcium ion concentration	biological_process	1	111	171	19240	0.629835	0.679092	1.01365	Bdkrb2
GO:0032259	methylation	biological_process	1	111	171	19240	0.629835	0.679092	1.01365	Inmt
GO:0005635	nuclear envelope	cellular_component	1	111	172	19240	0.631989	0.680705	1.00775	Pik3c2g
GO:0003714	transcription corepressor activity	molecular_function	1	111	175	19240	0.638379	0.686158	0.990476	Ankrd1
GO:0006914	autophagy	biological_process	1	111	175	19240	0.638379	0.686158	0.990476	Depp1
GO:0008168	methyltransferase activity	molecular_function	1	111	176	19240	0.640485	0.686993	0.984848	Inmt
GO:0030182	neuron differentiation	biological_process	1	111	176	19240	0.640485	0.686993	0.984848	Nr4a2
GO:0006915	apoptotic process	biological_process	3	111	571	19240	0.644085	0.690139	0.910683	Chil1;Hif3a;Plk3
GO:0005515	protein binding	molecular_function	29	111	5254	19240	0.645446	0.690881	0.956731	Abca1;Ankrd1;Apom;Cdkn1a;Cebpd;Chil1;Egr2;Gem;Hif3a;Lox;Map3k6;Ncf2;Nek2;Npas2;Nr1d1;Nr4a2;Plk3;Ppm1j;Ptgs2;Rasd1;Rd3;Rgs14;Rnf180;Serpine1;Sesn2;Sntg2;Ubd;Ucp1;Zbtb16
GO:0008021	synaptic vesicle	cellular_component	1	111	180	19240	0.648785	0.693737	0.962963	Ddc
GO:0051301	cell division	biological_process	2	111	383	19240	0.651557	0.695981	0.905135	Nek2;Rgs14
GO:0046777	protein autophosphorylation	biological_process	1	111	182	19240	0.652864	0.696658	0.952381	Nek2
GO:0000139	Golgi membrane	cellular_component	1	111	188	19240	0.664822	0.708686	0.921986	Cyp2e1
GO:0007420	brain development	biological_process	1	111	189	19240	0.666774	0.709665	0.917108	Dscaml1
GO:0006811	ion transport	biological_process	3	111	591	19240	0.667113	0.709665	0.879865	Slc10a6;Slco1a6;Ucp1
GO:0043209	myelin sheath	cellular_component	1	111	191	19240	0.670646	0.712691	0.907504	Ndrg1
GO:0005783	endoplasmic reticulum	cellular_component	8	111	1539	19240	0.671838	0.713224	0.901018	Chil1;Cyp2e1;G6pc;Gusb;Hsd3b5;Pck1;Ptgs2;Rnf180
GO:0005789	endoplasmic reticulum membrane	cellular_component	2	111	400	19240	0.674929	0.715771	0.866667	Cyp2e1;G6pc
GO:0042981	regulation of apoptotic process	biological_process	1	111	194	19240	0.676371	0.716565	0.893471	Lox
GO:0004888	transmembrane signaling receptor activity	molecular_function	1	111	195	19240	0.678257	0.717827	0.888889	Gpr88
GO:0015630	microtubule cytoskeleton	cellular_component	1	111	200	19240	0.687525	0.726893	0.866667	Ndrg1
GO:0005829	cytosol	cellular_component	19	111	3579	19240	0.693769	0.732745	0.920183	Ankrd1;Castor1;Ccn2;Ccn4;Cdkn1a;Ehhadh;Hdc;Hif3a;Iapp;Inmt;Mt1;Mt2;Ncf2;Ndrg1;Npas2;Pck1;Rbp1;Upp2;Zbtb16
GO:0005764	lysosome	cellular_component	2	111	421	19240	0.702044	0.740698	0.823436	Gusb;Mt1
GO:0015031	protein transport	biological_process	3	111	624	19240	0.702732	0.740698	0.833333	Arrdc2;Ranbp17;Rd3
GO:0016055	Wnt signaling pathway	biological_process	1	111	209	19240	0.703546	0.740801	0.829346	Ccn4
GO:0051015	actin filament binding	molecular_function	1	111	210	19240	0.705275	0.741625	0.825397	Ctnna2
GO:0007399	nervous system development	biological_process	2	111	424	19240	0.705763	0.741625	0.81761	Dscaml1;Nr4a2
GO:0003713	transcription coactivator activity	molecular_function	1	111	211	19240	0.706994	0.742165	0.821485	Ankrd1
GO:0009897	external side of plasma membrane	cellular_component	2	111	427	19240	0.709443	0.743979	0.811866	Abca1;Btnl10
GO:0044877	protein-containing complex binding	molecular_function	3	111	637	19240	0.715955	0.750049	0.816327	Cdkn1a;Inhbb;Pzp
GO:0016887	ATPase	molecular_function	1	111	217	19240	0.717102	0.75049	0.798771	Abca1
GO:0050896	response to stimulus	biological_process	1	111	222	19240	0.725261	0.758261	0.780781	Rd3
GO:0045087	innate immune response	biological_process	2	111	450	19240	0.736407	0.769136	0.77037	Il1f6;Vnn1
GO:0005886	plasma membrane	cellular_component	22	111	4238	19240	0.747217	0.77964	0.899796	Abca1;Anxa13;Arrdc2;Bdkrb2;Cldn9;Ctnna2;Dscaml1;Gem;Gpr88;Hif3a;Jaml;Ndrg1;Pik3c2g;Rasd1;Rgs14;Slc10a6;Slc16a14;Slc7a12;Slco1a6;Sntg2;Vnn1;Zbtb16
GO:0015629	actin cytoskeleton	cellular_component	1	111	237	19240	0.748364	0.780049	0.731364	Ctnna2
GO:0001934	positive regulation of protein phosphorylation	biological_process	1	111	241	19240	0.754193	0.784542	0.719225	Ccn2
GO:0051726	regulation of cell cycle	biological_process	1	111	241	19240	0.754193	0.784542	0.719225	Cdkn1a
GO:0106310	protein serine kinase activity	molecular_function	1	111	245	19240	0.759887	0.788879	0.707483	Nek2
GO:0106311	protein threonine kinase activity	molecular_function	1	111	245	19240	0.759887	0.788879	0.707483	Nek2
GO:0009986	cell surface	cellular_component	3	111	687	19240	0.762644	0.790947	0.756914	Abca1;Dscaml1;Psg16
GO:0006511	ubiquitin-dependent protein catabolic process	biological_process	1	111	248	19240	0.764072	0.791634	0.698925	Ubd
GO:0016020	membrane	cellular_component	35	111	6617	19240	0.76775	0.794649	0.91683	Abca1;Anxa13;Bdkrb2;Btnl10;Cldn9;Cox8b;Ctnna2;Ctxn3;Cyp2e1;Dio2;Dscaml1;G6pc;Galnt6;Gem;Gpr88;Hsd3b5;Jaml;Mansc4;Ncf2;Ndrg1;Pik3c2g;Ptgs2;Rasd1;Rgs14;Rnf180;Slc10a6;Slc16a14;Slco1a6;Sntg2;St6galnac1;Tmem140;Tmem252;Tmem26;Ucp1;Vnn1
GO:0006955	immune response	biological_process	1	111	253	19240	0.770887	0.796818	0.685112	Il1f6
GO:0002376	immune system process	biological_process	2	111	483	19240	0.771388	0.796818	0.717736	Il1f6;Jaml
GO:0005768	endosome	cellular_component	3	111	699	19240	0.77289	0.797574	0.74392	Abca1;Bdkrb2;Rd3
GO:0005856	cytoskeleton	cellular_component	6	111	1309	19240	0.774614	0.798556	0.7945	Ctnna2;Ndrg1;Nek2;Plk3;Rgs14;Sntg2
GO:0006508	proteolysis	biological_process	2	111	506	19240	0.793339	0.817044	0.685112	Cpb2;Tmprss9
GO:0098978	glutamatergic synapse	cellular_component	2	111	509	19240	0.796062	0.819033	0.681074	Ndrg1;Rgs14
GO:0005730	nucleolus	cellular_component	3	111	742	19240	0.806701	0.829154	0.700809	Atf3;Cdkn1a;Plk3
GO:0045121	membrane raft	cellular_component	1	111	284	19240	0.808993	0.830684	0.610329	Abca1
GO:0045202	synapse	cellular_component	3	111	750	19240	0.812508	0.833465	0.693333	Dscaml1;Nr1d1;Rgs14
GO:0003682	chromatin binding	molecular_function	2	111	529	19240	0.813427	0.833581	0.655325	Egr2;Fosl2
GO:0006886	intracellular protein transport	biological_process	1	111	290	19240	0.815608	0.834988	0.597701	Ranbp17
GO:0016787	hydrolase activity	molecular_function	7	111	1582	19240	0.816933	0.835518	0.766962	Apobec2;Cpb2;Dusp1;G6pc;Gusb;Ppm1j;Vnn1
GO:0061630	ubiquitin protein ligase activity	molecular_function	1	111	300	19240	0.82613	0.84409	0.577778	Rnf180
GO:0030154	cell differentiation	biological_process	4	111	988	19240	0.82804	0.845206	0.701754	Ccn2;Col19a1;Ctnna2;Nr1d1
GO:0001701	in utero embryonic development	biological_process	1	111	316	19240	0.841743	0.858345	0.548523	Maff
GO:0016567	protein ubiquitination	biological_process	1	111	321	19240	0.84633	0.862173	0.539979	Ubd
GO:0006397	mRNA processing	biological_process	1	111	344	19240	0.865793	0.881132	0.503876	Apobec2
GO:0008134	transcription factor binding	molecular_function	1	111	349	19240	0.869689	0.884227	0.496657	Ankrd1
GO:0005929	cilium	cellular_component	1	111	360	19240	0.877871	0.891668	0.481481	Gpr88
GO:0007275	multicellular organism development	biological_process	4	111	1094	19240	0.88248	0.89547	0.63376	Col19a1;Ctnna2;Hif3a;Rgs14
GO:0003779	actin binding	molecular_function	1	111	368	19240	0.883499	0.895625	0.471014	Sntg2
GO:0004930	G protein-coupled receptor activity	molecular_function	2	111	635	19240	0.885278	0.89655	0.545932	Bdkrb2;Gpr88
GO:0042995	cell projection	cellular_component	4	111	1119	19240	0.892927	0.903412	0.619601	Ctnna2;Nr1d1;Rd3;Rgs14
GO:0005549	odorant binding	molecular_function	1	111	417	19240	0.912776	0.922591	0.415667	Olfr1033
GO:0016021	integral component of membrane	cellular_component	25	111	5405	19240	0.924117	0.933142	0.801727	Abca1;Bdkrb2;Btnl10;Cldn9;Cox8b;Ctxn3;Dio2;Dscaml1;G6pc;Galnt6;Gpr88;Hsd3b5;Jaml;Mansc4;Olfr1033;Rnf180;Slc10a6;Slc16a14;Slco1a6;St6galnac1;Tmem140;Tmem252;Tmem26;Ucp1;Vnn1
GO:0005887	integral component of plasma membrane	cellular_component	4	111	1254	19240	0.936509	0.944732	0.552897	Abca1;Gpr88;Slc16a14;Slco1a6
GO:0008233	peptidase activity	molecular_function	1	111	498	19240	0.946033	0.953409	0.348059	Cpb2
GO:0005694	chromosome	cellular_component	1	111	511	19240	0.950045	0.95652	0.339204	Nek2
GO:0031410	cytoplasmic vesicle	cellular_component	2	111	828	19240	0.955028	0.960602	0.41868	Anxa13;Arrdc2
GO:0043005	neuron projection	cellular_component	1	111	538	19240	0.957457	0.962109	0.322181	Ptgs2
GO:0007186	G protein-coupled receptor signaling pathway	biological_process	5	111	1633	19240	0.964129	0.967873	0.530721	Abca1;Bdkrb2;Gpr88;Olfr1033;Rgs14
GO:0005509	calcium ion binding	molecular_function	1	111	615	19240	0.973124	0.975956	0.281843	Anxa13
GO:0003723	RNA binding	molecular_function	1	111	840	19240	0.993055	0.994979	0.206349	Apobec2
GO:0004984	olfactory receptor activity	molecular_function	1	111	1101	19240	0.998584	0.998717	0.157433	Olfr1033
GO:0007608	sensory perception of smell	biological_process	1	111	1117	19240	0.998717	0.998717	0.155178	Olfr1033

## Sheet: enrichment-go-ES-vs-NS-Down
id	Term	Category	ListHits	ListTotal	PopHits	PopTotal	p-value	q-value	Enrichment_score	geneID
GO:0008203	cholesterol metabolic process	biological_process	12	95	100	19240	7.54468e-14	6.86566e-11	24.3032	Apoa1;Apoa2;Apoe;Fdps;Ldlr;Lep;Msmo1;Mvk;Pcsk9;Pmvk;Sqle;Srebf1
GO:0042157	lipoprotein metabolic process	biological_process	6	95	18	19240	2.18514e-10	9.94239e-08	67.5088	Apoa1;Apoa2;Apoa5;Apoe;Ldlr;Pcsk9
GO:0030300	regulation of intestinal cholesterol absorption	biological_process	4	95	5	19240	2.77818e-09	6.32036e-07	162.021	Apoa1;Apoa2;Apoa5;Lep
GO:0060228	phosphatidylcholine-sterol O-acyltransferase activator activity	molecular_function	4	95	5	19240	2.77818e-09	6.32036e-07	162.021	Apoa1;Apoa2;Apoa5;Apoe
GO:0006695	cholesterol biosynthetic process	biological_process	6	95	31	19240	8.23057e-09	1.49796e-06	39.1986	Apoa1;Apoa5;Fdps;Msmo1;Mvk;Pmvk
GO:0006629	lipid metabolic process	biological_process	16	95	547	19240	1.01617e-08	1.54119e-06	5.92399	Acaca;Apoa1;Apoe;Cyp2c23;Fasn;Fdps;Ldlr;Lep;Msmo1;Mvk;Pcsk9;Pmvk;Pnpla3;Srebf1;Thrsp;Tlcd3b
GO:0005615	extracellular space	cellular_component	26	95	1575	19240	2.6173e-08	3.40249e-06	3.34329	Alb;Ambp;Apoa1;Apoa2;Apoa5;Apoe;Ces1c;Cfi;Col23a1;Crisp1;Epo;Fgb;Gc;H2-Q10;Hpx;Igfbp2;Ldlr;Lep;Lrrc3b;Mug1;Mup17;Mup3;Orm1;Pcsk9;Serpina3k;Vtn
GO:0034380	high-density lipoprotein particle assembly	biological_process	4	95	8	19240	3.84547e-08	4.37422e-06	101.263	Apoa1;Apoa2;Apoa5;Apoe
GO:0010873	positive regulation of cholesterol esterification	biological_process	4	95	9	19240	6.89567e-08	6.97228e-06	90.0117	Apoa1;Apoa2;Apoa5;Apoe
GO:0008202	steroid metabolic process	biological_process	8	95	114	19240	9.3857e-08	8.54099e-06	14.2124	Apoa1;Fdps;Ldlr;Msmo1;Mvk;Pcsk9;Pmvk;Srebf1
GO:0033700	phospholipid efflux	biological_process	4	95	11	19240	1.79237e-07	1.48278e-05	73.6459	Apoa1;Apoa2;Apoa5;Apoe
GO:0042627	chylomicron	cellular_component	4	95	12	19240	2.67839e-07	1.99722e-05	67.5088	Apoa1;Apoa2;Apoa5;Apoe
GO:0016126	sterol biosynthetic process	biological_process	5	95	29	19240	2.85317e-07	1.99722e-05	34.9183	Fdps;Msmo1;Mvk;Pmvk;Sqle
GO:0005576	extracellular region	cellular_component	25	95	1699	19240	4.73454e-07	3.07745e-05	2.98008	Alb;Ambp;Apoa1;Apoa2;Apoa5;Apoe;C1ql3;Cfi;Col23a1;Crisp1;Epo;Esm1;Fgb;Gc;Hpx;Igfbp2;Lep;Mug1;Mup17;Mup3;Orm1;Pcsk9;Scgb2b27;Serpina3k;Vtn
GO:0008299	isoprenoid biosynthetic process	biological_process	4	95	16	19240	9.69975e-07	5.88452e-05	50.6316	Fdps;Idi1;Mvk;Pmvk
GO:0034361	very-low-density lipoprotein particle	cellular_component	4	95	19	19240	2.0424e-06	0.000109328	42.6371	Apoa1;Apoa2;Apoa5;Apoe
GO:0046889	positive regulation of lipid biosynthetic process	biological_process	4	95	19	19240	2.0424e-06	0.000109328	42.6371	Apoa1;Apoa5;Apoe;Srebf1
GO:0034384	high-density lipoprotein particle clearance	biological_process	3	95	6	19240	2.30747e-06	0.000116655	101.263	Apoa2;Apoe;Ldlr
GO:0034372	very-low-density lipoprotein particle remodeling	biological_process	3	95	7	19240	4.0236e-06	0.000192709	86.797	Apoa1;Apoa5;Apoe
GO:0034364	high-density lipoprotein particle	cellular_component	4	95	23	19240	4.5959e-06	0.000209114	35.222	Apoa1;Apoa2;Apoa5;Apoe
GO:0042632	cholesterol homeostasis	biological_process	6	95	89	19240	5.16122e-06	0.000223653	13.6535	Apoa1;Apoa2;Apoa5;Apoe;Ldlr;Pcsk9
GO:0033344	cholesterol efflux	biological_process	4	95	25	19240	6.51608e-06	0.000269529	32.4042	Apoa1;Apoa2;Apoa5;Apoe
GO:0010898	positive regulation of triglyceride catabolic process	biological_process	3	95	11	19240	1.8698e-05	0.000739791	55.2344	Apoa1;Apoa5;Ldlr
GO:0034375	high-density lipoprotein particle remodeling	biological_process	3	95	12	19240	2.48414e-05	0.000904227	50.6316	Apoa1;Apoa2;Apoe
GO:0051246	regulation of protein metabolic process	biological_process	3	95	12	19240	2.48414e-05	0.000904227	50.6316	Apoe;Hpx;Ldlr
GO:0034362	low-density lipoprotein particle	cellular_component	3	95	13	19240	3.21782e-05	0.00108452	46.7368	Apoa1;Apoe;Ldlr
GO:0043691	reverse cholesterol transport	biological_process	3	95	13	19240	3.21782e-05	0.00108452	46.7368	Apoa1;Apoa2;Apoe
GO:0031103	axon regeneration	biological_process	3	95	15	19240	5.08268e-05	0.00159491	40.5053	Apoa1;Apoe;Nrep
GO:0045723	positive regulation of fatty acid biosynthetic process	biological_process	3	95	15	19240	5.08268e-05	0.00159491	40.5053	Apoa1;Apoa5;Srebf1
GO:0002021	response to dietary excess	biological_process	3	95	16	19240	6.23322e-05	0.00189074	37.9737	Apoe;Lep;Pnpla3
GO:0055088	lipid homeostasis	biological_process	4	95	49	19240	9.96799e-05	0.00292609	16.5328	Acaca;Apoe;Pnpla3;Tlcd3b
GO:0120020	cholesterol transfer activity	molecular_function	3	95	21	19240	0.000145411	0.00413512	28.9323	Apoa1;Apoa2;Apoe
GO:0030301	cholesterol transport	biological_process	3	95	22	19240	0.000167769	0.00462635	27.6172	Apoa1;Apoa2;Ldlr
GO:0005543	phospholipid binding	molecular_function	5	95	107	19240	0.000188579	0.00504725	9.46385	Apoa1;Apoa2;Apoa5;Apoe;Fabp1
GO:0002719	negative regulation of cytokine production involved in immune response	biological_process	2	95	5	19240	0.000238924	0.00557489	81.0105	Apoa1;Apoa2
GO:0018158	protein oxidation	biological_process	2	95	5	19240	0.000238924	0.00557489	81.0105	Apoa1;Apoa2
GO:0042159	lipoprotein catabolic process	biological_process	2	95	5	19240	0.000238924	0.00557489	81.0105	Apoe;Ldlr
GO:0051345	positive regulation of hydrolase activity	biological_process	2	95	5	19240	0.000238924	0.00557489	81.0105	Apoa1;Fabp1
GO:0055102	lipase inhibitor activity	molecular_function	2	95	5	19240	0.000238924	0.00557489	81.0105	Apoa1;Apoa2
GO:0005319	lipid transporter activity	molecular_function	3	95	26	19240	0.00027922	0.00635226	23.3684	Apoa1;Apoa2;Apoe
GO:0006694	steroid biosynthetic process	biological_process	4	95	65	19240	0.000299887	0.00662398	12.4632	Fdps;Msmo1;Mvk;Pmvk
GO:0006869	lipid transport	biological_process	5	95	119	19240	0.000309253	0.00662398	8.50951	Apoa1;Apoa2;Apoa5;Apoe;Ldlr
GO:0048844	artery morphogenesis	biological_process	3	95	27	19240	0.000313001	0.00662398	22.5029	Apoe;Ldlr;Stra6
GO:0032489	regulation of Cdc42 protein signal transduction	biological_process	2	95	6	19240	0.000357232	0.00679393	67.5088	Apoa1;Apoe
GO:0034363	intermediate-density lipoprotein particle	cellular_component	2	95	6	19240	0.000357232	0.00679393	67.5088	Apoa1;Apoe
GO:0042158	lipoprotein biosynthetic process	biological_process	2	95	6	19240	0.000357232	0.00679393	67.5088	Apoa1;Apoe
GO:0070508	cholesterol import	biological_process	2	95	6	19240	0.000357232	0.00679393	67.5088	Apoa1;Ldlr
GO:0015020	glucuronosyltransferase activity	molecular_function	3	95	29	19240	0.000388225	0.00679393	20.951	Extl1;Ugt1a1;Ugt1a2
GO:0031210	phosphatidylcholine binding	molecular_function	3	95	29	19240	0.000388225	0.00679393	20.951	Apoa1;Apoa2;Apoa5
GO:0036094	small molecule binding	molecular_function	3	95	29	19240	0.000388225	0.00679393	20.951	Fabp1;Mup17;Mup3
GO:0050750	low-density lipoprotein particle receptor binding	molecular_function	3	95	29	19240	0.000388225	0.00679393	20.951	Apoa5;Apoe;Pcsk9
GO:0070328	triglyceride homeostasis	biological_process	3	95	29	19240	0.000388225	0.00679393	20.951	Apoa1;Apoa5;Apoe
GO:0034366	spherical high-density lipoprotein particle	cellular_component	2	95	7	19240	0.000498516	0.00824817	57.8647	Apoa1;Apoa2
GO:0051180	vitamin transport	biological_process	2	95	7	19240	0.000498516	0.00824817	57.8647	Apoa1;Gc
GO:0052695	cellular glucuronidation	biological_process	2	95	7	19240	0.000498516	0.00824817	57.8647	Ugt1a1;Ugt1a2
GO:0005777	peroxisome	cellular_component	5	95	138	19240	0.000609788	0.00990905	7.33791	Abcd2;Fdps;Idi1;Mvk;Uox
GO:0042587	glycogen granule	cellular_component	2	95	8	19240	0.000662549	0.010219	50.6316	Fasn;Ppp1r3b
GO:0046890	regulation of lipid biosynthetic process	biological_process	2	95	8	19240	0.000662549	0.010219	50.6316	Lep;Thrsp
GO:0071813	lipoprotein particle binding	molecular_function	2	95	8	19240	0.000662549	0.010219	50.6316	Apoa1;Apoe
GO:0009058	biosynthetic process	biological_process	3	95	36	19240	0.000739866	0.0112213	16.8772	Aldh1l2;Fasn;Tat
GO:0005102	signaling receptor binding	molecular_function	8	95	402	19240	0.00084524	0.0118875	4.03037	Apoa1;Apoa2;Apoe;Btnl9;Fgb;H2-Q10;Lep;Mpp4
GO:0006084	acetyl-CoA metabolic process	biological_process	2	95	9	19240	0.00084911	0.0118875	45.0058	Acaca;Fasn
GO:0050996	positive regulation of lipid catabolic process	biological_process	2	95	9	19240	0.00084911	0.0118875	45.0058	Apoa2;Apoa5
GO:0052696	flavonoid glucuronidation	biological_process	2	95	9	19240	0.00084911	0.0118875	45.0058	Ugt1a1;Ugt1a2
GO:0052697	xenobiotic glucuronidation	biological_process	2	95	9	19240	0.00084911	0.0118875	45.0058	Ugt1a1;Ugt1a2
GO:0006641	triglyceride metabolic process	biological_process	3	95	39	19240	0.000936923	0.0129182	15.5789	Apoa5;Apoe;Pcsk9
GO:0045542	positive regulation of cholesterol biosynthetic process	biological_process	2	95	10	19240	0.00105798	0.0141582	40.5053	Fdps;Srebf1
GO:0051006	positive regulation of lipoprotein lipase activity	biological_process	2	95	10	19240	0.00105798	0.0141582	40.5053	Apoa1;Apoa5
GO:0050796	regulation of insulin secretion	biological_process	3	95	42	19240	0.0011644	0.0153565	14.4662	Lep;Per2;Srebf1
GO:0042802	identical protein binding	molecular_function	19	95	1808	19240	0.00119794	0.0155733	2.12832	Acaca;Alb;Apoa1;Apoe;C1ql3;Col23a1;Fasn;Ldlr;Mat1a;Mcoln2;Mvk;Npl;Npr3;Per2;Pvalb;Ralyl;Tat;Thrsp;Vtn
GO:0008035	high-density lipoprotein particle binding	molecular_function	2	95	11	19240	0.00128893	0.01652	36.823	Apoa1;Apoa2
GO:0032000	positive regulation of fatty acid beta-oxidation	biological_process	2	95	12	19240	0.00154174	0.019219	33.7544	Abcd2;Fabp1
GO:1905907	negative regulation of amyloid fibril formation	biological_process	2	95	12	19240	0.00154174	0.019219	33.7544	Apoe;Ldlr
GO:0015485	cholesterol binding	molecular_function	3	95	48	19240	0.0017172	0.0211169	12.6579	Apoa1;Apoa2;Apoa5
GO:0015909	long-chain fatty acid transport	biological_process	2	95	13	19240	0.00181621	0.0217467	31.1579	Apoe;Fabp1
GO:0034374	low-density lipoprotein particle remodeling	biological_process	2	95	13	19240	0.00181621	0.0217467	31.1579	Apoa2;Apoe
GO:0031100	animal organ regeneration	biological_process	2	95	14	19240	0.00211211	0.0249613	28.9323	Apoa1;Apoa2
GO:0030170	pyridoxal phosphate binding	molecular_function	3	95	52	19240	0.00216314	0.0252366	11.6842	Alb;Mtarc1;Tat
GO:0051258	protein polymerization	biological_process	2	95	15	19240	0.00242923	0.0279823	27.0035	Fgb;Vtn
GO:0042531	positive regulation of tyrosine phosphorylation of STAT protein	biological_process	3	95	56	19240	0.0026749	0.0299797	10.8496	Epo;Hpx;Lep
GO:0001972	retinoic acid binding	molecular_function	2	95	16	19240	0.00276736	0.0299797	25.3158	Ugt1a1;Ugt1a2
GO:0006656	phosphatidylcholine biosynthetic process	biological_process	2	95	16	19240	0.00276736	0.0299797	25.3158	Apoa1;Apoa2
GO:0008194	UDP-glycosyltransferase activity	molecular_function	2	95	16	19240	0.00276736	0.0299797	25.3158	Ugt1a1;Ugt1a2
GO:0090181	regulation of cholesterol metabolic process	biological_process	2	95	16	19240	0.00276736	0.0299797	25.3158	Apoe;Ldlr
GO:0019433	triglyceride catabolic process	biological_process	2	95	17	19240	0.00312628	0.0330804	23.8266	Apoa5;Pnpla3
GO:0046470	phosphatidylcholine metabolic process	biological_process	2	95	17	19240	0.00312628	0.0330804	23.8266	Apoa1;Apoa5
GO:0008210	estrogen metabolic process	biological_process	2	95	18	19240	0.0035058	0.0358458	22.5029	Ugt1a1;Ugt1a2
GO:0010867	positive regulation of triglyceride biosynthetic process	biological_process	2	95	18	19240	0.0035058	0.0358458	22.5029	Ldlr;Srebf1
GO:0050892	intestinal absorption	biological_process	2	95	18	19240	0.0035058	0.0358458	22.5029	Fabp1;Lep
GO:0005324	long-chain fatty acid transporter activity	molecular_function	2	95	19	19240	0.00390569	0.0386536	21.3186	Abcd2;Fabp1
GO:0051000	positive regulation of nitric-oxide synthase activity	biological_process	2	95	19	19240	0.00390569	0.0386536	21.3186	Apoe;Npr3
GO:0001540	amyloid-beta binding	molecular_function	3	95	64	19240	0.00390783	0.0386536	9.49342	Apoa1;Apoe;Ldlr
GO:0030169	low-density lipoprotein particle binding	molecular_function	2	95	20	19240	0.00432576	0.0423273	20.2526	Ldlr;Pcsk9
GO:0045598	regulation of fat cell differentiation	biological_process	2	95	21	19240	0.00476579	0.0461369	19.2882	Lep;Lgals12
GO:0008289	lipid binding	molecular_function	6	95	317	19240	0.00486345	0.0465868	3.83331	Alb;Apoa1;Apoa2;Apoa5;Apoe;Fabp1
GO:0008610	lipid biosynthetic process	biological_process	2	95	22	19240	0.0052256	0.0485234	18.4115	Msmo1;Srebf1
GO:0030325	adrenal gland development	biological_process	2	95	22	19240	0.0052256	0.0485234	18.4115	Apoa1;Stra6
GO:0035634	response to stilbenoid	biological_process	2	95	22	19240	0.0052256	0.0485234	18.4115	Idi1;Mup3
GO:0005520	insulin-like growth factor binding	molecular_function	2	95	23	19240	0.00570496	0.0524396	17.611	Esm1;Igfbp2
GO:0009267	cellular response to starvation	biological_process	3	95	74	19240	0.00586836	0.053402	8.21053	Alb;Pcsk9;Srebf1
GO:0007623	circadian rhythm	biological_process	3	95	75	19240	0.00609127	0.0548817	8.10105	Ntrk3;Per2;Srebf1
GO:0010875	positive regulation of cholesterol efflux	biological_process	2	95	24	19240	0.00620369	0.0553467	16.8772	Apoa1;Apoe
GO:0016209	antioxidant activity	molecular_function	2	95	25	19240	0.00672159	0.0593849	16.2021	Apoe;Fabp1
GO:0009986	cell surface	cellular_component	9	95	687	19240	0.00685473	0.0599789	2.65318	Ambp;Apoa1;Apoe;Col23a1;Epo;Fgb;H2-Q10;Ldlr;Pcsk9
GO:0042104	positive regulation of activated T cell proliferation	biological_process	2	95	26	19240	0.00725845	0.0629066	15.5789	Epo;Igfbp2
GO:0006810	transport	biological_process	2	95	27	19240	0.00781409	0.0670832	15.0019	Alb;Gc
GO:0008201	heparin binding	molecular_function	4	95	159	19240	0.00798896	0.0679435	5.095	Apoa5;Apoe;Col23a1;Vtn
GO:0005783	endoplasmic reticulum	cellular_component	15	95	1539	19240	0.00825954	0.0695942	1.97394	Alb;Apoe;Ces1c;Cyp2c23;Extl1;Fgb;H2-Q10;Msmo1;Pcsk9;Sqle;Srebf1;Tlcd3b;Ugt1a1;Ugt1a2;Vtn
GO:0016788	hydrolase activity, acting on ester bonds	molecular_function	2	95	28	19240	0.0083883	0.0700308	14.4662	Ces1c;Fasn
GO:0016597	amino acid binding	molecular_function	2	95	30	19240	0.00959169	0.0793495	13.5018	Mat1a;Tat
GO:0032869	cellular response to insulin stimulus	biological_process	3	95	90	19240	0.0100504	0.0823953	6.75088	Lep;Pcsk9;Trarg1
GO:0003824	catalytic activity	molecular_function	6	95	378	19240	0.0111042	0.0902215	3.2147	Acaca;Aldh1l2;Fasn;Mtarc1;Npl;Tat
GO:0005504	fatty acid binding	molecular_function	2	95	34	19240	0.012213	0.0974898	11.9133	Alb;Fabp1
GO:0006730	one-carbon metabolic process	biological_process	2	95	34	19240	0.012213	0.0974898	11.9133	Aldh1l2;Mat1a
GO:0031012	extracellular matrix	cellular_component	5	95	279	19240	0.012434	0.098391	3.6295	Adamtsl3;Apoe;Col23a1;Lrrc3b;Vtn
GO:0008104	protein localization	biological_process	3	95	98	19240	0.01265	0.099237	6.19979	Apoa1;Apoe;Phyhip
GO:0006631	fatty acid metabolic process	biological_process	4	95	186	19240	0.0136103	0.105097	4.3554	Acaca;Cyp2c23;Fasn;Per2
GO:0050807	regulation of synapse organization	biological_process	2	95	36	19240	0.0136279	0.105097	11.2515	Apoe;C1ql3
GO:0008375	acetylglucosaminyltransferase activity	molecular_function	2	95	39	19240	0.0158766	0.119402	10.386	B3gnt8;Extl1
GO:0014070	response to organic cyclic compound	biological_process	2	95	39	19240	0.0158766	0.119402	10.386	Acaca;Tat
GO:0015914	phospholipid transport	biological_process	2	95	39	19240	0.0158766	0.119402	10.386	Apoa1;Ldlr
GO:0007616	long-term memory	biological_process	2	95	40	19240	0.0166591	0.12426	10.1263	Apoe;Ldlr
GO:0050728	negative regulation of inflammatory response	biological_process	3	95	109	19240	0.0167977	0.124276	5.57412	Apoa1;Apoe;Mvk
GO:0016757	glycosyltransferase activity	molecular_function	4	95	206	19240	0.019079	0.130869	3.93255	B3gnt8;Extl1;Ugt1a1;Ugt1a2
GO:0005044	scavenger receptor activity	molecular_function	2	95	43	19240	0.0191029	0.130869	9.41983	Cfi;Vtn
GO:0004869	cysteine-type endopeptidase inhibitor activity	molecular_function	2	95	44	19240	0.019949	0.130869	9.20574	Cstdc5;Stfa2l1
GO:0006635	fatty acid beta-oxidation	biological_process	2	95	44	19240	0.019949	0.130869	9.20574	Abcd2;Lep
GO:0006644	phospholipid metabolic process	biological_process	2	95	44	19240	0.019949	0.130869	9.20574	Apoa1;Pcsk9
GO:0008047	enzyme activator activity	molecular_function	2	95	44	19240	0.019949	0.130869	9.20574	Apoa5;Fam47e
GO:0042803	protein homodimerization activity	molecular_function	8	95	686	19240	0.0201395	0.130869	2.36182	Abcd2;Ambp;Apoa2;Apoe;Npr3;Thrsp;Ugt1a1;Ugt1a2
GO:0019899	enzyme binding	molecular_function	6	95	433	19240	0.0203625	0.130869	2.80637	Alb;Apoa1;Apoa5;Ppp1r3b;Ugt1a1;Ugt1a2
GO:0062023	collagen-containing extracellular matrix	cellular_component	5	95	317	19240	0.0204597	0.130869	3.19442	Ambp;Col23a1;Fgb;Serpina3k;Vtn
GO:0010466	negative regulation of peptidase activity	biological_process	3	95	118	19240	0.0206931	0.130869	5.14897	Ambp;Mug1;Serpina3k
GO:0007566	embryo implantation	biological_process	2	95	45	19240	0.0208107	0.130869	9.00117	Epo;Mug1
GO:0005201	extracellular matrix structural constituent	molecular_function	3	95	120	19240	0.0216205	0.130869	5.06316	Col23a1;Fgb;Vtn
GO:0030414	peptidase inhibitor activity	molecular_function	3	95	121	19240	0.0220926	0.130869	5.02131	Ambp;Mug1;Serpina3k
GO:0070374	positive regulation of ERK1 and ERK2 cascade	biological_process	4	95	222	19240	0.0243111	0.130869	3.64912	Apoe;Epo;Fgb;Ntrk3
GO:0009749	response to glucose	biological_process	2	95	49	19240	0.0244087	0.130869	8.26638	Apoa2;Srebf1
GO:0046427	positive regulation of receptor signaling pathway via JAK-STAT	biological_process	2	95	49	19240	0.0244087	0.130869	8.26638	Lep;Stra6
GO:0005432	calcium:sodium antiporter activity	molecular_function	1	95	5	19240	0.0244481	0.130869	40.5053	Slc8a1
GO:0005981	regulation of glycogen catabolic process	biological_process	1	95	5	19240	0.0244481	0.130869	40.5053	Ppp1r3b
GO:0006572	tyrosine catabolic process	biological_process	1	95	5	19240	0.0244481	0.130869	40.5053	Tat
GO:0016941	natriuretic peptide receptor activity	molecular_function	1	95	5	19240	0.0244481	0.130869	40.5053	Npr3
GO:0030157	pancreatic juice secretion	biological_process	1	95	5	19240	0.0244481	0.130869	40.5053	Npr3
GO:0030547	signaling receptor inhibitor activity	molecular_function	1	95	5	19240	0.0244481	0.130869	40.5053	Pcsk9
GO:0043152	induction of bacterial agglutination	biological_process	1	95	5	19240	0.0244481	0.130869	40.5053	Fgb
GO:0043217	myelin maintenance	biological_process	1	95	5	19240	0.0244481	0.130869	40.5053	Abcd2
GO:0044316	cone cell pedicle	cellular_component	1	95	5	19240	0.0244481	0.130869	40.5053	Mpp4
GO:0044381	glucose import in response to insulin stimulus	biological_process	1	95	5	19240	0.0244481	0.130869	40.5053	Trarg1
GO:0045541	negative regulation of cholesterol biosynthetic process	biological_process	1	95	5	19240	0.0244481	0.130869	40.5053	Apoe
GO:0046689	response to mercury ion	biological_process	1	95	5	19240	0.0244481	0.130869	40.5053	Tat
GO:0050999	regulation of nitric-oxide synthase activity	biological_process	1	95	5	19240	0.0244481	0.130869	40.5053	Lep
GO:0060354	negative regulation of cell adhesion molecule production	biological_process	1	95	5	19240	0.0244481	0.130869	40.5053	Apoa1
GO:0061205	paramesonephric duct development	biological_process	1	95	5	19240	0.0244481	0.130869	40.5053	Stra6
GO:0070093	negative regulation of glucagon secretion	biological_process	1	95	5	19240	0.0244481	0.130869	40.5053	Lep
GO:0070458	cellular detoxification of nitrogen compound	biological_process	1	95	5	19240	0.0244481	0.130869	40.5053	Mtarc1
GO:0072345	NAADP-sensitive calcium-release channel activity	molecular_function	1	95	5	19240	0.0244481	0.130869	40.5053	Mcoln2
GO:0090209	negative regulation of triglyceride metabolic process	biological_process	1	95	5	19240	0.0244481	0.130869	40.5053	Apoe
GO:0090335	regulation of brown fat cell differentiation	biological_process	1	95	5	19240	0.0244481	0.130869	40.5053	Lep
GO:0090482	vitamin transmembrane transporter activity	molecular_function	1	95	5	19240	0.0244481	0.130869	40.5053	Gc
GO:0097113	AMPA glutamate receptor clustering	biological_process	1	95	5	19240	0.0244481	0.130869	40.5053	Apoe
GO:0097443	sorting endosome	cellular_component	1	95	5	19240	0.0244481	0.130869	40.5053	Ldlr
GO:0098735	positive regulation of the force of heart contraction	biological_process	1	95	5	19240	0.0244481	0.130869	40.5053	Slc8a1
GO:0098868	bone growth	biological_process	1	95	5	19240	0.0244481	0.130869	40.5053	Lep
GO:0099104	potassium channel activator activity	molecular_function	1	95	5	19240	0.0244481	0.130869	40.5053	Lrrc52
GO:1902951	negative regulation of dendritic spine maintenance	biological_process	1	95	5	19240	0.0244481	0.130869	40.5053	Apoe
GO:1902952	positive regulation of dendritic spine maintenance	biological_process	1	95	5	19240	0.0244481	0.130869	40.5053	Apoe
GO:1902991	regulation of amyloid precursor protein catabolic process	biological_process	1	95	5	19240	0.0244481	0.130869	40.5053	Apoe
GO:1905598	negative regulation of low-density lipoprotein receptor activity	biological_process	1	95	5	19240	0.0244481	0.130869	40.5053	Pcsk9
GO:1990051	activation of protein kinase C activity	biological_process	1	95	5	19240	0.0244481	0.130869	40.5053	Lep
GO:0004867	serine-type endopeptidase inhibitor activity	molecular_function	3	95	129	19240	0.0260721	0.131843	4.70991	Ambp;Mug1;Serpina3k
GO:0055038	recycling endosome membrane	cellular_component	2	95	51	19240	0.0262962	0.131843	7.94221	Ldlr;Sorcs2
GO:0051289	protein homotetramerization	biological_process	2	95	52	19240	0.0272615	0.131843	7.78947	Acaca;Mat1a
GO:0016491	oxidoreductase activity	molecular_function	7	95	597	19240	0.0283245	0.131843	2.37468	Aldh1l2;Cyp2c23;Fasn;Msmo1;Mtarc1;Sqle;Uox
GO:0002925	positive regulation of humoral immune response mediated by circulating immunoglobulin	biological_process	1	95	6	19240	0.0292662	0.131843	33.7544	Hpx
GO:0005499	vitamin D binding	molecular_function	1	95	6	19240	0.0292662	0.131843	33.7544	Gc
GO:0005577	fibrinogen complex	cellular_component	1	95	6	19240	0.0292662	0.131843	33.7544	Fgb
GO:0006650	glycerophospholipid metabolic process	biological_process	1	95	6	19240	0.0292662	0.131843	33.7544	Pnpla3
GO:0008211	glucocorticoid metabolic process	biological_process	1	95	6	19240	0.0292662	0.131843	33.7544	Apoa1
GO:0008405	arachidonic acid 11,12-epoxygenase activity	molecular_function	1	95	6	19240	0.0292662	0.131843	33.7544	Cyp2c23
GO:0008611	ether lipid biosynthetic process	biological_process	1	95	6	19240	0.0292662	0.131843	33.7544	Fasn
GO:0009235	cobalamin metabolic process	biological_process	1	95	6	19240	0.0292662	0.131843	33.7544	Mmab
GO:0019068	virion assembly	biological_process	1	95	6	19240	0.0292662	0.131843	33.7544	Apoe
GO:0019262	N-acetylneuraminate catabolic process	biological_process	1	95	6	19240	0.0292662	0.131843	33.7544	Npl
GO:0020027	hemoglobin metabolic process	biological_process	1	95	6	19240	0.0292662	0.131843	33.7544	Hpx
GO:0032269	negative regulation of cellular protein metabolic process	biological_process	1	95	6	19240	0.0292662	0.131843	33.7544	Apoe
GO:0033033	negative regulation of myeloid cell apoptotic process	biological_process	1	95	6	19240	0.0292662	0.131843	33.7544	Epo
GO:0035473	lipase binding	molecular_function	1	95	6	19240	0.0292662	0.131843	33.7544	Apoa5
GO:0043546	molybdopterin cofactor binding	molecular_function	1	95	6	19240	0.0292662	0.131843	33.7544	Mtarc1
GO:0045639	positive regulation of myeloid cell differentiation	biological_process	1	95	6	19240	0.0292662	0.131843	33.7544	Lep
GO:0046848	hydroxyapatite binding	molecular_function	1	95	6	19240	0.0292662	0.131843	33.7544	Apoe
GO:0048237	rough endoplasmic reticulum lumen	cellular_component	1	95	6	19240	0.0292662	0.131843	33.7544	Vtn
GO:0060761	negative regulation of response to cytokine stimulus	biological_process	1	95	6	19240	0.0292662	0.131843	33.7544	Apoa1
GO:0061038	uterus morphogenesis	biological_process	1	95	6	19240	0.0292662	0.131843	33.7544	Stra6
GO:0061156	pulmonary artery morphogenesis	biological_process	1	95	6	19240	0.0292662	0.131843	33.7544	Stra6
GO:0070345	negative regulation of fat cell proliferation	biological_process	1	95	6	19240	0.0292662	0.131843	33.7544	Per2
GO:0071651	positive regulation of chemokine (C-C motif) ligand 5 production	biological_process	1	95	6	19240	0.0292662	0.131843	33.7544	Mcoln2
GO:0072378	blood coagulation, fibrin clot formation	biological_process	1	95	6	19240	0.0292662	0.131843	33.7544	Fgb
GO:0097006	regulation of plasma lipoprotein particle levels	biological_process	1	95	6	19240	0.0292662	0.131843	33.7544	Apoe
GO:0097070	ductus arteriosus closure	biological_process	1	95	6	19240	0.0292662	0.131843	33.7544	Stra6
GO:0097114	NMDA glutamate receptor clustering	biological_process	1	95	6	19240	0.0292662	0.131843	33.7544	Apoe
GO:1903214	regulation of protein targeting to mitochondrion	biological_process	1	95	6	19240	0.0292662	0.131843	33.7544	Srebf1
GO:0005178	integrin binding	molecular_function	3	95	136	19240	0.0298489	0.133805	4.46749	Esm1;Lgals12;Vtn
GO:0005794	Golgi apparatus	cellular_component	12	95	1337	19240	0.0315557	0.135945	1.81774	Alb;Apoa5;Apoe;B3gnt8;Extl1;Fasn;Galnt9;H2-Q10;Ldlr;Pcsk9;Srebf1;Tlcd3b
GO:0032757	positive regulation of interleukin-8 production	biological_process	2	95	57	19240	0.0322973	0.135945	7.10619	Apoa2;Lep
GO:0005004	GPI-linked ephrin receptor activity	molecular_function	1	95	7	19240	0.0340609	0.135945	28.9323	Ntrk3
GO:0006559	L-phenylalanine catabolic process	biological_process	1	95	7	19240	0.0340609	0.135945	28.9323	Tat
GO:0008404	arachidonic acid 14,15-epoxygenase activity	molecular_function	1	95	7	19240	0.0340609	0.135945	28.9323	Cyp2c23
GO:0010544	negative regulation of platelet activation	biological_process	1	95	7	19240	0.0340609	0.135945	28.9323	Apoe
GO:0010989	negative regulation of low-density lipoprotein particle clearance	biological_process	1	95	7	19240	0.0340609	0.135945	28.9323	Pcsk9
GO:0015886	heme transport	biological_process	1	95	7	19240	0.0340609	0.135945	28.9323	Hpx
GO:0030151	molybdenum ion binding	molecular_function	1	95	7	19240	0.0340609	0.135945	28.9323	Mtarc1
GO:0030223	neutrophil differentiation	biological_process	1	95	7	19240	0.0340609	0.135945	28.9323	Fasn
GO:0030299	intestinal cholesterol absorption	biological_process	1	95	7	19240	0.0340609	0.135945	28.9323	Ldlr
GO:0032782	bile acid secretion	biological_process	1	95	7	19240	0.0340609	0.135945	28.9323	Ugt1a2
GO:0036042	long-chain fatty acyl-CoA binding	molecular_function	1	95	7	19240	0.0340609	0.135945	28.9323	Pnpla3
GO:0042171	lysophosphatidic acid acyltransferase activity	molecular_function	1	95	7	19240	0.0340609	0.135945	28.9323	Pnpla3
GO:0042297	vocal learning	biological_process	1	95	7	19240	0.0340609	0.135945	28.9323	Stra6
GO:0042490	mechanoreceptor differentiation	biological_process	1	95	7	19240	0.0340609	0.135945	28.9323	Ntrk3
GO:0042760	very long-chain fatty acid catabolic process	biological_process	1	95	7	19240	0.0340609	0.135945	28.9323	Abcd2
GO:0043270	positive regulation of ion transport	biological_process	1	95	7	19240	0.0340609	0.135945	28.9323	Lep
GO:0044320	cellular response to leptin stimulus	biological_process	1	95	7	19240	0.0340609	0.135945	28.9323	Lep
GO:0050291	sphingosine N-acyltransferase activity	molecular_function	1	95	7	19240	0.0340609	0.135945	28.9323	Tlcd3b
GO:0060335	positive regulation of interferon-gamma-mediated signaling pathway	biological_process	1	95	7	19240	0.0340609	0.135945	28.9323	Hpx
GO:0090277	positive regulation of peptide hormone secretion	biological_process	1	95	7	19240	0.0340609	0.135945	28.9323	Fgb
GO:0090370	negative regulation of cholesterol efflux	biological_process	1	95	7	19240	0.0340609	0.135945	28.9323	Apoe
GO:1900223	positive regulation of amyloid-beta clearance	biological_process	1	95	7	19240	0.0340609	0.135945	28.9323	Apoe
GO:2000491	positive regulation of hepatic stellate cell activation	biological_process	1	95	7	19240	0.0340609	0.135945	28.9323	Lep
GO:0005770	late endosome	cellular_component	3	95	147	19240	0.0363356	0.136459	4.13319	Apoe;Ldlr;Pcsk9
GO:0010033	response to organic substance	biological_process	2	95	61	19240	0.0365675	0.136459	6.64021	Sqle;Ugt1a1
GO:0050766	positive regulation of phagocytosis	biological_process	2	95	62	19240	0.0376673	0.136459	6.53311	Apoa1;Apoa2
GO:0008217	regulation of blood pressure	biological_process	2	95	63	19240	0.0387798	0.136459	6.42941	Lep;Npr3
GO:0001936	regulation of endothelial cell proliferation	biological_process	1	95	8	19240	0.038832	0.136459	25.3158	Lep
GO:0002474	antigen processing and presentation of peptide antigen via MHC class I	biological_process	1	95	8	19240	0.038832	0.136459	25.3158	H2-Q10
GO:0006144	purine nucleobase metabolic process	biological_process	1	95	8	19240	0.038832	0.136459	25.3158	Uox
GO:0015232	heme transmembrane transporter activity	molecular_function	1	95	8	19240	0.038832	0.136459	25.3158	Hpx
GO:0019871	sodium channel inhibitor activity	molecular_function	1	95	8	19240	0.038832	0.136459	25.3158	Pcsk9
GO:0031232	extrinsic component of external side of plasma membrane	cellular_component	1	95	8	19240	0.038832	0.136459	25.3158	Apoe
GO:0031404	chloride ion binding	molecular_function	1	95	8	19240	0.038832	0.136459	25.3158	Npr3
GO:0031995	insulin-like growth factor II binding	molecular_function	1	95	8	19240	0.038832	0.136459	25.3158	Igfbp2
GO:0035360	positive regulation of peroxisome proliferator activated receptor signaling pathway	biological_process	1	95	8	19240	0.038832	0.136459	25.3158	Lep
GO:0035630	bone mineralization involved in bone maturation	biological_process	1	95	8	19240	0.038832	0.136459	25.3158	Lep
GO:0035727	lysophosphatidic acid binding	molecular_function	1	95	8	19240	0.038832	0.136459	25.3158	Pnpla3
GO:0042168	heme metabolic process	biological_process	1	95	8	19240	0.038832	0.136459	25.3158	Hpx
GO:0042541	hemoglobin biosynthetic process	biological_process	1	95	8	19240	0.038832	0.136459	25.3158	Epo
GO:0046977	TAP binding	molecular_function	1	95	8	19240	0.038832	0.136459	25.3158	H2-Q10
GO:0048639	positive regulation of developmental growth	biological_process	1	95	8	19240	0.038832	0.136459	25.3158	Lep
GO:0060539	diaphragm development	biological_process	1	95	8	19240	0.038832	0.136459	25.3158	Stra6
GO:0061000	negative regulation of dendritic spine development	biological_process	1	95	8	19240	0.038832	0.136459	25.3158	Apoe
GO:0071313	cellular response to caffeine	biological_process	1	95	8	19240	0.038832	0.136459	25.3158	Slc8a1
GO:0072341	modified amino acid binding	molecular_function	1	95	8	19240	0.038832	0.136459	25.3158	Alb
GO:0072562	blood microparticle	cellular_component	1	95	8	19240	0.038832	0.136459	25.3158	Fgb
GO:0080030	methyl indole-3-acetate esterase activity	molecular_function	1	95	8	19240	0.038832	0.136459	25.3158	Ces1c
GO:0150094	amyloid-beta clearance by cellular catabolic process	biological_process	1	95	8	19240	0.038832	0.136459	25.3158	Ldlr
GO:1903146	regulation of autophagy of mitochondrion	biological_process	1	95	8	19240	0.038832	0.136459	25.3158	Srebf1
GO:1903979	negative regulation of microglial cell activation	biological_process	1	95	8	19240	0.038832	0.136459	25.3158	Ldlr
GO:2000650	negative regulation of sodium ion transmembrane transporter activity	biological_process	1	95	8	19240	0.038832	0.136459	25.3158	Pcsk9
GO:2001069	glycogen binding	molecular_function	1	95	8	19240	0.038832	0.136459	25.3158	Ppp1r3b
GO:0043231	intracellular membrane-bounded organelle	cellular_component	10	95	1073	19240	0.0388384	0.136459	1.88748	Adamtsl3;Ambp;Cyp2c23;Mvk;Ppp1r3b;Sqle;Srebf1;Ugt1a1;Ugt1a2;Vtn
GO:0006898	receptor-mediated endocytosis	biological_process	2	95	65	19240	0.0410419	0.142654	6.23158	Apoe;Ldlr
GO:0020037	heme binding	molecular_function	3	95	156	19240	0.0421383	0.142654	3.89474	Ambp;Cyp2c23;Hpx
GO:0008343	adult feeding behavior	biological_process	1	95	9	19240	0.0435799	0.142654	22.5029	Lep
GO:0010881	regulation of cardiac muscle contraction by regulation of the release of sequestered calcium ion	biological_process	1	95	9	19240	0.0435799	0.142654	22.5029	Slc8a1
GO:0010888	negative regulation of lipid storage	biological_process	1	95	9	19240	0.0435799	0.142654	22.5029	Lep
GO:0031062	positive regulation of histone methylation	biological_process	1	95	9	19240	0.0435799	0.142654	22.5029	Fam47e
GO:0031419	cobalamin binding	molecular_function	1	95	9	19240	0.0435799	0.142654	22.5029	Mmab
GO:0042754	negative regulation of circadian rhythm	biological_process	1	95	9	19240	0.0435799	0.142654	22.5029	Per2
GO:0043567	regulation of insulin-like growth factor receptor signaling pathway	biological_process	1	95	9	19240	0.0435799	0.142654	22.5029	Igfbp2
GO:0046010	positive regulation of circadian sleep/wake cycle, non-REM sleep	biological_process	1	95	9	19240	0.0435799	0.142654	22.5029	Alb
GO:0051055	negative regulation of lipid biosynthetic process	biological_process	1	95	9	19240	0.0435799	0.142654	22.5029	Apoe
GO:0051346	negative regulation of hydrolase activity	biological_process	1	95	9	19240	0.0435799	0.142654	22.5029	Apoa1
GO:0060323	head morphogenesis	biological_process	1	95	9	19240	0.0435799	0.142654	22.5029	Stra6
GO:0060426	lung vasculature development	biological_process	1	95	9	19240	0.0435799	0.142654	22.5029	Stra6
GO:0061032	visceral serous pericardium development	biological_process	1	95	9	19240	0.0435799	0.142654	22.5029	Epo
GO:0062061	TAP complex binding	molecular_function	1	95	9	19240	0.0435799	0.142654	22.5029	H2-Q10
GO:0086036	regulation of cardiac muscle cell membrane potential	biological_process	1	95	9	19240	0.0435799	0.142654	22.5029	Slc8a1
GO:1900015	regulation of cytokine production involved in inflammatory response	biological_process	1	95	9	19240	0.0435799	0.142654	22.5029	Lep
GO:1900180	regulation of protein localization to nucleus	biological_process	1	95	9	19240	0.0435799	0.142654	22.5029	Lep
GO:0003007	heart morphogenesis	biological_process	2	95	70	19240	0.0469076	0.146037	5.78647	Epo;Slc8a1
GO:0016740	transferase activity	molecular_function	14	95	1748	19240	0.0477315	0.146037	1.62206	B3gnt8;Extl1;Fasn;Fdps;Mat1a;Mmab;Mvk;Ntrk3;Pmvk;Pnpla3;Tat;Tlcd3b;Ugt1a1;Ugt1a2
GO:0001542	ovulation from ovarian follicle	biological_process	1	95	10	19240	0.0483046	0.146037	20.2526	Lep
GO:0003300	cardiac muscle hypertrophy	biological_process	1	95	10	19240	0.0483046	0.146037	20.2526	Lep
GO:0005041	low-density lipoprotein particle receptor activity	molecular_function	1	95	10	19240	0.0483046	0.146037	20.2526	Ldlr
GO:0006707	cholesterol catabolic process	biological_process	1	95	10	19240	0.0483046	0.146037	20.2526	Apoe
GO:0007260	tyrosine phosphorylation of STAT protein	biological_process	1	95	10	19240	0.0483046	0.146037	20.2526	Lep
GO:0009072	aromatic amino acid family metabolic process	biological_process	1	95	10	19240	0.0483046	0.146037	20.2526	Tat
GO:0019953	sexual reproduction	biological_process	1	95	10	19240	0.0483046	0.146037	20.2526	Lep
GO:0032933	SREBP signaling pathway	biological_process	1	95	10	19240	0.0483046	0.146037	20.2526	Srebf1
GO:0042982	amyloid precursor protein metabolic process	biological_process	1	95	10	19240	0.0483046	0.146037	20.2526	Apoe
GO:0043534	blood vessel endothelial cell migration	biological_process	1	95	10	19240	0.0483046	0.146037	20.2526	Apoa1
GO:0044794	positive regulation by host of viral process	biological_process	1	95	10	19240	0.0483046	0.146037	20.2526	Apoe
GO:0045906	negative regulation of vasoconstriction	biological_process	1	95	10	19240	0.0483046	0.146037	20.2526	Lep
GO:0046456	icosanoid biosynthetic process	biological_process	1	95	10	19240	0.0483046	0.146037	20.2526	Cyp2c23
GO:0046850	regulation of bone remodeling	biological_process	1	95	10	19240	0.0483046	0.146037	20.2526	Lep
GO:0050810	regulation of steroid biosynthetic process	biological_process	1	95	10	19240	0.0483046	0.146037	20.2526	Lep
GO:0051428	peptide hormone receptor binding	molecular_function	1	95	10	19240	0.0483046	0.146037	20.2526	Lep
GO:0061037	negative regulation of cartilage development	biological_process	1	95	10	19240	0.0483046	0.146037	20.2526	Lep
GO:0090207	regulation of triglyceride metabolic process	biological_process	1	95	10	19240	0.0483046	0.146037	20.2526	Apoe
GO:1903818	positive regulation of voltage-gated potassium channel activity	biological_process	1	95	10	19240	0.0483046	0.146037	20.2526	Lrrc52
GO:1990266	neutrophil migration	biological_process	1	95	10	19240	0.0483046	0.146037	20.2526	Mcoln2
GO:1990535	neuron projection maintenance	biological_process	1	95	10	19240	0.0483046	0.146037	20.2526	Abcd2
GO:0006633	fatty acid biosynthetic process	biological_process	2	95	72	19240	0.049335	0.148168	5.62573	Acaca;Fasn
GO:0006909	phagocytosis	biological_process	2	95	72	19240	0.049335	0.148168	5.62573	Ldlr;Lep
GO:0010976	positive regulation of neuron projection development	biological_process	3	95	168	19240	0.0505538	0.148567	3.61654	Apoe;Epo;Ntrk3
GO:0001932	regulation of protein phosphorylation	biological_process	2	95	74	19240	0.0518072	0.148567	5.47368	Apoa1;Lep
GO:0002682	regulation of immune system process	biological_process	1	95	11	19240	0.0530061	0.148567	18.4115	Orm1
GO:0006112	energy reserve metabolic process	biological_process	1	95	11	19240	0.0530061	0.148567	18.4115	Lep
GO:0006536	glutamate metabolic process	biological_process	1	95	11	19240	0.0530061	0.148567	18.4115	Tat
GO:0006977	DNA damage response, signal transduction by p53 class mediator resulting in cell cycle arrest	biological_process	1	95	11	19240	0.0530061	0.148567	18.4115	Rpl26
GO:0008532	N-acetyllactosaminide beta-1,3-N-acetylglucosaminyltransferase activity	molecular_function	1	95	11	19240	0.0530061	0.148567	18.4115	B3gnt8
GO:0009062	fatty acid catabolic process	biological_process	1	95	11	19240	0.0530061	0.148567	18.4115	Lep
GO:0018298	protein-chromophore linkage	biological_process	1	95	11	19240	0.0530061	0.148567	18.4115	Ambp
GO:0019227	neuronal action potential propagation	biological_process	1	95	11	19240	0.0530061	0.148567	18.4115	Ntrk3
GO:0032052	bile acid binding	molecular_function	1	95	11	19240	0.0530061	0.148567	18.4115	Fabp1
GO:0032099	negative regulation of appetite	biological_process	1	95	11	19240	0.0530061	0.148567	18.4115	Lep
GO:0034115	negative regulation of heterotypic cell-cell adhesion	biological_process	1	95	11	19240	0.0530061	0.148567	18.4115	Apoa1
GO:0034383	low-density lipoprotein particle clearance	biological_process	1	95	11	19240	0.0530061	0.148567	18.4115	Ldlr
GO:0035987	endodermal cell differentiation	biological_process	1	95	11	19240	0.0530061	0.148567	18.4115	Vtn
GO:0042610	CD8 receptor binding	molecular_function	1	95	11	19240	0.0530061	0.148567	18.4115	H2-Q10
GO:0042612	MHC class I protein complex	cellular_component	1	95	11	19240	0.0530061	0.148567	18.4115	H2-Q10
GO:0045179	apical cortex	cellular_component	1	95	11	19240	0.0530061	0.148567	18.4115	Fabp1
GO:0070306	lens fiber cell differentiation	biological_process	1	95	11	19240	0.0530061	0.148567	18.4115	Ntrk3
GO:0140042	lipid droplet formation	biological_process	1	95	11	19240	0.0530061	0.148567	18.4115	Sqle
GO:0005581	collagen trimer	cellular_component	2	95	75	19240	0.0530597	0.148567	5.4007	C1ql3;Col23a1
GO:1901215	negative regulation of neuron death	biological_process	2	95	75	19240	0.0530597	0.148567	5.4007	Apoe;Epo
GO:0009617	response to bacterium	biological_process	3	95	175	19240	0.0558125	0.14998	3.47188	Abcd2;Ces1c;Thrsp
GO:0030198	extracellular matrix organization	biological_process	3	95	175	19240	0.0558125	0.14998	3.47188	Adamtsl3;Col23a1;Vtn
GO:0006486	protein glycosylation	biological_process	2	95	78	19240	0.0568812	0.14998	5.19298	B3gnt8;Extl1
GO:0014068	positive regulation of phosphatidylinositol 3-kinase signaling	biological_process	2	95	78	19240	0.0568812	0.14998	5.19298	Lep;Ntrk3
GO:0003841	1-acylglycerol-3-phosphate O-acyltransferase activity	molecular_function	1	95	12	19240	0.0576847	0.14998	16.8772	Pnpla3
GO:0005979	regulation of glycogen biosynthetic process	biological_process	1	95	12	19240	0.0576847	0.14998	16.8772	Ppp1r3b
GO:0006956	complement activation	biological_process	1	95	12	19240	0.0576847	0.14998	16.8772	Cfi
GO:0016918	retinal binding	molecular_function	1	95	12	19240	0.0576847	0.14998	16.8772	Stra6
GO:0022414	reproductive process	biological_process	1	95	12	19240	0.0576847	0.14998	16.8772	Lrrc52
GO:0030247	polysaccharide binding	molecular_function	1	95	12	19240	0.0576847	0.14998	16.8772	Vtn
GO:0030311	poly-N-acetyllactosamine biosynthetic process	biological_process	1	95	12	19240	0.0576847	0.14998	16.8772	B3gnt8
GO:0030881	beta-2-microglobulin binding	molecular_function	1	95	12	19240	0.0576847	0.14998	16.8772	H2-Q10
GO:0031639	plasminogen activation	biological_process	1	95	12	19240	0.0576847	0.14998	16.8772	Fgb
GO:0033210	leptin-mediated signaling pathway	biological_process	1	95	12	19240	0.0576847	0.14998	16.8772	Lep
GO:0034663	endoplasmic reticulum chaperone complex	cellular_component	1	95	12	19240	0.0576847	0.14998	16.8772	Ugt1a1
GO:0036128	CatSper complex	cellular_component	1	95	12	19240	0.0576847	0.14998	16.8772	Catspere2
GO:0036156	inner dynein arm	cellular_component	1	95	12	19240	0.0576847	0.14998	16.8772	Dnah2
GO:0036376	sodium ion export across plasma membrane	biological_process	1	95	12	19240	0.0576847	0.14998	16.8772	Slc8a1
GO:0042789	mRNA transcription by RNA polymerase II	biological_process	1	95	12	19240	0.0576847	0.14998	16.8772	Srebf1
GO:0050927	positive regulation of positive chemotaxis	biological_process	1	95	12	19240	0.0576847	0.14998	16.8772	Ntrk3
GO:0060402	calcium ion transport into cytosol	biological_process	1	95	12	19240	0.0576847	0.14998	16.8772	Slc8a1
GO:0071398	cellular response to fatty acid	biological_process	1	95	12	19240	0.0576847	0.14998	16.8772	Ldlr
GO:0090557	establishment of endothelial intestinal barrier	biological_process	1	95	12	19240	0.0576847	0.14998	16.8772	Fasn
GO:1900272	negative regulation of long-term synaptic potentiation	biological_process	1	95	12	19240	0.0576847	0.14998	16.8772	Apoe
GO:2000343	positive regulation of chemokine (C-X-C motif) ligand 2 production	biological_process	1	95	12	19240	0.0576847	0.14998	16.8772	Mcoln2
GO:0031072	heat shock protein binding	molecular_function	2	95	79	19240	0.058176	0.150827	5.12725	Apoa1;Apoa2
GO:0099055	integral component of postsynaptic membrane	cellular_component	2	95	82	19240	0.0621211	0.153324	4.93967	Ntrk3;Slc8a1
GO:0006103	2-oxoglutarate metabolic process	biological_process	1	95	13	19240	0.0623404	0.153324	15.5789	Tat
GO:0006809	nitric oxide biosynthetic process	biological_process	1	95	13	19240	0.0623404	0.153324	15.5789	Mtarc1
GO:0007263	nitric oxide mediated signal transduction	biological_process	1	95	13	19240	0.0623404	0.153324	15.5789	Apoe
GO:0015643	toxic substance binding	molecular_function	1	95	13	19240	0.0623404	0.153324	15.5789	Alb
GO:0019217	regulation of fatty acid metabolic process	biological_process	1	95	13	19240	0.0623404	0.153324	15.5789	Srebf1
GO:0019538	protein metabolic process	biological_process	1	95	13	19240	0.0623404	0.153324	15.5789	Acaca
GO:0019841	retinol binding	molecular_function	1	95	13	19240	0.0623404	0.153324	15.5789	Stra6
GO:0031994	insulin-like growth factor I binding	molecular_function	1	95	13	19240	0.0623404	0.153324	15.5789	Igfbp2
GO:0032437	cuticular plate	cellular_component	1	95	13	19240	0.0623404	0.153324	15.5789	Pvalb
GO:0035810	positive regulation of urine volume	biological_process	1	95	13	19240	0.0623404	0.153324	15.5789	Npr3
GO:0036002	pre-mRNA binding	molecular_function	1	95	13	19240	0.0623404	0.153324	15.5789	Per2
GO:0071380	cellular response to prostaglandin E stimulus	biological_process	1	95	13	19240	0.0623404	0.153324	15.5789	Acaca
GO:0071639	positive regulation of monocyte chemotactic protein-1 production	biological_process	1	95	13	19240	0.0623404	0.153324	15.5789	Mcoln2
GO:0071901	negative regulation of protein serine/threonine kinase activity	biological_process	1	95	13	19240	0.0623404	0.153324	15.5789	Slc8a1
GO:0097421	liver regeneration	biological_process	1	95	13	19240	0.0623404	0.153324	15.5789	Vtn
GO:1990226	histone methyltransferase binding	molecular_function	1	95	13	19240	0.0623404	0.153324	15.5789	Per2
GO:1990825	sequence-specific mRNA binding	molecular_function	1	95	13	19240	0.0623404	0.153324	15.5789	Mvk
GO:2000678	negative regulation of transcription regulatory region DNA binding	biological_process	1	95	13	19240	0.0623404	0.153324	15.5789	Per2
GO:0010951	negative regulation of endopeptidase activity	biological_process	2	95	83	19240	0.063456	0.155647	4.88015	Serpina3k;Vtn
GO:0000164	protein phosphatase type 1 complex	cellular_component	1	95	14	19240	0.0669734	0.159544	14.4662	Ppp1r3b
GO:0001935	endothelial cell proliferation	biological_process	1	95	14	19240	0.0669734	0.159544	14.4662	Apoa1
GO:0010804	negative regulation of tumor necrosis factor-mediated signaling pathway	biological_process	1	95	14	19240	0.0669734	0.159544	14.4662	Apoa1
GO:0030195	negative regulation of blood coagulation	biological_process	1	95	14	19240	0.0669734	0.159544	14.4662	Apoe
GO:0030224	monocyte differentiation	biological_process	1	95	14	19240	0.0669734	0.159544	14.4662	Fasn
GO:0034116	positive regulation of heterotypic cell-cell adhesion	biological_process	1	95	14	19240	0.0669734	0.159544	14.4662	Fgb
GO:0042730	fibrinolysis	biological_process	1	95	14	19240	0.0669734	0.159544	14.4662	Fgb
GO:0071404	cellular response to low-density lipoprotein particle stimulus	biological_process	1	95	14	19240	0.0669734	0.159544	14.4662	Ldlr
GO:0071556	integral component of lumenal side of endoplasmic reticulum membrane	cellular_component	1	95	14	19240	0.0669734	0.159544	14.4662	H2-Q10
GO:0097242	amyloid-beta clearance	biological_process	1	95	14	19240	0.0669734	0.159544	14.4662	Ldlr
GO:0099151	regulation of postsynaptic density assembly	biological_process	1	95	14	19240	0.0669734	0.159544	14.4662	Ntrk3
GO:0007160	cell-matrix adhesion	biological_process	2	95	86	19240	0.0675186	0.160423	4.70991	Fgb;Vtn
GO:0003184	pulmonary valve morphogenesis	biological_process	1	95	15	19240	0.0715837	0.165102	13.5018	Stra6
GO:0007194	negative regulation of adenylate cyclase activity	biological_process	1	95	15	19240	0.0715837	0.165102	13.5018	Npr3
GO:0015693	magnesium ion transport	biological_process	1	95	15	19240	0.0715837	0.165102	13.5018	Nipal2
GO:0042824	MHC class I peptide loading complex	cellular_component	1	95	15	19240	0.0715837	0.165102	13.5018	H2-Q10
GO:0048566	embryonic digestive tract development	biological_process	1	95	15	19240	0.0715837	0.165102	13.5018	Stra6
GO:0060979	vasculogenesis involved in coronary vascular morphogenesis	biological_process	1	95	15	19240	0.0715837	0.165102	13.5018	Epo
GO:0061029	eyelid development in camera-type eye	biological_process	1	95	15	19240	0.0715837	0.165102	13.5018	Stra6
GO:0061051	positive regulation of cell growth involved in cardiac muscle cell development	biological_process	1	95	15	19240	0.0715837	0.165102	13.5018	Fdps
GO:0070932	histone H3 deacetylation	biological_process	1	95	15	19240	0.0715837	0.165102	13.5018	Per2
GO:0071168	protein localization to chromatin	biological_process	1	95	15	19240	0.0715837	0.165102	13.5018	Fam47e
GO:0098703	calcium ion import across plasma membrane	biological_process	1	95	15	19240	0.0715837	0.165102	13.5018	Slc8a1
GO:0031647	regulation of protein stability	biological_process	2	95	89	19240	0.0716652	0.165102	4.55115	Apoa2;Srebf1
GO:0005550	pheromone binding	molecular_function	2	95	91	19240	0.0744748	0.17031	4.45113	Mup17;Mup3
GO:0070588	calcium ion transmembrane transport	biological_process	2	95	92	19240	0.0758927	0.17031	4.40275	Mcoln2;Slc8a1
GO:0004029	aldehyde dehydrogenase (NAD+) activity	molecular_function	1	95	16	19240	0.0761714	0.17031	12.6579	Aldh1l2
GO:0008206	bile acid metabolic process	biological_process	1	95	16	19240	0.0761714	0.17031	12.6579	Lep
GO:0010469	regulation of signaling receptor activity	biological_process	1	95	16	19240	0.0761714	0.17031	12.6579	Pcsk9
GO:0015095	magnesium ion transmembrane transporter activity	molecular_function	1	95	16	19240	0.0761714	0.17031	12.6579	Nipal2
GO:0042445	hormone metabolic process	biological_process	1	95	16	19240	0.0761714	0.17031	12.6579	Lep
GO:0043583	ear development	biological_process	1	95	16	19240	0.0761714	0.17031	12.6579	Stra6
GO:0051044	positive regulation of membrane protein ectodomain proteolysis	biological_process	1	95	16	19240	0.0761714	0.17031	12.6579	Apoe
GO:0055008	cardiac muscle tissue morphogenesis	biological_process	1	95	16	19240	0.0761714	0.17031	12.6579	Epo
GO:0055089	fatty acid homeostasis	biological_process	1	95	16	19240	0.0761714	0.17031	12.6579	Apoe
GO:0055091	phospholipid homeostasis	biological_process	1	95	16	19240	0.0761714	0.17031	12.6579	Apoa1
GO:0000287	magnesium ion binding	molecular_function	3	95	200	19240	0.0765983	0.170844	3.03789	Idi1;Mat1a;Mvk
GO:0042277	peptide binding	molecular_function	2	95	94	19240	0.0787543	0.174101	4.30907	H2-Q10;Npr3
GO:0006111	regulation of gluconeogenesis	biological_process	1	95	17	19240	0.0807367	0.174101	11.9133	Lep
GO:0007041	lysosomal transport	biological_process	1	95	17	19240	0.0807367	0.174101	11.9133	Pcsk9
GO:0019432	triglyceride biosynthetic process	biological_process	1	95	17	19240	0.0807367	0.174101	11.9133	Pnpla3
GO:0031065	positive regulation of histone deacetylation	biological_process	1	95	17	19240	0.0807367	0.174101	11.9133	Srebf1
GO:0031091	platelet alpha granule	cellular_component	1	95	17	19240	0.0807367	0.174101	11.9133	Fgb
GO:0034185	apolipoprotein binding	molecular_function	1	95	17	19240	0.0807367	0.174101	11.9133	Pcsk9
GO:0035418	protein localization to synapse	biological_process	1	95	17	19240	0.0807367	0.174101	11.9133	Mpp4
GO:0035994	response to muscle stretch	biological_process	1	95	17	19240	0.0807367	0.174101	11.9133	Slc8a1
GO:0042608	T cell receptor binding	molecular_function	1	95	17	19240	0.0807367	0.174101	11.9133	H2-Q10
GO:0043249	erythrocyte maturation	biological_process	1	95	17	19240	0.0807367	0.174101	11.9133	Epo
GO:0048712	negative regulation of astrocyte differentiation	biological_process	1	95	17	19240	0.0807367	0.174101	11.9133	Ntrk3
GO:0048745	smooth muscle tissue development	biological_process	1	95	17	19240	0.0807367	0.174101	11.9133	Stra6
GO:1903427	negative regulation of reactive oxygen species biosynthetic process	biological_process	1	95	17	19240	0.0807367	0.174101	11.9133	Abcd2
GO:0120162	positive regulation of cold-induced thermogenesis	biological_process	2	95	97	19240	0.0831093	0.178793	4.1758	Lep;Per2
GO:0005978	glycogen biosynthetic process	biological_process	1	95	18	19240	0.0852797	0.180057	11.2515	Per2
GO:0010763	positive regulation of fibroblast migration	biological_process	1	95	18	19240	0.0852797	0.180057	11.2515	Slc8a1
GO:0019229	regulation of vasoconstriction	biological_process	1	95	18	19240	0.0852797	0.180057	11.2515	Per2
GO:0034389	lipid droplet organization	biological_process	1	95	18	19240	0.0852797	0.180057	11.2515	Pnpla3
GO:0035641	locomotory exploration behavior	biological_process	1	95	18	19240	0.0852797	0.180057	11.2515	Apoe
GO:0048665	neuron fate specification	biological_process	1	95	18	19240	0.0852797	0.180057	11.2515	Ntrk3
GO:0050872	white fat cell differentiation	biological_process	1	95	18	19240	0.0852797	0.180057	11.2515	Per2
GO:0050995	negative regulation of lipid catabolic process	biological_process	1	95	18	19240	0.0852797	0.180057	11.2515	Apoa2
GO:0005811	lipid droplet	cellular_component	2	95	99	19240	0.086053	0.181269	4.09144	Ces1c;Pnpla3
GO:0051087	chaperone binding	molecular_function	2	95	101	19240	0.089028	0.185724	4.01042	Alb;Fgb
GO:0033198	response to ATP	biological_process	1	95	19	19240	0.0898005	0.185724	10.6593	Slc8a1
GO:0045178	basal part of cell	cellular_component	1	95	19	19240	0.0898005	0.185724	10.6593	Mpp4
GO:0048546	digestive tract morphogenesis	biological_process	1	95	19	19240	0.0898005	0.185724	10.6593	Stra6
GO:0060322	head development	biological_process	1	95	19	19240	0.0898005	0.185724	10.6593	Stra6
GO:0098719	sodium ion import across plasma membrane	biological_process	1	95	19	19240	0.0898005	0.185724	10.6593	Slc8a1
GO:1900016	negative regulation of cytokine production involved in inflammatory response	biological_process	1	95	19	19240	0.0898005	0.185724	10.6593	Abcd2
GO:2000251	positive regulation of actin cytoskeleton reorganization	biological_process	1	95	19	19240	0.0898005	0.185724	10.6593	Ntrk3
GO:0000038	very long-chain fatty acid metabolic process	biological_process	1	95	20	19240	0.0942992	0.190271	10.1263	Abcd2
GO:0008569	ATP-dependent microtubule motor activity, minus-end-directed	molecular_function	1	95	20	19240	0.0942992	0.190271	10.1263	Dnah2
GO:0021954	central nervous system neuron development	biological_process	1	95	20	19240	0.0942992	0.190271	10.1263	Lep
GO:0043083	synaptic cleft	cellular_component	1	95	20	19240	0.0942992	0.190271	10.1263	Apoe
GO:0043537	negative regulation of blood vessel endothelial cell migration	biological_process	1	95	20	19240	0.0942992	0.190271	10.1263	Apoe
GO:0045088	regulation of innate immune response	biological_process	1	95	20	19240	0.0942992	0.190271	10.1263	Apoe
GO:0051896	regulation of protein kinase B signaling	biological_process	1	95	20	19240	0.0942992	0.190271	10.1263	Ntrk3
GO:0060292	long-term synaptic depression	biological_process	1	95	20	19240	0.0942992	0.190271	10.1263	Sorcs2
GO:0061136	regulation of proteasomal protein catabolic process	biological_process	1	95	20	19240	0.0942992	0.190271	10.1263	Apoe
GO:1902004	positive regulation of amyloid-beta formation	biological_process	1	95	20	19240	0.0942992	0.190271	10.1263	Apoe
GO:1902430	negative regulation of amyloid-beta formation	biological_process	1	95	20	19240	0.0942992	0.190271	10.1263	Apoe
GO:0006874	cellular calcium ion homeostasis	biological_process	2	95	105	19240	0.0950683	0.191399	3.85764	Apoe;Slc8a1
GO:0005796	Golgi lumen	cellular_component	1	95	21	19240	0.0987758	0.194138	9.64411	Vtn
GO:0006654	phosphatidic acid biosynthetic process	biological_process	1	95	21	19240	0.0987758	0.194138	9.64411	Pnpla3
GO:0030670	phagocytic vesicle membrane	cellular_component	1	95	21	19240	0.0987758	0.194138	9.64411	H2-Q10
GO:0043254	regulation of protein-containing complex assembly	biological_process	1	95	21	19240	0.0987758	0.194138	9.64411	Apoe
GO:0043395	heparan sulfate proteoglycan binding	molecular_function	1	95	21	19240	0.0987758	0.194138	9.64411	Apoe
GO:0046325	negative regulation of glucose import	biological_process	1	95	21	19240	0.0987758	0.194138	9.64411	Lep
GO:0050709	negative regulation of protein secretion	biological_process	1	95	21	19240	0.0987758	0.194138	9.64411	Apoe
GO:0050901	leukocyte tethering or rolling	biological_process	1	95	21	19240	0.0987758	0.194138	9.64411	Lep
GO:0051481	negative regulation of cytosolic calcium ion concentration	biological_process	1	95	21	19240	0.0987758	0.194138	9.64411	Slc8a1
GO:0070063	RNA polymerase binding	molecular_function	1	95	21	19240	0.0987758	0.194138	9.64411	Per2
GO:0072359	circulatory system development	biological_process	1	95	21	19240	0.0987758	0.194138	9.64411	Apoe
GO:0002028	regulation of sodium ion transport	biological_process	1	95	22	19240	0.103231	0.198604	9.20574	Slc8a1
GO:0006520	cellular amino acid metabolic process	biological_process	1	95	22	19240	0.103231	0.198604	9.20574	Tat
GO:0008483	transaminase activity	molecular_function	1	95	22	19240	0.103231	0.198604	9.20574	Tat
GO:0009395	phospholipid catabolic process	biological_process	1	95	22	19240	0.103231	0.198604	9.20574	Apoa2
GO:0019825	oxygen binding	molecular_function	1	95	22	19240	0.103231	0.198604	9.20574	Alb
GO:0019934	cGMP-mediated signaling	biological_process	1	95	22	19240	0.103231	0.198604	9.20574	Apoe
GO:0036477	somatodendritic compartment	cellular_component	1	95	22	19240	0.103231	0.198604	9.20574	Ldlr
GO:0048156	tau protein binding	molecular_function	1	95	22	19240	0.103231	0.198604	9.20574	Apoe
GO:0051604	protein maturation	biological_process	1	95	22	19240	0.103231	0.198604	9.20574	Ambp
GO:1901214	regulation of neuron death	biological_process	1	95	22	19240	0.103231	0.198604	9.20574	Apoe
GO:0016042	lipid catabolic process	biological_process	2	95	111	19240	0.104341	0.200318	3.64912	Ces1c;Pnpla3
GO:0005604	basement membrane	cellular_component	2	95	112	19240	0.10591	0.201592	3.61654	Alb;Vtn
GO:0002026	regulation of the force of heart contraction	biological_process	1	95	23	19240	0.107664	0.201592	8.80549	Slc8a1
GO:0004806	triglyceride lipase activity	molecular_function	1	95	23	19240	0.107664	0.201592	8.80549	Pnpla3
GO:0005797	Golgi medial cisterna	cellular_component	1	95	23	19240	0.107664	0.201592	8.80549	H2-Q10
GO:0007031	peroxisome organization	biological_process	1	95	23	19240	0.107664	0.201592	8.80549	Abcd2
GO:0010596	negative regulation of endothelial cell migration	biological_process	1	95	23	19240	0.107664	0.201592	8.80549	Apoe
GO:0022011	myelination in peripheral nervous system	biological_process	1	95	23	19240	0.107664	0.201592	8.80549	Ntrk3
GO:0030506	ankyrin binding	molecular_function	1	95	23	19240	0.107664	0.201592	8.80549	Slc8a1
GO:0035050	embryonic heart tube development	biological_process	1	95	23	19240	0.107664	0.201592	8.80549	Slc8a1
GO:0042562	hormone binding	molecular_function	1	95	23	19240	0.107664	0.201592	8.80549	Npr3
GO:0071353	cellular response to interleukin-4	biological_process	1	95	23	19240	0.107664	0.201592	8.80549	Fasn
GO:0097193	intrinsic apoptotic signaling pathway	biological_process	1	95	23	19240	0.107664	0.201592	8.80549	Lgals12
GO:0001676	long-chain fatty acid metabolic process	biological_process	1	95	24	19240	0.112075	0.206037	8.4386	Pnpla3
GO:0001894	tissue homeostasis	biological_process	1	95	24	19240	0.112075	0.206037	8.4386	Acaca
GO:0006883	cellular sodium ion homeostasis	biological_process	1	95	24	19240	0.112075	0.206037	8.4386	Slc8a1
GO:0016540	protein autoprocessing	biological_process	1	95	24	19240	0.112075	0.206037	8.4386	Pcsk9
GO:0017015	regulation of transforming growth factor beta receptor signaling pathway	biological_process	1	95	24	19240	0.112075	0.206037	8.4386	Nrep
GO:0032148	activation of protein kinase B activity	biological_process	1	95	24	19240	0.112075	0.206037	8.4386	Ntrk3
GO:0033627	cell adhesion mediated by integrin	biological_process	1	95	24	19240	0.112075	0.206037	8.4386	Vtn
GO:0034622	cellular protein-containing complex assembly	biological_process	1	95	24	19240	0.112075	0.206037	8.4386	Fgb
GO:0046628	positive regulation of insulin receptor signaling pathway	biological_process	1	95	24	19240	0.112075	0.206037	8.4386	Lep
GO:0005769	early endosome	cellular_component	3	95	237	19240	0.112577	0.206543	2.56362	Apoe;Ldlr;Pcsk9
GO:0019900	kinase binding	molecular_function	2	95	117	19240	0.11385	0.208458	3.46199	Acaca;Per2
GO:0005782	peroxisomal matrix	cellular_component	1	95	25	19240	0.116465	0.209867	8.10105	Fabp1
GO:0006094	gluconeogenesis	biological_process	1	95	25	19240	0.116465	0.209867	8.10105	Per2
GO:0008376	acetylgalactosaminyltransferase activity	molecular_function	1	95	25	19240	0.116465	0.209867	8.10105	B3gnt8
GO:0016620	oxidoreductase activity, acting on the aldehyde or oxo group of donors, NAD or NADP as acceptor	molecular_function	1	95	25	19240	0.116465	0.209867	8.10105	Aldh1l2
GO:0019222	regulation of metabolic process	biological_process	1	95	25	19240	0.116465	0.209867	8.10105	Lep
GO:0032691	negative regulation of interleukin-1 beta production	biological_process	1	95	25	19240	0.116465	0.209867	8.10105	Apoa1
GO:0048260	positive regulation of receptor-mediated endocytosis	biological_process	1	95	25	19240	0.116465	0.209867	8.10105	Vtn
GO:0070509	calcium ion import	biological_process	1	95	25	19240	0.116465	0.209867	8.10105	Slc8a1
GO:0005179	hormone activity	molecular_function	2	95	119	19240	0.117068	0.210123	3.4038	Epo;Lep
GO:0006979	response to oxidative stress	biological_process	2	95	119	19240	0.117068	0.210123	3.4038	Apoe;Tat
GO:0001666	response to hypoxia	biological_process	2	95	121	19240	0.120309	0.213926	3.34754	Epo;Slc8a1
GO:0015711	organic anion transport	biological_process	1	95	26	19240	0.120833	0.213926	7.78947	Slc22a29
GO:0042273	ribosomal large subunit biogenesis	biological_process	1	95	26	19240	0.120833	0.213926	7.78947	Rpl26
GO:0046579	positive regulation of Ras protein signal transduction	biological_process	1	95	26	19240	0.120833	0.213926	7.78947	Epo
GO:0048027	mRNA 5'-UTR binding	molecular_function	1	95	26	19240	0.120833	0.213926	7.78947	Rpl26
GO:0055013	cardiac muscle cell development	biological_process	1	95	26	19240	0.120833	0.213926	7.78947	Slc8a1
GO:1990090	cellular response to nerve growth factor stimulus	biological_process	1	95	26	19240	0.120833	0.213926	7.78947	Ntrk3
GO:0030295	protein kinase activator activity	molecular_function	1	95	27	19240	0.12518	0.221191	7.50097	Epo
GO:0002020	protease binding	molecular_function	2	95	125	19240	0.126858	0.223722	3.24042	Ldlr;Mug1
GO:0001892	embryonic placenta development	biological_process	1	95	28	19240	0.129505	0.225334	7.23308	Slc8a1
GO:0004623	phospholipase A2 activity	molecular_function	1	95	28	19240	0.129505	0.225334	7.23308	Pnpla3
GO:0050790	regulation of catalytic activity	biological_process	1	95	28	19240	0.129505	0.225334	7.23308	Lep
GO:0055001	muscle cell development	biological_process	1	95	28	19240	0.129505	0.225334	7.23308	Slc8a1
GO:0055010	ventricular cardiac muscle tissue morphogenesis	biological_process	1	95	28	19240	0.129505	0.225334	7.23308	Epo
GO:0071480	cellular response to gamma radiation	biological_process	1	95	28	19240	0.129505	0.225334	7.23308	Rpl26
GO:1900745	positive regulation of p38MAPK cascade	biological_process	1	95	28	19240	0.129505	0.225334	7.23308	Lep
GO:0005768	endosome	cellular_component	6	95	699	19240	0.13178	0.227177	1.73842	Apoa5;Apoe;Ldlr;Mcoln2;Pcsk9;Sorcs2
GO:0002092	positive regulation of receptor internalization	biological_process	1	95	29	19240	0.13381	0.227177	6.98367	Pcsk9
GO:0002476	antigen processing and presentation of endogenous peptide antigen via MHC class Ib	biological_process	1	95	29	19240	0.13381	0.227177	6.98367	H2-Q10
GO:0002486	antigen processing and presentation of endogenous peptide antigen via MHC class I via ER pathway, TAP-independent	biological_process	1	95	29	19240	0.13381	0.227177	6.98367	H2-Q10
GO:0006953	acute-phase response	biological_process	1	95	29	19240	0.13381	0.227177	6.98367	Orm1
GO:0008340	determination of adult lifespan	biological_process	1	95	29	19240	0.13381	0.227177	6.98367	Lep
GO:0019915	lipid storage	biological_process	1	95	29	19240	0.13381	0.227177	6.98367	Apoa1
GO:0035904	aorta development	biological_process	1	95	29	19240	0.13381	0.227177	6.98367	Lep
GO:0045499	chemorepellent activity	molecular_function	1	95	29	19240	0.13381	0.227177	6.98367	Apoa1
GO:0045807	positive regulation of endocytosis	biological_process	1	95	29	19240	0.13381	0.227177	6.98367	Apoe
GO:0045921	positive regulation of exocytosis	biological_process	1	95	29	19240	0.13381	0.227177	6.98367	Fgb
GO:0051384	response to glucocorticoid	biological_process	1	95	29	19240	0.13381	0.227177	6.98367	Tat
GO:0070527	platelet aggregation	biological_process	1	95	29	19240	0.13381	0.227177	6.98367	Fgb
GO:0001525	angiogenesis	biological_process	3	95	259	19240	0.136508	0.231327	2.34586	Epo;Esm1;Lep
GO:0030001	metal ion transport	biological_process	1	95	30	19240	0.138093	0.232282	6.75088	Slc8a1
GO:0043153	entrainment of circadian clock by photoperiod	biological_process	1	95	30	19240	0.138093	0.232282	6.75088	Per2
GO:0045765	regulation of angiogenesis	biological_process	1	95	30	19240	0.138093	0.232282	6.75088	Lep
GO:1902042	negative regulation of extrinsic apoptotic signaling pathway via death domain receptors	biological_process	1	95	30	19240	0.138093	0.232282	6.75088	Fgb
GO:0032991	protein-containing complex	cellular_component	7	95	875	19240	0.141391	0.236826	1.62021	Alb;Fabp1;Mpp4;Npr3;Pvalb;Srebf1;Stra6
GO:0002639	positive regulation of immunoglobulin production	biological_process	1	95	31	19240	0.142356	0.236826	6.53311	Hpx
GO:0006958	complement activation, classical pathway	biological_process	1	95	31	19240	0.142356	0.236826	6.53311	Cfi
GO:0019373	epoxygenase P450 pathway	biological_process	1	95	31	19240	0.142356	0.236826	6.53311	Cyp2c23
GO:0050840	extracellular matrix binding	molecular_function	1	95	31	19240	0.142356	0.236826	6.53311	Vtn
GO:0051959	dynein light intermediate chain binding	molecular_function	1	95	31	19240	0.142356	0.236826	6.53311	Dnah2
GO:0004866	endopeptidase inhibitor activity	molecular_function	1	95	32	19240	0.146597	0.239934	6.32895	Mug1
GO:0007631	feeding behavior	biological_process	1	95	32	19240	0.146597	0.239934	6.32895	Stra6
GO:0008157	protein phosphatase 1 binding	molecular_function	1	95	32	19240	0.146597	0.239934	6.32895	Ppp1r3b
GO:0019888	protein phosphatase regulator activity	molecular_function	1	95	32	19240	0.146597	0.239934	6.32895	Ppp1r3b
GO:0030168	platelet activation	biological_process	1	95	32	19240	0.146597	0.239934	6.32895	Fgb
GO:0043523	regulation of neuron apoptotic process	biological_process	1	95	32	19240	0.146597	0.239934	6.32895	Pcsk9
GO:0045089	positive regulation of innate immune response	biological_process	1	95	32	19240	0.146597	0.239934	6.32895	Srebf1
GO:0070971	endoplasmic reticulum exit site	cellular_component	1	95	32	19240	0.146597	0.239934	6.32895	H2-Q10
GO:2000352	negative regulation of endothelial cell apoptotic process	biological_process	1	95	32	19240	0.146597	0.239934	6.32895	Fgb
GO:0043410	positive regulation of MAPK cascade	biological_process	2	95	138	19240	0.148686	0.242915	2.93516	Lep;Ntrk3
GO:0005739	mitochondrion	cellular_component	12	95	1741	19240	0.148962	0.242931	1.39593	Abcd2;Acaca;Aldh1l2;Fasn;Fdps;Idi1;Lgals12;Mmab;Mtarc1;Slc8a1;Tat;Uox
GO:0001937	negative regulation of endothelial cell proliferation	biological_process	1	95	33	19240	0.150818	0.245079	6.13716	Apoe
GO:0048709	oligodendrocyte differentiation	biological_process	1	95	33	19240	0.150818	0.245079	6.13716	Vtn
GO:0005764	lysosome	cellular_component	4	95	421	19240	0.154992	0.247485	1.92424	Apoe;Ldlr;Mcoln2;Pcsk9
GO:0002040	sprouting angiogenesis	biological_process	1	95	34	19240	0.155018	0.247485	5.95666	Esm1
GO:0008392	arachidonic acid epoxygenase activity	molecular_function	1	95	34	19240	0.155018	0.247485	5.95666	Cyp2c23
GO:0032008	positive regulation of TOR signaling	biological_process	1	95	34	19240	0.155018	0.247485	5.95666	Lep
GO:0042605	peptide antigen binding	molecular_function	1	95	34	19240	0.155018	0.247485	5.95666	H2-Q10
GO:0045664	regulation of neuron differentiation	biological_process	1	95	34	19240	0.155018	0.247485	5.95666	Nrep
GO:0048589	developmental growth	biological_process	1	95	34	19240	0.155018	0.247485	5.95666	Stra6
GO:0055074	calcium ion homeostasis	biological_process	1	95	34	19240	0.155018	0.247485	5.95666	Slc8a1
GO:0071479	cellular response to ionizing radiation	biological_process	1	95	34	19240	0.155018	0.247485	5.95666	Rpl26
GO:2000379	positive regulation of reactive oxygen species metabolic process	biological_process	1	95	34	19240	0.155018	0.247485	5.95666	Lep
GO:0006816	calcium ion transport	biological_process	2	95	142	19240	0.155549	0.24766	2.85248	Mcoln2;Slc8a1
GO:0005829	cytosol	cellular_component	22	95	3579	19240	0.155672	0.24766	1.24492	Acaca;Apoa1;Apoa2;Apoa5;Apoe;Cstdc5;Fabp1;Fasn;Fdps;Gc;Lep;Mat1a;Mpp4;Mvk;Ntrk3;Per2;Pmvk;Pvalb;Rpl26;Stfa2l1;Thrsp;Uox
GO:0005506	iron ion binding	molecular_function	2	95	143	19240	0.157275	0.249338	2.83254	Cyp2c23;Msmo1
GO:0044325	ion channel binding	molecular_function	2	95	143	19240	0.157275	0.249338	2.83254	Lrrc52;Slc8a1
GO:0002027	regulation of heart rate	biological_process	1	95	35	19240	0.159198	0.249346	5.78647	Slc8a1
GO:0035025	positive regulation of Rho protein signal transduction	biological_process	1	95	35	19240	0.159198	0.249346	5.78647	Apoa1
GO:0042311	vasodilation	biological_process	1	95	35	19240	0.159198	0.249346	5.78647	Apoe
GO:0045505	dynein intermediate chain binding	molecular_function	1	95	35	19240	0.159198	0.249346	5.78647	Dnah2
GO:0046513	ceramide biosynthetic process	biological_process	1	95	35	19240	0.159198	0.249346	5.78647	Tlcd3b
GO:0060612	adipose tissue development	biological_process	1	95	35	19240	0.159198	0.249346	5.78647	Lep
GO:1905606	regulation of presynapse assembly	biological_process	1	95	35	19240	0.159198	0.249346	5.78647	Ntrk3
GO:0009897	external side of plasma membrane	cellular_component	4	95	427	19240	0.160593	0.2511	1.8972	Btnl9;Fgb;H2-Q10;Ldlr
GO:0001222	transcription corepressor binding	molecular_function	1	95	36	19240	0.163357	0.253245	5.62573	Per2
GO:0050905	neuromuscular process	biological_process	1	95	36	19240	0.163357	0.253245	5.62573	Stra6
GO:0050919	negative chemotaxis	biological_process	1	95	36	19240	0.163357	0.253245	5.62573	Apoa1
GO:0060999	positive regulation of dendritic spine development	biological_process	1	95	36	19240	0.163357	0.253245	5.62573	Apoe
GO:0071320	cellular response to cAMP	biological_process	1	95	36	19240	0.163357	0.253245	5.62573	Slc8a1
GO:0002181	cytoplasmic translation	biological_process	1	95	37	19240	0.167496	0.257034	5.47368	Rpl26
GO:0007154	cell communication	biological_process	1	95	37	19240	0.167496	0.257034	5.47368	Slc8a1
GO:0034614	cellular response to reactive oxygen species	biological_process	1	95	37	19240	0.167496	0.257034	5.47368	Slc8a1
GO:0048662	negative regulation of smooth muscle cell proliferation	biological_process	1	95	37	19240	0.167496	0.257034	5.47368	Npr3
GO:0051924	regulation of calcium ion transport	biological_process	1	95	37	19240	0.167496	0.257034	5.47368	Slc8a1
GO:1990782	protein tyrosine kinase binding	molecular_function	1	95	37	19240	0.167496	0.257034	5.47368	Phyhip
GO:0030424	axon	cellular_component	4	95	438	19240	0.171055	0.258987	1.84956	Gc;Ntrk3;Pvalb;Slc8a1
GO:0002931	response to ischemia	biological_process	1	95	38	19240	0.171614	0.258987	5.32964	Per2
GO:0030020	extracellular matrix structural constituent conferring tensile strength	molecular_function	1	95	38	19240	0.171614	0.258987	5.32964	Col23a1
GO:0030073	insulin secretion	biological_process	1	95	38	19240	0.171614	0.258987	5.32964	Lep
GO:0030134	COPII-coated ER to Golgi transport vesicle	cellular_component	1	95	38	19240	0.171614	0.258987	5.32964	Pcsk9
GO:0030286	dynein complex	cellular_component	1	95	38	19240	0.171614	0.258987	5.32964	Dnah2
GO:0031463	Cul3-RING ubiquitin ligase complex	cellular_component	1	95	38	19240	0.171614	0.258987	5.32964	Gan
GO:0042755	eating behavior	biological_process	1	95	38	19240	0.171614	0.258987	5.32964	Lep
GO:0046676	negative regulation of insulin secretion	biological_process	1	95	38	19240	0.171614	0.258987	5.32964	Srebf1
GO:0071949	FAD binding	molecular_function	1	95	38	19240	0.171614	0.258987	5.32964	Sqle
GO:0001822	kidney development	biological_process	2	95	152	19240	0.172961	0.260588	2.66482	Pcsk9;Stra6
GO:0005977	glycogen metabolic process	biological_process	1	95	39	19240	0.175713	0.264295	5.19298	Ppp1r3b
GO:0046982	protein heterodimerization activity	molecular_function	3	95	294	19240	0.177723	0.266877	2.0666	Apoa2;Ugt1a1;Ugt1a2
GO:0016829	lyase activity	molecular_function	2	95	155	19240	0.178247	0.2669	2.61324	Fasn;Npl
GO:0008528	G protein-coupled peptide receptor activity	molecular_function	1	95	40	19240	0.179791	0.2669	5.06316	Npr3
GO:0009888	tissue development	biological_process	1	95	40	19240	0.179791	0.2669	5.06316	Fasn
GO:0014911	positive regulation of smooth muscle cell migration	biological_process	1	95	40	19240	0.179791	0.2669	5.06316	Vtn
GO:0030501	positive regulation of bone mineralization	biological_process	1	95	40	19240	0.179791	0.2669	5.06316	Slc8a1
GO:0043531	ADP binding	molecular_function	1	95	40	19240	0.179791	0.2669	5.06316	Mat1a
GO:0060325	face morphogenesis	biological_process	1	95	40	19240	0.179791	0.2669	5.06316	Stra6
GO:0003281	ventricular septum development	biological_process	1	95	41	19240	0.183849	0.271155	4.93967	Stra6
GO:0005778	peroxisomal membrane	cellular_component	1	95	41	19240	0.183849	0.271155	4.93967	Abcd2
GO:0032420	stereocilium	cellular_component	1	95	41	19240	0.183849	0.271155	4.93967	Pvalb
GO:0140603	ATP hydrolysis activity	molecular_function	1	95	41	19240	0.183849	0.271155	4.93967	Abcd2
GO:0032735	positive regulation of interleukin-12 production	biological_process	1	95	42	19240	0.187888	0.27577	4.82206	Lep
GO:0050767	regulation of neurogenesis	biological_process	1	95	42	19240	0.187888	0.27577	4.82206	Per2
GO:1900026	positive regulation of substrate adhesion-dependent cell spreading	biological_process	1	95	42	19240	0.187888	0.27577	4.82206	Apoa1
GO:0008236	serine-type peptidase activity	molecular_function	2	95	161	19240	0.188893	0.276799	2.51585	Cfi;Pcsk9
GO:0001916	positive regulation of T cell mediated cytotoxicity	biological_process	1	95	43	19240	0.191906	0.279416	4.70991	H2-Q10
GO:0004857	enzyme inhibitor activity	molecular_function	1	95	43	19240	0.191906	0.279416	4.70991	Ugt1a1
GO:0010507	negative regulation of autophagy	biological_process	1	95	43	19240	0.191906	0.279416	4.70991	Lep
GO:0017046	peptide hormone binding	molecular_function	1	95	43	19240	0.191906	0.279416	4.70991	Npr3
GO:0002250	adaptive immune response	biological_process	2	95	164	19240	0.194249	0.282375	2.46983	Fgb;Mcoln2
GO:0010811	positive regulation of cell-substrate adhesion	biological_process	1	95	44	19240	0.195905	0.282974	4.60287	Vtn
GO:0030163	protein catabolic process	biological_process	1	95	44	19240	0.195905	0.282974	4.60287	Ambp
GO:0043407	negative regulation of MAP kinase activity	biological_process	1	95	44	19240	0.195905	0.282974	4.60287	Apoe
GO:1902895	positive regulation of pri-miRNA transcription by RNA polymerase II	biological_process	1	95	44	19240	0.195905	0.282974	4.60287	Srebf1
GO:0030217	T cell differentiation	biological_process	1	95	45	19240	0.199885	0.287809	4.50058	Lep
GO:0048015	phosphatidylinositol-mediated signaling	biological_process	1	95	45	19240	0.199885	0.287809	4.50058	Npr3
GO:0007599	hemostasis	biological_process	1	95	46	19240	0.203845	0.292585	4.40275	Fgb
GO:0045773	positive regulation of axon extension	biological_process	1	95	46	19240	0.203845	0.292585	4.40275	Apoe
GO:0046983	protein dimerization activity	molecular_function	2	95	170	19240	0.205019	0.293806	2.38266	Apoe;Srebf1
GO:0016746	acyltransferase activity	molecular_function	2	95	171	19240	0.20682	0.295907	2.36873	Fasn;Pnpla3
GO:0016922	nuclear receptor binding	molecular_function	1	95	47	19240	0.207785	0.295907	4.30907	Per2
GO:0043434	response to peptide hormone	biological_process	1	95	47	19240	0.207785	0.295907	4.30907	Serpina3k
GO:0120163	negative regulation of cold-induced thermogenesis	biological_process	1	95	47	19240	0.207785	0.295907	4.30907	Npr3
GO:0005741	mitochondrial outer membrane	cellular_component	2	95	173	19240	0.210429	0.299203	2.34134	Mtarc1;Ntrk3
GO:0045907	positive regulation of vasoconstriction	biological_process	1	95	48	19240	0.211706	0.300082	4.2193	Fgb
GO:0051592	response to calcium ion	biological_process	1	95	48	19240	0.211706	0.300082	4.2193	Fgb
GO:0001817	regulation of cytokine production	biological_process	1	95	49	19240	0.215608	0.301663	4.13319	Btnl9
GO:0001890	placenta development	biological_process	1	95	49	19240	0.215608	0.301663	4.13319	Lep
GO:0005496	steroid binding	molecular_function	1	95	49	19240	0.215608	0.301663	4.13319	Ugt1a1
GO:0007193	adenylate cyclase-inhibiting G protein-coupled receptor signaling pathway	biological_process	1	95	49	19240	0.215608	0.301663	4.13319	Npr3
GO:0007568	aging	biological_process	1	95	49	19240	0.215608	0.301663	4.13319	Apoe
GO:0032722	positive regulation of chemokine production	biological_process	1	95	49	19240	0.215608	0.301663	4.13319	Mcoln2
GO:0050890	cognition	biological_process	1	95	49	19240	0.215608	0.301663	4.13319	Stra6
GO:0060048	cardiac muscle contraction	biological_process	1	95	49	19240	0.215608	0.301663	4.13319	Slc8a1
GO:0008168	methyltransferase activity	molecular_function	2	95	176	19240	0.215854	0.301663	2.30144	Methig1;Mettl7a3
GO:0002376	immune system process	biological_process	4	95	483	19240	0.216137	0.301663	1.67724	Cfi;Fgb;H2-Q10;Mcoln2
GO:0008152	metabolic process	biological_process	2	95	177	19240	0.217665	0.303331	2.28843	Acaca;Fasn
GO:0006082	organic acid metabolic process	biological_process	1	95	50	19240	0.219491	0.305408	4.05053	Cyp2c23
GO:0006879	cellular iron ion homeostasis	biological_process	1	95	51	19240	0.223355	0.308896	3.9711	Hpx
GO:0019838	growth factor binding	molecular_function	1	95	51	19240	0.223355	0.308896	3.9711	Igfbp2
GO:0042738	exogenous drug catabolic process	biological_process	1	95	51	19240	0.223355	0.308896	3.9711	Cyp2c23
GO:1901216	positive regulation of neuron death	biological_process	1	95	51	19240	0.223355	0.308896	3.9711	Apoe
GO:0050821	protein stabilization	biological_process	2	95	182	19240	0.226742	0.313103	2.22556	Apoa1;Apoa2
GO:0032868	response to insulin	biological_process	1	95	52	19240	0.2272	0.313261	3.89474	Lep
GO:0004879	nuclear receptor activity	molecular_function	1	95	53	19240	0.231026	0.315667	3.82125	Srebf1
GO:0031397	negative regulation of protein ubiquitination	biological_process	1	95	53	19240	0.231026	0.315667	3.82125	Per2
GO:0034644	cellular response to UV	biological_process	1	95	53	19240	0.231026	0.315667	3.82125	Rpl26
GO:0042307	positive regulation of protein import into nucleus	biological_process	1	95	53	19240	0.231026	0.315667	3.82125	Lep
GO:0048286	lung alveolus development	biological_process	1	95	53	19240	0.231026	0.315667	3.82125	Stra6
GO:0050714	positive regulation of protein secretion	biological_process	1	95	53	19240	0.231026	0.315667	3.82125	Fgb
GO:0005261	cation channel activity	molecular_function	1	95	54	19240	0.234834	0.319034	3.75049	Mcoln2
GO:0030218	erythrocyte differentiation	biological_process	1	95	54	19240	0.234834	0.319034	3.75049	Epo
GO:0042626	ATPase-coupled transmembrane transporter activity	molecular_function	1	95	54	19240	0.234834	0.319034	3.75049	Abcd2
GO:0005874	microtubule	cellular_component	3	95	339	19240	0.234893	0.319034	1.79227	Apoe;Dnah2;Slc8a1
GO:0000139	Golgi membrane	cellular_component	2	95	188	19240	0.23767	0.322176	2.15454	Mpp4;Srebf1
GO:0004714	transmembrane receptor protein tyrosine kinase activity	molecular_function	1	95	55	19240	0.238623	0.322176	3.6823	Ntrk3
GO:0022625	cytosolic large ribosomal subunit	cellular_component	1	95	55	19240	0.238623	0.322176	3.6823	Rpl26
GO:0045599	negative regulation of fat cell differentiation	biological_process	1	95	55	19240	0.238623	0.322176	3.6823	Tlcd3b
GO:0004252	serine-type endopeptidase activity	molecular_function	2	95	190	19240	0.24132	0.325335	2.13186	Cfi;Pcsk9
GO:0015297	antiporter activity	molecular_function	1	95	56	19240	0.242393	0.325335	3.61654	Slc8a1
GO:0051496	positive regulation of stress fiber assembly	biological_process	1	95	56	19240	0.242393	0.325335	3.61654	Apoa1
GO:0070301	cellular response to hydrogen peroxide	biological_process	1	95	56	19240	0.242393	0.325335	3.61654	Fabp1
GO:0008286	insulin receptor signaling pathway	biological_process	1	95	57	19240	0.246144	0.328915	3.55309	Srebf1
GO:0016712	oxidoreductase activity, acting on paired donors, with incorporation or reduction of molecular oxygen, reduced flavin or flavoprotein as one donor, and incorporation of one atom of oxygen	molecular_function	1	95	57	19240	0.246144	0.328915	3.55309	Cyp2c23
GO:0030659	cytoplasmic vesicle membrane	cellular_component	1	95	57	19240	0.246144	0.328915	3.55309	Trarg1
GO:0014704	intercalated disc	cellular_component	1	95	58	19240	0.249878	0.333415	3.49183	Slc8a1
GO:0007200	phospholipase C-activating G protein-coupled receptor signaling pathway	biological_process	1	95	59	19240	0.253593	0.337876	3.43265	Npr3
GO:0005975	carbohydrate metabolic process	biological_process	2	95	198	19240	0.255943	0.340509	2.04572	Npl;Ppp1r3b
GO:0016021	integral component of membrane	cellular_component	30	95	5405	19240	0.256886	0.341265	1.12411	6430571L13Rik;A530016L24Rik;Abcd2;B3gnt8;Btnl9;Col23a1;Extl1;H2-Q10;Ldlr;Lrrc3b;Lrrc52;Mcoln2;Msmo1;Mtarc1;Nipal2;Npr3;Ntrk3;Olfr1396;Pnpla3;Rprml;Slc8a1;Sorcs2;Sqle;Srebf1;Stra6;Tlcd3b;Tmem253;Trarg1;Ugt1a1;Ugt1a2
GO:0008654	phospholipid biosynthetic process	biological_process	1	95	60	19240	0.25729	0.341303	3.37544	Pnpla3
GO:0034097	response to cytokine	biological_process	1	95	61	19240	0.260968	0.345176	3.3201	Serpina3k
GO:0052689	carboxylic ester hydrolase activity	molecular_function	1	95	61	19240	0.260968	0.345176	3.3201	Ces1c
GO:0008395	steroid hydroxylase activity	molecular_function	1	95	62	19240	0.264629	0.349003	3.26655	Cyp2c23
GO:0030145	manganese ion binding	molecular_function	1	95	62	19240	0.264629	0.349003	3.26655	Idi1
GO:0030879	mammary gland development	biological_process	1	95	63	19240	0.268272	0.352521	3.2147	Fasn
GO:0045860	positive regulation of protein kinase activity	biological_process	1	95	63	19240	0.268272	0.352521	3.2147	Epo
GO:0043066	negative regulation of apoptotic process	biological_process	4	95	532	19240	0.268458	0.352521	1.52275	Alb;Epo;Fabp1;Lep
GO:0005249	voltage-gated potassium channel activity	molecular_function	1	95	64	19240	0.271897	0.354987	3.16447	Lrrc52
GO:0006006	glucose metabolic process	biological_process	1	95	64	19240	0.271897	0.354987	3.16447	Lep
GO:0030139	endocytic vesicle	cellular_component	1	95	64	19240	0.271897	0.354987	3.16447	Apoa1
GO:0030315	T-tubule	cellular_component	1	95	64	19240	0.271897	0.354987	3.16447	Slc8a1
GO:0005905	clathrin-coated pit	cellular_component	1	95	66	19240	0.279093	0.362303	3.06858	Ldlr
GO:0016328	lateral plasma membrane	cellular_component	1	95	66	19240	0.279093	0.362303	3.06858	Mpp4
GO:0042102	positive regulation of T cell proliferation	biological_process	1	95	66	19240	0.279093	0.362303	3.06858	Lep
GO:0042752	regulation of circadian rhythm	biological_process	1	95	66	19240	0.279093	0.362303	3.06858	Per2
GO:0031901	early endosome membrane	cellular_component	1	95	67	19240	0.282665	0.365471	3.02278	Sorcs2
GO:0043154	negative regulation of cysteine-type endopeptidase activity involved in apoptotic process	biological_process	1	95	67	19240	0.282665	0.365471	3.02278	Fabp1
GO:0008284	positive regulation of cell population proliferation	biological_process	4	95	545	19240	0.282738	0.365471	1.48643	Epo;Esm1;Lep;Ntrk3
GO:0005518	collagen binding	molecular_function	1	95	68	19240	0.286219	0.368401	2.97833	Vtn
GO:0007612	learning	biological_process	1	95	68	19240	0.286219	0.368401	2.97833	Stra6
GO:0050660	flavin adenine dinucleotide binding	molecular_function	1	95	68	19240	0.286219	0.368401	2.97833	Sqle
GO:0045211	postsynaptic membrane	cellular_component	2	95	216	19240	0.288882	0.369297	1.87524	Slc8a1;Sorcs2
GO:0003774	motor activity	molecular_function	1	95	69	19240	0.289756	0.369297	2.93516	Dnah2
GO:0005791	rough endoplasmic reticulum	cellular_component	1	95	69	19240	0.289756	0.369297	2.93516	Pcsk9
GO:0010467	gene expression	biological_process	1	95	69	19240	0.289756	0.369297	2.93516	Apoe
GO:0033674	positive regulation of kinase activity	biological_process	1	95	69	19240	0.289756	0.369297	2.93516	Ntrk3
GO:0043198	dendritic shaft	cellular_component	1	95	69	19240	0.289756	0.369297	2.93516	Slc8a1
GO:0043621	protein self-association	molecular_function	1	95	69	19240	0.289756	0.369297	2.93516	Pcsk9
GO:0043235	receptor complex	cellular_component	2	95	218	19240	0.292537	0.371183	1.85804	Ldlr;Ntrk3
GO:0022008	neurogenesis	biological_process	1	95	70	19240	0.293276	0.371183	2.89323	Pcsk9
GO:0022626	cytosolic ribosome	cellular_component	1	95	70	19240	0.293276	0.371183	2.89323	Rpl26
GO:0032922	circadian regulation of gene expression	biological_process	1	95	70	19240	0.293276	0.371183	2.89323	Per2
GO:0035725	sodium ion transmembrane transport	biological_process	1	95	70	19240	0.293276	0.371183	2.89323	Slc8a1
GO:0001889	liver development	biological_process	1	95	71	19240	0.296778	0.374574	2.85248	Pcsk9
GO:0008092	cytoskeletal protein binding	molecular_function	1	95	71	19240	0.296778	0.374574	2.85248	Slc8a1
GO:0002039	p53 binding	molecular_function	1	95	72	19240	0.300263	0.377402	2.81287	Ntrk3
GO:0050839	cell adhesion molecule binding	molecular_function	1	95	72	19240	0.300263	0.377402	2.81287	Fgb
GO:0071456	cellular response to hypoxia	biological_process	1	95	72	19240	0.300263	0.377402	2.81287	Fabp1
GO:0006805	xenobiotic metabolic process	biological_process	1	95	73	19240	0.303731	0.38071	2.77433	Cyp2c23
GO:0036126	sperm flagellum	cellular_component	1	95	73	19240	0.303731	0.38071	2.77433	Dnah2
GO:0008076	voltage-gated potassium channel complex	cellular_component	1	95	74	19240	0.307182	0.383451	2.73684	Lrrc52
GO:0042734	presynaptic membrane	cellular_component	1	95	74	19240	0.307182	0.383451	2.73684	Mpp4
GO:0051965	positive regulation of synapse assembly	biological_process	1	95	74	19240	0.307182	0.383451	2.73684	Ntrk3
GO:0007596	blood coagulation	biological_process	1	95	75	19240	0.310616	0.387206	2.70035	Fgb
GO:0006915	apoptotic process	biological_process	4	95	571	19240	0.311632	0.387941	1.41875	Csrnp3;Epo;Lgals12;Pcsk9
GO:0001568	blood vessel development	biological_process	1	95	76	19240	0.314033	0.389268	2.66482	Stra6
GO:0043010	camera-type eye development	biological_process	1	95	76	19240	0.314033	0.389268	2.66482	Stra6
GO:0043525	positive regulation of neuron apoptotic process	biological_process	1	95	76	19240	0.314033	0.389268	2.66482	Pcsk9
[truncated: 176 more rows]

## Sheet: GO.top30.Total
id	Term	Category	ListHits	p-value	Enrichment_score	geneID
[truncated: 30 more rows]

[truncated: 2 more sheets: GO.top30.Up, GO.top30.Down]
