# Supplementary material for: Transcriptome Analysis of the Effect of Nickel on Lipid Metabolism in Mouse Kidney
Source: Biology (Basel). 2024 Aug 24;13(9):655. doi: 10.3390/biology13090655 (PMC11429462; doi:10.3390/biology13090655)
Supplement: Supplementary file 1 [file biology-13-00655-s001.zip › Supplementary Table S3.xlsx]

## Sheet: Supplementary Table 3
name	AverageShortestPathLength	BetweennessCentrality	ClosenessCentrality	ClusteringCoefficient	Degree	Eccentricity	IsSingleNode	NeighborhoodConnectivity	NumberOfDirectedEdges	NumberOfUndirectedEdges	PartnerOfMultiEdgedNodePairs	Radiality	selected	SelfLoops	shared name	Stress	TopologicalCoefficient
Abca1	3.64	0.215698	0.274725	0.3	10	9	FALSE	9.6	0	10	5	0.824	FALSE	0	Abca1	5542	0.353846
Srebf1	3.92	0.126287	0.255102	0.190476	14	10	FALSE	4.28571	0	14	7	0.805333	FALSE	0	Srebf1	2620	0.235294
Hmgcs2	4.21333	0.158363	0.237342	0.428571	16	10	FALSE	6	0	16	8	0.785778	FALSE	0	Hmgcs2	4170	0.338235
Apoa2	3.24	0.115103	0.308642	0.5	24	8	FALSE	8.25	0	24	12	0.850667	FALSE	0	Apoa2	2768	0.305556
Apoe	3.48	0.0539127	0.287356	0.472222	18	9	FALSE	8.33333	0	18	9	0.834667	FALSE	0	Apoe	1532	0.308642
Apoa1	3.24	0.118879	0.308642	0.439394	24	8	FALSE	7.91667	0	24	12	0.850667	FALSE	0	Apoa1	2836	0.29321
Acaca	4.69333	0.00702703	0.213068	0.666667	6	11	FALSE	6	0	6	3	0.753778	FALSE	0	Acaca	284	0.5
Thrsp	5.46667	0	0.182927	1	4	12	FALSE	6	0	4	2	0.702222	FALSE	0	Thrsp	0	0.666667
Fasn	4.49333	0.0812052	0.222552	0.194444	18	11	FALSE	5	0	18	9	0.767111	FALSE	0	Fasn	1900	0.244444
Alb	3.14667	0.311064	0.317797	0.285714	30	8	FALSE	6.8	0	30	15	0.856889	FALSE	0	Alb	4026	0.212903
Vtn	3.73333	0.0402395	0.267857	0.428571	14	9	FALSE	8.85714	0	14	7	0.817778	FALSE	0	Vtn	1076	0.369048
Cyp2e1	3.77333	0.139768	0.265018	0.285714	14	9	FALSE	6.14286	0	14	7	0.815111	FALSE	0	Cyp2e1	2134	0.222222
Uox	4.13333	0	0.241935	0	2	9	FALSE	15	0	2	1	0.791111	FALSE	0	Uox	0	0
Ambp	3.52	0.0348083	0.284091	0.714286	16	8	FALSE	9.5	0	16	8	0.832	FALSE	0	Ambp	596	0.407609
Orm1	4.06667	0	0.245902	1	4	9	FALSE	12.5	0	4	2	0.795556	FALSE	0	Orm1	0	0.78125
Pcsk9	3.92	0.0266667	0.255102	0.333333	6	9	FALSE	8.33333	0	6	3	0.805333	FALSE	0	Pcsk9	246	0.444444
Lep	3.44	0.218927	0.290698	0	12	9	FALSE	6.16667	0	12	6	0.837333	FALSE	0	Lep	2950	0.184524
Fabp1	3.93333	5.14801e-05	0.254237	0.666667	6	9	FALSE	11.3333	0	6	3	0.804444	FALSE	0	Fabp1	2	0.62963
Fgb	3.58667	5.14801e-05	0.27881	0.952381	14	8	FALSE	10.2857	0	14	7	0.827556	FALSE	0	Fgb	2	0.489796
Pzp	3.45333	0.0657525	0.289575	0.533333	20	8	FALSE	8.8	0	20	10	0.836444	FALSE	0	Pzp	1062	0.348
Gc	3.58667	0.00290433	0.27881	0.761905	14	8	FALSE	9	0	14	7	0.827556	FALSE	0	Gc	54	0.428571
Hpx	3.37333	0.340232	0.296443	0.714286	16	7	FALSE	9.125	0	16	8	0.841778	FALSE	0	Hpx	4162	0.428571
Mug1	4.21333	0.0238103	0.237342	0.4	10	9	FALSE	5.4	0	10	5	0.785778	FALSE	0	Mug1	590	0.325
Ankrd1	5.6	0	0.178571	0	2	11	FALSE	3	0	2	1	0.693333	FALSE	0	Ankrd1	0	0
Ccn2	4.61333	0.035023	0.216763	0	6	10	FALSE	3.66667	0	6	3	0.759111	FALSE	0	Ccn2	676	0.380952
Apom	4.05333	0	0.246711	1	8	9	FALSE	10	0	8	4	0.796444	FALSE	0	Apom	0	0.588235
Apoa5	3.88	0.0583349	0.257732	0.380952	14	9	FALSE	7.28571	0	14	7	0.808	FALSE	0	Apoa5	1814	0.346939
Ces1c	4.38667	0.0385653	0.227964	0.266667	12	10	FALSE	5.16667	0	12	6	0.774222	FALSE	0	Ces1c	1008	0.287037
Mup3	4.81333	0.00252839	0.207756	0.666667	6	10	FALSE	5	0	6	3	0.745778	FALSE	0	Mup3	178	0.555556
Atf3	7.62667	0.0535135	0.131119	0.2	12	11	FALSE	2.16667	0	12	6	0.558222	FALSE	0	Atf3	584	0.366667
Fosb	6.73333	0.14973	0.148515	0.3	10	10	FALSE	3.2	0	10	5	0.617778	FALSE	0	Fosb	1686	0.333333
Dusp1	7.68	0	0.130208	1	4	11	FALSE	5.5	0	4	2	0.554667	FALSE	0	Dusp1	0	0.785714
Fosl2	7.68	0	0.130208	1	4	11	FALSE	5.5	0	4	2	0.554667	FALSE	0	Fosl2	0	0.785714
Egr2	7.68	0	0.130208	1	4	11	FALSE	5.5	0	4	2	0.554667	FALSE	0	Egr2	0	0.785714
Cdkn1a	8.61333	0	0.116099	0	2	12	FALSE	6	0	2	1	0.492444	FALSE	0	Cdkn1a	0	0
Maff	8.61333	0	0.116099	0	2	12	FALSE	6	0	2	1	0.492444	FALSE	0	Maff	0	0
Lox	5.22667	0.00348348	0.191327	0	4	11	FALSE	3.5	0	4	2	0.718222	FALSE	0	Lox	80	0.625
Serpine1	3.68	0.131049	0.271739	0.107143	16	9	FALSE	4.625	0	16	8	0.821333	FALSE	0	Serpine1	2294	0.2
Gusb	5.29333	0.00106306	0.188917	0.333333	6	11	FALSE	5.33333	0	6	3	0.713778	FALSE	0	Gusb	18	0.555556
Serpina3k	5.05333	0.0012012	0.197889	0.666667	6	10	FALSE	4.66667	0	6	3	0.729778	FALSE	0	Serpina3k	26	0.583333
Ugt1a1	4.6	0.0220154	0.217391	0.333333	12	10	FALSE	4.33333	0	12	6	0.76	FALSE	0	Ugt1a1	530	0.378788
Cox8b	4.98667	0	0.200535	1	4	11	FALSE	3.5	0	4	2	0.734222	FALSE	0	Cox8b	0	0.7
Dio2	4.98667	0	0.200535	1	4	11	FALSE	3.5	0	4	2	0.734222	FALSE	0	Dio2	0	0.7
Ucp1	4.01333	0.100756	0.249169	0.1	10	10	FALSE	4	0	10	5	0.799111	FALSE	0	Ucp1	1276	0.242857
Cpb2	4.66667	0	0.214286	0	2	10	FALSE	8	0	2	1	0.755556	FALSE	0	Cpb2	0	0
Cstdc5	4.41333	0	0.226586	1	6	10	FALSE	6	0	6	3	0.772444	FALSE	0	Cstdc5	0	0.5
Stfa2l1	4.41333	0	0.226586	1	6	10	FALSE	6	0	6	3	0.772444	FALSE	0	Stfa2l1	0	0.5
Cyp2a5	5.56	9.00901e-05	0.179856	0	4	11	FALSE	5	0	4	2	0.696	FALSE	0	Cyp2a5	2	0.8
Ugt1a2	4.69333	0.0156339	0.213068	0.166667	8	10	FALSE	4.25	0	8	4	0.753778	FALSE	0	Ugt1a2	386	0.535714
Cyp2c23	4.58667	0.00655146	0.218023	0.5	10	10	FALSE	4.8	0	10	5	0.760889	FALSE	0	Cyp2c23	144	0.436364
Ptgs2	4.29333	0.0367392	0.232919	0.166667	8	10	FALSE	5.5	0	8	4	0.780444	FALSE	0	Ptgs2	772	0.357143
Hsd3b5	4.70667	0	0.212465	1	6	10	FALSE	6	0	6	3	0.752889	FALSE	0	Hsd3b5	0	0.666667
Ddc	5.21333	0.294775	0.191816	0	6	8	FALSE	2.33333	0	6	3	0.719111	FALSE	0	Ddc	3482	0.333333
Tat	4.57333	0.307748	0.218659	0	4	7	FALSE	2.5	0	4	2	0.761778	FALSE	0	Tat	3696	0.5
Inmt	6.2	0	0.16129	0	2	9	FALSE	3	0	2	1	0.653333	FALSE	0	Inmt	0	0
Nr4a2	5.90667	0.264865	0.1693	0	8	9	FALSE	3	0	8	4	0.672889	FALSE	0	Nr4a2	3032	0.25
Ehhadh	5.2	0	0.192308	0	2	11	FALSE	8	0	2	1	0.72	FALSE	0	Ehhadh	0	0
Epo	4.42667	0	0.225904	0	2	10	FALSE	6	0	2	1	0.771556	FALSE	0	Epo	0	0
Sqle	4.84	0.0130724	0.206612	0.761905	14	11	FALSE	6.85714	0	14	7	0.744	FALSE	0	Sqle	568	0.428571
Pck1	4.69333	0.00220506	0.213068	0.666667	6	11	FALSE	6	0	6	3	0.753778	FALSE	0	Pck1	44	0.5
Pnpla3	4.70667	0	0.212465	1	4	11	FALSE	8	0	4	2	0.752889	FALSE	0	Pnpla3	0	0.666667
Mvk	4.82667	0.039739	0.207182	0.571429	16	11	FALSE	6	0	16	8	0.744889	FALSE	0	Mvk	954	0.391667
Fdps	5.10667	0.00337241	0.195822	0.933333	12	11	FALSE	6.66667	0	12	6	0.726222	FALSE	0	Fdps	260	0.666667
Pmvk	5.76	0	0.173611	1	10	12	FALSE	6.6	0	10	5	0.682667	FALSE	0	Pmvk	0	0.825
Msmo1	5.10667	0.00337241	0.195822	0.933333	12	11	FALSE	6.66667	0	12	6	0.726222	FALSE	0	Msmo1	260	0.666667
Idi1	5.10667	0.00337241	0.195822	0.933333	12	11	FALSE	6.66667	0	12	6	0.726222	FALSE	0	Idi1	260	0.666667
G6pc	4.89333	0	0.20436	1	4	11	FALSE	5	0	4	2	0.740444	FALSE	0	G6pc	0	0.714286
Mat1a	3.96	0.324324	0.252525	0	4	6	FALSE	5	0	4	2	0.802667	FALSE	0	Mat1a	3930	0.5
Iapp	4.42667	0	0.225904	0	2	10	FALSE	6	0	2	1	0.771556	FALSE	0	Iapp	0	0
Ldlr	4.90667	0	0.203804	0	2	10	FALSE	3	0	2	1	0.739556	FALSE	0	Ldlr	0	0
Mmab	5.81333	0	0.172018	0	2	12	FALSE	8	0	2	1	0.679111	FALSE	0	Mmab	0	0
Npas2	7.81333	0	0.127986	1	4	11	FALSE	2.5	0	4	2	0.545778	FALSE	0	Npas2	0	0.833333
Nr1d1	7.81333	0	0.127986	1	4	11	FALSE	2.5	0	4	2	0.545778	FALSE	0	Nr1d1	0	0.833333
Per2	6.84	0.0526126	0.146199	0.333333	6	10	FALSE	2.66667	0	6	3	0.610667	FALSE	0	Per2	576	0.466667
Nr4a3	6.89333	0	0.145068	0	2	10	FALSE	4	0	2	1	0.607111	FALSE	0	Nr4a3	0	0
Tmem26	5	0	0.2	0	2	11	FALSE	5	0	2	1	0.733333	FALSE	0	Tmem26	0	0
